# Supplementary material for: Temporal transcriptomic profiling elucidates sorghum defense mechanisms against sugarcane aphids
Source: BMC Genomics. 2023 Aug 5;24:441. doi: 10.1186/s12864-023-09529-5 (PMC10403856; doi:10.1186/s12864-023-09529-5)
Supplement: Supplementary file 1 — Additional file 1: Supplemental Table 1. Gene expression contrast analysis. [file 12864_2023_9529_MOESM1_ESM.xlsx]

## Sheet: sb.nam.contrast.Oct2021
Supplemental Table 1: Gene expression contrast analysis
WGCNA_Module_ID_for_DEGs --> No indicates no module associated because the gene is not differentially expressed
							Fold-change (FPKMInf/FPKMcontrol)													q-value													contrast |FC|>2 & Pvalue <5% U: Upregulated D: Downregulated																FPKM
geneID.RTx430.v2.1	geneID.Btx623.v3.1.1	geneID_Arabidopsis	geneName_Arabidopsis	Gene_function_arabidopsis	Gene_function_rice	WGCNA_Module_ID_for_DEGs	rtx_0.6h.log2.fold_change.	rtx_0.1d.log2.fold_change.	rtx_0.2d.log2.fold_change.	sc265_0.6h.log2.fold_change.	sc265_0.1d.log2.fold_change.	sc265_0.2d.log2.fold_change.	sc1345_0.6h.log2.fold_change.	sc1345_0.1d.log2.fold_change.	sc1345_0.2d.log2.fold_change.	rtx_7.7d.log2.fold_change.	sc265_7.7d.log2.fold_change.	sc1345_7.7d.log2.fold_change.	geneID.RTx430.v2.1	rtx_0.6h.q_value	rtx_0.1d.q_value	rtx_0.2d.q_value	sc265_0.6h.q_value	sc265_0.1d.q_value	sc265_0.2d.q_value	sc1345_0.6h.q_value	sc1345_0.1d.q_value	sc1345_0.2d.q_value	rtx_7.7d.q_value	sc265_7.7d.q_value	sc1345_7.7d.q_value	geneID.RTx430.v2.1	rtx_0.6h	rtx_0.1d	rtx_0.2d	rtx_7.7d	sc265_0.6h	sc265_0.1d	sc265_0.2d	sc265_7.7d	sc1345_0.6h	sc1345_0.1d	sc1345_0.2d	sc1345_7.7d	Count_Upregulated	Count_Downregulated	Count_Total_DEG	geneID.RTx430.v2.1	RTx_0H
SbiRTX430.01G000500	Sobic.001G000300	0	0	0	0	no	0.105295	0.00399244	-0.157181	-3.19412	0.046579	-1.31256	-0.0505051	0.0527941	-0.0476209	0.294215	1.79187	-0.483208	SbiRTX430.01G000500	0.723691	0.985913	0.60079	1	1	1	0.868917	0.866862	0.881591	0.321961	1	0.130219	SbiRTX430.01G000500	no	no	no	no	no	no	no	no	no	no	no	no	0	0	0	SbiRTX430.01G000500	7.91417
SbiRTX430.01G000800	Sobic.001G000800	AT5G23890	0	0	oxidoreductase/ transition metal ion binding protein, putative, expressed	14	-0.567602	-1.27938	-1.32611	-0.829559	-1.25323	-1.67317	-0.777619	-1.33008	-0.952437	-0.70972	-1.28931	-1.54722	SbiRTX430.01G000800	0.00677472	0.000177011	0.000177011	0.000177011	0.000177011	0.000177011	0.000647122	0.000177011	0.000177011	0.000339836	0.000177011	0.000177011	SbiRTX430.01G000800	no	D	D	no	no	D	D	D	no	D	no	D	0	7	7	SbiRTX430.01G000800	62.2285
SbiRTX430.01G000900	Sobic.001G000900	AT5G17910	0	0	expressed protein	no	-Inf	-Inf	-Inf	0	Inf	Inf	0	0	0	0	Inf	Inf	SbiRTX430.01G000900	1	1	1	1	1	1	1	1	1	1	1	1	SbiRTX430.01G000900	no	no	no	no	no	no	no	no	no	no	no	no	0	0	0	SbiRTX430.01G000900	0.00720584
SbiRTX430.01G001700	Sobic.001G001700	0	0	0	0	no	0	0	0	0	0	0	Inf	0	0	0	0	0	SbiRTX430.01G001700	1	1	1	1	1	1	1	1	1	1	1	1	SbiRTX430.01G001700	no	no	no	no	no	no	no	no	no	no	no	no	0	0	0	SbiRTX430.01G001700	0
SbiRTX430.01G001800	Sobic.001G001800	0	0	0	expressed protein	no	0	0	0	0	0	Inf	0	0	Inf	0	0	0	SbiRTX430.01G001800	1	1	1	1	1	1	1	1	1	1	1	1	SbiRTX430.01G001800	no	no	no	no	no	no	no	no	no	no	no	no	0	0	0	SbiRTX430.01G001800	0
SbiRTX430.01G002100	Sobic.001G002050	0	0	0	0	21	-0.0614053	0.120392	0.511116	-0.163634	0.687526	0.619688	0.182361	0.785256	1.5229	0.212877	-0.3273	-0.384924	SbiRTX430.01G002100	0.882463	0.757526	0.128266	0.71612	0.0560561	0.0944372	0.654533	0.0185404	0.000177011	0.585323	0.417155	0.283579	SbiRTX430.01G002100	no	no	no	no	no	no	no	no	no	no	U	no	1	0	1	SbiRTX430.01G002100	357.197
SbiRTX430.01G003000	Sobic.001G002900	0	0	0	0	no	0	0	0	0	0	0	0	0	0	0	0	0	SbiRTX430.01G003000	1	1	1	1	1	1	1	1	1	1	1	1	SbiRTX430.01G003000	no	no	no	no	no	no	no	no	no	no	no	no	0	0	0	SbiRTX430.01G003000	0
SbiRTX430.01G004300	Sobic.001G004300	0	0	0	expressed protein	no	0.0173995	0.343396	0.430199	0.199611	0.557459	0.0658298	-0.381637	0.80246	0.553224	0.7371	-0.390068	0.452167	SbiRTX430.01G004300	0.963016	0.298028	0.17431	0.462669	0.0194385	0.830222	0.248596	0.0029417	0.0563096	0.010445	0.162912	0.111576	SbiRTX430.01G004300	no	no	no	no	no	no	no	no	no	no	no	no	0	0	0	SbiRTX430.01G004300	4.34253
SbiRTX430.01G004700	Sobic.001G004700	AT1G65000	0	0	expressed protein	no	0.0984312	0.0791797	-0.150212	-0.251274	-0.221773	-0.160659	-0.159623	0.0544144	-0.19426	0.222772	0.11948	-0.00683685	SbiRTX430.01G004700	0.704635	0.763285	0.553155	0.268554	0.330171	0.498734	0.531018	0.845155	0.44236	0.341458	0.613392	0.980791	SbiRTX430.01G004700	no	no	no	no	no	no	no	no	no	no	no	no	0	0	0	SbiRTX430.01G004700	26.4728
SbiRTX430.01G006300	Sobic.001G006400	AT5G42960	0	0	DANA2, putative, expressed	no	-0.545533	-0.294074	-0.505242	-0.641662	-0.431694	-0.297889	-0.621456	-0.490365	-0.215245	-0.0592637	-0.522624	-0.604719	SbiRTX430.01G006300	0.000495703	0.0837281	0.00203657	0.000177011	0.00990149	0.082397	0.000177011	0.00216837	0.218187	0.764447	0.00149949	0.000177011	SbiRTX430.01G006300	no	no	no	no	no	no	no	no	no	no	no	no	0	0	0	SbiRTX430.01G006300	136.885
SbiRTX430.01G006800	Sobic.001G006800	0	0	0	expressed protein	no	0.0883759	-0.441506	-0.607078	0.143721	-0.378949	-0.0586017	-0.0394767	-0.616604	-0.473326	-0.604993	-0.0468279	-0.793196	SbiRTX430.01G006800	0.683427	0.0206287	0.00136185	0.621466	0.189409	0.856507	0.861438	0.00163558	0.0163194	0.00177036	0.88914	0.000177011	SbiRTX430.01G006800	no	no	no	no	no	no	no	no	no	no	no	no	0	0	0	SbiRTX430.01G006800	23.5143
SbiRTX430.01G008100	Sobic.001G008100	AT2G35790	0	0	expressed protein	no	-0.143411	-0.11824	-0.187453	0.0466784	-0.327113	-0.272358	-0.0461262	-0.141234	-0.172795	-0.3265	0.00781246	-0.153437	SbiRTX430.01G008100	0.480482	0.564731	0.340761	0.835135	0.0872409	0.161338	0.83356	0.482707	0.384111	0.0789279	0.974013	0.440637	SbiRTX430.01G008100	no	no	no	no	no	no	no	no	no	no	no	no	0	0	0	SbiRTX430.01G008100	28.4533
SbiRTX430.01G008700	Sobic.001G008800	AT1G73940	0	0	expressed protein	no	0.0280651	-0.0898792	-0.115218	0.170861	-0.185888	-0.275729	0.495701	0.0844063	0.0476907	-0.306441	-0.0276015	-0.521787	SbiRTX430.01G008700	0.904264	0.691995	0.597073	0.572251	0.555758	0.371876	0.0864656	0.803065	0.88805	0.110907	0.939122	0.0401091	SbiRTX430.01G008700	no	no	no	no	no	no	no	no	no	no	no	no	0	0	0	SbiRTX430.01G008700	23.5662
SbiRTX430.01G008900	Sobic.001G009000	0	0	0	expressed protein	14	-0.985317	-2.35457	-2.35973	-1.21048	-2.36269	-3.73006	-1.44104	-2.23976	-1.38124	-0.967266	-2.42993	-1.64797	SbiRTX430.01G008900	0.0379674	0.00331983	0.00163558	0.0358015	0.00654531	0.0397536	0.000495703	0.000177011	0.000177011	0.00281446	0.00177036	0.000177011	SbiRTX430.01G008900	no	D	D	no	D	D	D	D	D	D	D	D	0	10	10	SbiRTX430.01G008900	2.43114
SbiRTX430.01G009000	Sobic.001G009100	0	0	0	expressed protein	no	-Inf	-Inf	-Inf	-0.409642	-Inf	-Inf	1.23209	2.65979	1.74618	0	-Inf	-Inf	SbiRTX430.01G009000	1	1	1	1	1	1	1	1	1	1	1	1	SbiRTX430.01G009000	no	no	no	no	no	no	no	no	no	no	no	no	0	0	0	SbiRTX430.01G009000	0.00776342
SbiRTX430.01G010200	Sobic.001G010200	AT2G47010	0	0	expressed protein	no	0.269345	0.263701	-0.964093	0.242323	0.285622	0.707639	-0.609127	-0.306789	-0.778856	-0.296176	0.367808	-0.88683	SbiRTX430.01G010200	0.627323	0.658764	0.125301	0.713805	0.618621	0.197658	0.380299	0.653767	0.240451	0.755524	0.531854	0.433199	SbiRTX430.01G010200	no	no	no	no	no	no	no	no	no	no	no	no	0	0	0	SbiRTX430.01G010200	2.49835
SbiRTX430.01G010400	Sobic.001G010400	AT5G47870	0	0	snRK1-interacting protein 1, putative, expressed	no	0.487044	0.704324	0.767341	0.813174	0.33172	0.815684	0.677693	0.578896	0.0698047	0.0168257	0.675106	0.896349	SbiRTX430.01G010400	0.00281446	0.000177011	0.000177011	0.000177011	0.0664412	0.000177011	0.000177011	0.000177011	0.726844	0.936528	0.000177011	0.000177011	SbiRTX430.01G010400	no	no	no	no	no	no	no	no	no	no	no	no	0	0	0	SbiRTX430.01G010400	70.876
SbiRTX430.01G011100	Sobic.001G011100	0	0	0	0	no	Inf	0	0	0.521393	0.482341	-Inf	-Inf	2.57663	2.94454	Inf	-Inf	Inf	SbiRTX430.01G011100	1	1	1	1	1	1	1	1	1	1	1	1	SbiRTX430.01G011100	no	no	no	no	no	no	no	no	no	no	no	no	0	0	0	SbiRTX430.01G011100	0
SbiRTX430.01G011500	Sobic.001G011600	AT1G28140	0	0	glutathione S-transferase, putative, expressed	14	-0.220953	-0.534408	-0.643478	-0.456149	-0.92557	-1.19393	-0.381361	-0.842366	-0.41361	-0.157045	-0.305602	-0.163879	SbiRTX430.01G011500	0.215625	0.00149949	0.000177011	0.00677472	0.000177011	0.000177011	0.0214156	0.000177011	0.0129024	0.394484	0.0761451	0.365095	SbiRTX430.01G011500	no	no	no	no	no	no	D	no	no	no	no	no	0	1	1	SbiRTX430.01G011500	205.075
SbiRTX430.01G012600	Sobic.001G012700	AT4G19970	0	0	regulatory protein, putative, expressed	3	0.344015	0.653428	-0.1272	-0.0281273	1.01953	1.28856	0.274695	0.63239	-0.497256	-0.205735	-0.129182	-2.6172	SbiRTX430.01G012600	0.0609057	0.000177011	0.531512	0.904715	0.000177011	0.000177011	0.158571	0.000177011	0.0106615	0.374063	0.50537	0.000177011	SbiRTX430.01G012600	no	no	no	no	no	U	U	no	no	no	no	D	2	1	3	SbiRTX430.01G012600	17.3045
SbiRTX430.01G012800	Sobic.001G012900	AT4G24840	0	0	brefeldin A-sensitive Golgi protein-like, putative, expressed	no	0.237403	0.0926105	0.23449	0.475957	0.0314568	0.13584	0.433266	0.256174	0.253962	0.291384	-0.034298	0.172577	SbiRTX430.01G012800	0.333034	0.736738	0.352277	0.0376966	0.911004	0.611537	0.0584085	0.288403	0.289205	0.239912	0.912445	0.499983	SbiRTX430.01G012800	no	no	no	no	no	no	no	no	no	no	no	no	0	0	0	SbiRTX430.01G012800	9.43581
SbiRTX430.01G013300	Sobic.001G013400	AT1G61000	0	0	nuf2 family protein, expressed	no	0.446246	0.317285	0.447948	-0.395634	-0.944536	-0.715167	0.80534	0.292596	-0.0353353	0.0369532	1.59457	0.369212	SbiRTX430.01G013300	1	1	1	1	1	1	1	1	1	0.944735	1	1	SbiRTX430.01G013300	no	no	no	no	no	no	no	no	no	no	no	no	0	0	0	SbiRTX430.01G013300	0.252935
SbiRTX430.01G013500	Sobic.001G013600	0	0	0	expressed protein	no	-0.141852	-0.397629	-0.501616	-0.112314	-0.24644	-0.240583	-0.387272	-0.954873	-0.639285	0.20524	0.334893	-0.588224	SbiRTX430.01G013500	0.546881	0.0714887	0.0208257	0.695675	0.371265	0.389016	0.151368	0.00163558	0.0170303	0.386451	0.197852	0.0408237	SbiRTX430.01G013500	no	no	no	no	no	no	no	no	no	no	no	no	0	0	0	SbiRTX430.01G013500	12.7074
SbiRTX430.01G013800	Sobic.001G013900	0	0	0	Ser/Thr protein phosphatase family protein, expressed	14	-0.971104	-3.54139	-3.68734	-1.05723	-4.53065	-3.60585	-1.26474	-4.02396	-4.06451	-1.49458	-1.78703	-1.97539	SbiRTX430.01G013800	0.000177011	0.000177011	0.000177011	0.000177011	0.000177011	0.000177011	0.000177011	0.000177011	0.000177011	0.000177011	0.000177011	0.000177011	SbiRTX430.01G013800	no	D	D	D	D	D	D	D	D	D	D	D	0	11	11	SbiRTX430.01G013800	7.05589
SbiRTX430.01G014000	Sobic.001G014100	AT5G43490	0	0	expressed protein	no	0.212152	0.243208	0.271631	0.0696336	-0.0231793	0.11693	0.169827	0.213766	0.212075	0.051102	0.245033	0.203461	SbiRTX430.01G014000	0.251048	0.180983	0.129132	0.734667	0.914243	0.550551	0.358069	0.238919	0.242598	0.804717	0.176589	0.266062	SbiRTX430.01G014000	no	no	no	no	no	no	no	no	no	no	no	no	0	0	0	SbiRTX430.01G014000	7.48845
SbiRTX430.01G015100	Sobic.001G015300	0	0	0	expressed protein	no	0	0	0	0	0	0	0	0	0	0	0	0	SbiRTX430.01G015100	1	1	1	1	1	1	1	1	1	1	1	1	SbiRTX430.01G015100	no	no	no	no	no	no	no	no	no	no	no	no	0	0	0	SbiRTX430.01G015100	0
SbiRTX430.01G015400	Sobic.001G015600	0	0	0	expressed protein	12	-Inf	-Inf	-1.739	0.707528	-Inf	-0.373297	Inf	0	Inf	-Inf	Inf	Inf	SbiRTX430.01G015400	1	1	1	1	1	1	1	1	1	1	1	0.000939655	SbiRTX430.01G015400	no	no	no	no	no	no	no	no	no	no	no	U	1	0	1	SbiRTX430.01G015400	0.420003
SbiRTX430.01G016100	Sobic.001G016200	AT1G61000	0	0	nuf2 family protein, expressed	5	-0.299181	-0.295558	-0.242987	-0.616565	-0.682667	-0.552079	-1.09513	-1.25959	-1.06552	-0.317576	-0.00431323	-0.376591	SbiRTX430.01G016100	0.0904256	0.0972638	0.178864	0.000794667	0.000339836	0.0029417	0.000177011	0.000177011	0.000177011	0.0698704	0.983835	0.0279438	SbiRTX430.01G016100	no	no	no	no	no	no	no	no	D	D	D	no	0	3	3	SbiRTX430.01G016100	16.0106
SbiRTX430.01G016300	Sobic.001G016350	0	0	0	0	no	-1.07329	-1.34164	-1.01113	1.02607	1.33643	-Inf	0	0	0	-1.03049	0	0	SbiRTX430.01G016300	0.767468	0.696363	0.759424	1	1	1	1	1	1	0.756281	1	1	SbiRTX430.01G016300	no	no	no	no	no	no	no	no	no	no	no	no	0	0	0	SbiRTX430.01G016300	9.12061
SbiRTX430.01G016700	Sobic.001G016700	AT5G49960	0	0	ion channel DMI1-like, chloroplast precursor, putative, expressed	no	0.129596	0.108946	0.288123	0.204531	0.1192	0.0627616	0.163386	0.343908	0.583888	0.0722893	-0.225	0.434569	SbiRTX430.01G016700	0.498985	0.575744	0.102124	0.263705	0.537773	0.758805	0.386723	0.0457672	0.000794667	0.72458	0.227848	0.0143649	SbiRTX430.01G016700	no	no	no	no	no	no	no	no	no	no	no	no	0	0	0	SbiRTX430.01G016700	11.7851
SbiRTX430.01G017300	Sobic.001G017300	AT2G02410	0	0	RNA-binding protein containing a PIN domain, putative, expressed	6	-0.250747	1.71248	1.66834	0.398266	1.97185	1.89316	-0.276457	2.00078	2.05515	0.245585	0.0401318	0.151385	SbiRTX430.01G017300	0.38683	0.000177011	0.000177011	0.131663	0.000177011	0.000177011	0.30257	0.000177011	0.000177011	0.237412	0.86231	0.46811	SbiRTX430.01G017300	no	U	U	no	no	U	U	no	no	U	U	no	6	0	6	SbiRTX430.01G017300	3.17181
SbiRTX430.01G017900	Sobic.001G017900	AT3G49645	0	0	FAD binding protein, putative, expressed	no	-0.0351874	0.348713	0.313668	0.213793	0.694579	0.398577	-0.113328	0.336231	0.224063	0.0978086	0.112852	-0.148098	SbiRTX430.01G017900	0.889773	0.0838056	0.128339	0.313121	0.000177011	0.0448902	0.609132	0.0842775	0.274141	0.664765	0.610799	0.486722	SbiRTX430.01G017900	no	no	no	no	no	no	no	no	no	no	no	no	0	0	0	SbiRTX430.01G017900	12.193
SbiRTX430.01G018400	Sobic.001G018350	0	0	0	RD26, putative, expressed	no	0	0	0	0	0	0	0	0	0	0	0	0	SbiRTX430.01G018400	1	1	1	1	1	1	1	1	1	1	1	1	SbiRTX430.01G018400	no	no	no	no	no	no	no	no	no	no	no	no	0	0	0	SbiRTX430.01G018400	0
SbiRTX430.01G018500	Sobic.001G018400	AT3G13950	0	0	expressed protein	12	1.36634	3.22694	2.4695	0.79285	2.58835	1.14183	0.898301	0.464745	-0.115033	Inf	1.35351	5.57322	SbiRTX430.01G018500	1	0.11128	0.136027	0.151926	0.000177011	0.0376062	0.196911	0.55185	0.901137	0.000177011	0.112831	0.000177011	SbiRTX430.01G018500	no	no	no	U	no	U	U	no	no	no	no	U	4	0	4	SbiRTX430.01G018500	0.0896545
SbiRTX430.01G018800	Sobic.001G018700	0	0	0	RD26, putative, expressed	no	0	Inf	0	0	Inf	0	0	0	0	0	0	Inf	SbiRTX430.01G018800	1	1	1	1	1	1	1	1	1	1	1	1	SbiRTX430.01G018800	no	no	no	no	no	no	no	no	no	no	no	no	0	0	0	SbiRTX430.01G018800	0
SbiRTX430.01G019100	Sobic.001G019100	0	0	0	harpin-induced protein 1 domain containing protein, expressed	7	-0.00161072	-0.738634	-1.14162	0.510535	-Inf	-Inf	-1.82391	-1.3657	-4.89245	-Inf	3.02808	-Inf	SbiRTX430.01G019100	0.967864	0.347712	0.174582	1	1	1	0.0583243	0.123197	0.233281	1	1	0.000177011	SbiRTX430.01G019100	no	no	no	no	no	no	no	no	no	no	no	D	0	1	1	SbiRTX430.01G019100	0.561291
SbiRTX430.01G019500	Sobic.001G019500	AT1G77400	0	0	expressed protein	no	-1.5702	-1.92631	-3.92676	1.6891	0.914707	0.446948	-0.124052	0.121743	-0.231239	Inf	0.24799	Inf	SbiRTX430.01G019500	1	1	1	0.245225	0.532543	0.862462	1	1	1	1	0.924969	1	SbiRTX430.01G019500	no	no	no	no	no	no	no	no	no	no	no	no	0	0	0	SbiRTX430.01G019500	0.299619
SbiRTX430.01G020600	Sobic.001G020600	AT5G08720	0	0	cyclase/dehydrase family protein, expressed	6	0.0268035	1.58985	1.18759	0.416804	2.18643	1.96016	-0.562614	1.59779	0.976583	-0.227747	0.17313	-0.136333	SbiRTX430.01G020600	0.902478	0.000177011	0.000177011	0.0232674	0.000177011	0.000177011	0.00190401	0.000177011	0.000177011	0.188754	0.327045	0.469033	SbiRTX430.01G020600	no	U	U	no	no	U	U	no	no	U	no	no	5	0	5	SbiRTX430.01G020600	11.4
SbiRTX430.01G020700	Sobic.001G020700	AT2G33793	0	0	expressed protein	12	-0.429312	-0.138925	-0.719699	0.127233	-0.474493	0.686108	-0.441925	-0.424475	0.627383	-1.35545	2.08117	0.301154	SbiRTX430.01G020700	1	1	1	1	1	0.251295	0.457074	0.466629	0.21401	0.0163194	0.00203657	0.479422	SbiRTX430.01G020700	no	no	no	D	no	no	no	U	no	no	no	no	1	1	2	SbiRTX430.01G020700	0.371412
SbiRTX430.01G022100	Sobic.001G022100	AT5G22280	0	0	expressed protein	20	-0.148323	0.436227	0.399183	0.0212371	0.462163	0.41077	-0.044264	0.268465	0.105953	0.860001	1.04941	1.68404	SbiRTX430.01G022100	0.504919	0.023653	0.0414464	0.930424	0.0155014	0.034528	0.851084	0.169388	0.621138	0.000177011	0.000177011	0.000177011	SbiRTX430.01G022100	no	no	no	no	no	no	no	U	no	no	no	U	2	0	2	SbiRTX430.01G022100	16.5176
SbiRTX430.01G023400	Sobic.001G023300	0	0	0	expressed protein	15	-0.424429	-1.22026	-1.52972	-0.0383671	-1.45938	-0.74645	-0.0147628	-1.65609	-2.0099	-0.734874	0.0860438	-1.40714	SbiRTX430.01G023400	0.0165227	0.000177011	0.000177011	0.855399	0.000177011	0.000177011	0.94568	0.000177011	0.000177011	0.000177011	0.650806	0.000177011	SbiRTX430.01G023400	no	D	D	no	no	D	no	no	no	D	D	D	0	6	6	SbiRTX430.01G023400	239.037
SbiRTX430.01G023600	Sobic.001G023500	AT3G58650	0	0	expressed protein	no	-0.223736	-0.890429	-1.37792	-0.0892702	-0.803858	-0.522279	0.25968	-1.03881	-1.07701	-1.70891	-0.00507332	-0.646666	SbiRTX430.01G023600	1	1	1	1	1	1	1	1	1	1	1	1	SbiRTX430.01G023600	no	no	no	no	no	no	no	no	no	no	no	no	0	0	0	SbiRTX430.01G023600	0.28086
SbiRTX430.01G025400	Sobic.001G024900	0	0	0	expressed protein	no	0	0	0	0	0	0	0	0	0	0	0	0	SbiRTX430.01G025400	1	1	1	1	1	1	1	1	1	1	1	1	SbiRTX430.01G025400	no	no	no	no	no	no	no	no	no	no	no	no	0	0	0	SbiRTX430.01G025400	0
SbiRTX430.01G027600	Sobic.001G026950	0	0	0	0	no	0	0	0	0	0	0	0	0	0	0	0	0	SbiRTX430.01G027600	1	1	1	1	1	1	1	1	1	1	1	1	SbiRTX430.01G027600	no	no	no	no	no	no	no	no	no	no	no	no	0	0	0	SbiRTX430.01G027600	0
SbiRTX430.01G027700	Sobic.001G027000	AT3G22530	0	0	expressed protein	no	0	0	0	0	0	0	0	0	0	0	0	0	SbiRTX430.01G027700	1	1	1	1	1	1	1	1	1	1	1	1	SbiRTX430.01G027700	no	no	no	no	no	no	no	no	no	no	no	no	0	0	0	SbiRTX430.01G027700	0
SbiRTX430.01G028000	Sobic.001G027200	0	0	0	0	12	-Inf	-Inf	-Inf	0.739658	-0.322614	0.199277	1.31296	-Inf	-Inf	0.790008	2.58205	2.55391	SbiRTX430.01G028000	0.0222946	0.0222946	0.0222946	1	1	1	0.495919	1	1	0.602543	0.222344	0.0663585	SbiRTX430.01G028000	D	D	D	no	no	no	no	no	no	no	no	no	0	3	3	SbiRTX430.01G028000	3.19216
SbiRTX430.01G028400	Sobic.001G027400	0	0	0	0	no	-0.144805	-Inf	-1.72672	-1.61141	-0.85235	-3.47736	-0.248924	-Inf	-0.65037	-1.58334	0.533436	-0.983155	SbiRTX430.01G028400	0.931034	0.188624	0.489441	0.585932	0.709758	0.432629	0.914578	0.258036	0.801244	0.534891	1	0.789673	SbiRTX430.01G028400	no	no	no	no	no	no	no	no	no	no	no	no	0	0	0	SbiRTX430.01G028400	6.07626
SbiRTX430.01G028700	Sobic.001G027700	AT1G20430	0	0	expressed protein	15	-0.60021	-2.22024	-3.03729	-0.179327	-3.42873	-2.94337	-0.521526	-2.93269	-3.73599	-1.44686	-0.230709	-0.984468	SbiRTX430.01G028700	0.042686	0.000177011	0.000177011	0.573198	0.000177011	0.000177011	0.0798021	0.000177011	0.000177011	0.00136185	0.631638	0.00526081	SbiRTX430.01G028700	no	D	D	D	no	D	D	no	no	D	D	no	0	7	7	SbiRTX430.01G028700	12.4681
SbiRTX430.01G029000	Sobic.001G028000	0	0	0	expressed protein	17	0.169731	1.03477	0.939582	1.42838	1.50908	2.02812	1.17293	1.87942	1.35647	-0.136094	-0.0160906	0.637691	SbiRTX430.01G029000	0.604775	0.000177011	0.000794667	0.000177011	0.000177011	0.000177011	0.000177011	0.000177011	0.000177011	0.812892	0.971451	0.0796426	SbiRTX430.01G029000	no	U	no	no	U	U	U	no	U	U	U	no	7	0	7	SbiRTX430.01G029000	29.7269
SbiRTX430.01G029500	Sobic.001G028600	0	0	0	expressed protein	12	Inf	Inf	Inf	Inf	Inf	Inf	Inf	Inf	Inf	Inf	-3.23707	5.18478	SbiRTX430.01G029500	1	1	1	1	1	1	1	1	0.000177011	1	1	0.342195	SbiRTX430.01G029500	no	no	no	no	no	no	no	no	no	no	U	no	1	0	1	SbiRTX430.01G029500	0
SbiRTX430.01G029700	Sobic.001G028800	AT1G19530	0	0	expressed protein	13	-0.142426	1.86384	-0.446975	4.60516	3.31024	4.82059	-0.555247	1.41367	0.665181	2.40845	1.13302	Inf	SbiRTX430.01G029700	1	0.0607407	1	0.00608259	0.0129024	0.00608259	1	1	1	1	1	0.000177011	SbiRTX430.01G029700	no	no	no	no	U	U	U	no	no	no	no	U	4	0	4	SbiRTX430.01G029700	0.212917
SbiRTX430.01G030500	Sobic.001G029600	AT3G47070	0	0	expressed protein	10	-1.42477	-0.98785	-0.237833	-2.47346	-0.669697	-1.59245	-1.98828	-0.523261	0.0313134	-0.339199	-0.278548	0.701767	SbiRTX430.01G030500	0.000177011	0.000177011	0.198116	0.000177011	0.000177011	0.000177011	0.000177011	0.00136185	0.880636	0.07036	0.121958	0.000177011	SbiRTX430.01G030500	D	no	no	no	D	no	D	no	D	no	no	no	0	4	4	SbiRTX430.01G030500	426.995
SbiRTX430.01G030800	Sobic.001G029800	AT3G03130	0	0	expressed protein	no	-0.38446	-1.45118	-0.988838	-0.996162	-1.0067	-0.763146	-0.738611	-0.513056	-0.833773	0.236028	1.04635	-0.19928	SbiRTX430.01G030800	1	1	1	1	1	1	1	1	1	1	1	1	SbiRTX430.01G030800	no	no	no	no	no	no	no	no	no	no	no	no	0	0	0	SbiRTX430.01G030800	0.052295
SbiRTX430.01G031800	Sobic.001G030800	0	0	0	RD26, putative, expressed	no	0	0	0	0	0	0	0	0	0	0	0	0	SbiRTX430.01G031800	1	1	1	1	1	1	1	1	1	1	1	1	SbiRTX430.01G031800	no	no	no	no	no	no	no	no	no	no	no	no	0	0	0	SbiRTX430.01G031800	0
SbiRTX430.01G032000	Sobic.001G031000	0	0	0	RD26, putative, expressed	no	-Inf	-Inf	-Inf	2.11153	-0.652367	-1.68229	0.757432	-Inf	-Inf	Inf	Inf	-0.778098	SbiRTX430.01G032000	1	1	1	1	1	1	1	1	1	1	1	1	SbiRTX430.01G032000	no	no	no	no	no	no	no	no	no	no	no	no	0	0	0	SbiRTX430.01G032000	0.0114637
SbiRTX430.01G032500	Sobic.001G031500	0	0	0	0	no	0.250355	-0.224361	0.279373	-0.521143	0.554045	-1.94113	0.88785	1.03542	1.05838	3.32929	-2.08381	-0.137182	SbiRTX430.01G032500	0.903357	0.908669	0.900987	0.86328	0.85775	0.598184	0.808161	0.723948	0.717923	0.533625	1	0.915167	SbiRTX430.01G032500	no	no	no	no	no	no	no	no	no	no	no	no	0	0	0	SbiRTX430.01G032500	0.986966
SbiRTX430.01G033100	Sobic.001G032100	0	0	0	BBTI13 - Bowman-Birk type bran trypsin inhibitor precursor, expressed	14	-0.720886	0.157881	0.0518646	-0.0176938	-0.98527	-1.25563	-1.0899	-2.06905	-0.116169	-0.184042	-1.36735	-2.18804	SbiRTX430.01G033100	0.0323225	0.662805	0.88689	0.938324	0.000177011	0.000177011	0.000794667	0.000177011	0.731023	0.314776	0.000177011	0.000177011	SbiRTX430.01G033100	no	no	no	no	no	no	D	D	D	D	no	D	0	5	5	SbiRTX430.01G033100	36.5013
SbiRTX430.01G033800	Sobic.001G032900	AT5G02220	0	0	expressed protein	17	-Inf	-0.0662236	2.19347	Inf	Inf	Inf	-0.300766	0.735804	0.369306	0	0	0.0403654	SbiRTX430.01G033800	1	1	0.35918	0.00957423	1	0.0320458	1	0.70028	1	1	1	1	SbiRTX430.01G033800	no	no	no	no	U	no	U	no	no	no	no	no	2	0	2	SbiRTX430.01G033800	0.272048
SbiRTX430.01G034600	Sobic.001G033701	0	0	0	expressed protein	no	0	0	0	0	0	Inf	0	0	0	0	0	0	SbiRTX430.01G034600	1	1	1	1	1	1	1	1	1	1	1	1	SbiRTX430.01G034600	no	no	no	no	no	no	no	no	no	no	no	no	0	0	0	SbiRTX430.01G034600	0
SbiRTX430.01G036200	Sobic.001G035450	0	0	0	expressed protein	no	0.165399	0.220599	-0.0784059	-1.02839	0.425138	0.211754	-0.143943	0.410468	0.290662	-0.866087	0.259387	-0.426591	SbiRTX430.01G036200	0.819574	0.761123	0.914355	1	0.568309	1	0.836111	0.509454	0.648234	0.0981766	1	0.516545	SbiRTX430.01G036200	no	no	no	no	no	no	no	no	no	no	no	no	0	0	0	SbiRTX430.01G036200	0.440618
SbiRTX430.01G036300	Sobic.001G035500	AT3G53540	0	0	expressed protein	no	0.12855	0.485879	0.441689	0.400329	0.596117	0.485219	0.363818	0.535024	0.515163	-0.0358361	0.1319	0.210917	SbiRTX430.01G036300	0.512628	0.0046648	0.00913457	0.0195377	0.000339836	0.00369203	0.0367939	0.00177036	0.0025581	0.863475	0.486575	0.239286	SbiRTX430.01G036300	no	no	no	no	no	no	no	no	no	no	no	no	0	0	0	SbiRTX430.01G036300	14.0603
SbiRTX430.01G036700	Sobic.001G035900	AT3G04160	0	0	expressed protein	no	-0.00665755	-0.223947	-0.249991	0.0773046	0.223781	-0.0477107	-0.241405	-0.173175	-0.0733083	-0.188402	-0.256758	-0.117999	SbiRTX430.01G036700	0.975105	0.232057	0.180983	0.713209	0.22183	0.825115	0.193842	0.361335	0.723401	0.313915	0.169795	0.563587	SbiRTX430.01G036700	no	no	no	no	no	no	no	no	no	no	no	no	0	0	0	SbiRTX430.01G036700	11.4024
SbiRTX430.01G037000	Sobic.001G036200	0	0	0	glycine-rich protein A3, putative, expressed	no	-0.221208	-0.196536	0.105586	-1.68094	-1.25192	0.491672	-2.28893	-1.09536	-1.31318	-0.626998	1.45798	-0.0650441	SbiRTX430.01G037000	1	1	1	1	1	1	1	1	1	1	1	1	SbiRTX430.01G037000	no	no	no	no	no	no	no	no	no	no	no	no	0	0	0	SbiRTX430.01G037000	0.234862
SbiRTX430.01G037200	Sobic.001G036400	AT1G52565	0	0	expressed protein	no	0	Inf	0	Inf	Inf	Inf	Inf	0	Inf	Inf	0	Inf	SbiRTX430.01G037200	1	1	1	1	1	0.24219	1	1	1	1	1	1	SbiRTX430.01G037200	no	no	no	no	no	no	no	no	no	no	no	no	0	0	0	SbiRTX430.01G037200	0
SbiRTX430.01G037500	Sobic.001G036700	0	0	0	OsFBX380 - F-box domain containing protein, expressed	no	-0.194072	-0.537804	-0.602788	-0.272692	-0.14029	-0.194131	-0.244126	-0.496322	-0.453162	0.0822143	0.0715949	-0.315115	SbiRTX430.01G037500	0.424145	0.019637	0.0074586	0.279795	0.601345	0.44445	0.305842	0.0258639	0.0557198	0.749642	0.78786	0.183164	SbiRTX430.01G037500	no	no	no	no	no	no	no	no	no	no	no	no	0	0	0	SbiRTX430.01G037500	6.49586
SbiRTX430.01G037900	Sobic.001G037066	0	0	0	expressed protein	no	0.474155	2.25835	1.9577	-0.890541	-Inf	-1.46443	-0.0925167	0.452702	-0.290601	-1.5609	-1.11563	-0.389171	SbiRTX430.01G037900	1	1	1	1	1	1	1	1	1	0.242474	1	0.735009	SbiRTX430.01G037900	no	no	no	no	no	no	no	no	no	no	no	no	0	0	0	SbiRTX430.01G037900	0.0313041
SbiRTX430.01G038000	Sobic.001G037100	AT4G39420	0	0	expressed protein	no	0.0789707	0.142137	0.305245	0.01311	0.258387	0.25616	0.0377026	0.448278	0.394211	-0.187853	-0.0555059	0.355653	SbiRTX430.01G038000	0.677723	0.431676	0.0738234	0.950244	0.133599	0.134095	0.854621	0.00642944	0.0179403	0.293117	0.775983	0.0301901	SbiRTX430.01G038000	no	no	no	no	no	no	no	no	no	no	no	no	0	0	0	SbiRTX430.01G038000	9.32032
SbiRTX430.01G038300	Sobic.001G037500	AT5G48470	0	0	expressed protein	7	-0.535657	-1.415	-1.38901	-0.870548	-1.33301	-1.77498	-0.940366	-1.60631	-1.16701	-0.850885	-1.33735	-2.1116	SbiRTX430.01G038300	0.000939655	0.000177011	0.000177011	0.000177011	0.000177011	0.000177011	0.000177011	0.000177011	0.000177011	0.000177011	0.000177011	0.000177011	SbiRTX430.01G038300	no	D	D	no	no	D	D	D	no	D	D	D	0	8	8	SbiRTX430.01G038300	29.2832
SbiRTX430.01G038400	Sobic.001G037550	0	0	0	0	no	0.558131	-Inf	-Inf	0.733292	-Inf	0.978176	-Inf	1.98656	-Inf	0	-Inf	-Inf	SbiRTX430.01G038400	1	1	1	1	1	1	1	1	1	1	1	1	SbiRTX430.01G038400	no	no	no	no	no	no	no	no	no	no	no	no	0	0	0	SbiRTX430.01G038400	0.0617064
SbiRTX430.01G038500	Sobic.001G037600	0	0	0	0	no	0	Inf	0	-Inf	1.24213	0.226304	0	0	Inf	-Inf	0	Inf	SbiRTX430.01G038500	1	1	1	1	1	1	1	1	1	1	1	1	SbiRTX430.01G038500	no	no	no	no	no	no	no	no	no	no	no	no	0	0	0	SbiRTX430.01G038500	0
SbiRTX430.01G038600	Sobic.001G037700	0	0	0	OsFBX151 - F-box domain containing protein, expressed	no	0	0	0	-Inf	-Inf	-Inf	Inf	0	0	0	0	0	SbiRTX430.01G038600	1	1	1	1	1	1	1	1	1	1	1	1	SbiRTX430.01G038600	no	no	no	no	no	no	no	no	no	no	no	no	0	0	0	SbiRTX430.01G038600	0
SbiRTX430.01G039100	Sobic.001G038100	AT3G14750	0	0	protein kinase PKN/PRK1, effector, putative, expressed	no	-0.0674635	-0.149231	-0.136822	-0.162235	0.3294	0.141166	-0.276383	-0.0561415	-0.00454786	0.0722831	-0.0786898	-0.0507644	SbiRTX430.01G039100	0.758927	0.473662	0.517981	0.434191	0.0833401	0.497227	0.158503	0.806779	0.984507	0.738423	0.714637	0.824633	SbiRTX430.01G039100	no	no	no	no	no	no	no	no	no	no	no	no	0	0	0	SbiRTX430.01G039100	21.8509
SbiRTX430.01G040200	Sobic.001G039200	AT5G01790	0	0	expressed protein	no	-Inf	-0.850863	-Inf	0	Inf	Inf	0.263367	-0.499056	-3.18618	-Inf	2.56376	0.287687	SbiRTX430.01G040200	1	1	1	1	1	1	1	1	1	1	1	1	SbiRTX430.01G040200	no	no	no	no	no	no	no	no	no	no	no	no	0	0	0	SbiRTX430.01G040200	0.0352707
SbiRTX430.01G042800	Sobic.001G041700	0	0	0	BRCA1 C Terminus domain containing protein, expressed	7	-1.17059	-1.36669	-1.4303	-0.293902	-1.46402	-2.18573	-0.299449	-1.36954	-0.812631	-1.59934	-1.99	-2.23027	SbiRTX430.01G042800	0.00229909	0.00136185	0.000647122	0.299351	0.000177011	0.000177011	0.429933	0.000495703	0.0297255	0.000177011	0.000177011	0.000177011	SbiRTX430.01G042800	D	D	D	D	no	D	D	D	no	D	no	D	0	9	9	SbiRTX430.01G042800	0.72214
SbiRTX430.01G043200	Sobic.001G042100	0	0	0	expressed protein	no	1.04023	1.08699	1.0066	0	0	0	-0.876979	-0.537279	-0.356813	-0.257603	0	-2.644	SbiRTX430.01G043200	1	1	1	1	1	1	1	1	1	1	1	1	SbiRTX430.01G043200	no	no	no	no	no	no	no	no	no	no	no	no	0	0	0	SbiRTX430.01G043200	0.0691743
SbiRTX430.01G043400	Sobic.001G042400	0	0	0	expressed protein	no	0.159662	-0.731085	-0.272734	-0.0137885	-0.0593438	0.0927516	-0.112749	-0.480723	-0.12224	-0.526864	0.0535539	-0.79787	SbiRTX430.01G043400	0.796876	0.23311	0.65908	0.983141	0.905484	0.84986	0.843322	0.36631	0.828305	0.35339	0.89833	0.11954	SbiRTX430.01G043400	no	no	no	no	no	no	no	no	no	no	no	no	0	0	0	SbiRTX430.01G043400	0.427115
SbiRTX430.01G043700	Sobic.001G042700	0	0	0	expressed protein	no	0	0	0	0	0	0	0	0	0	0	0	0	SbiRTX430.01G043700	1	1	1	1	1	1	1	1	1	1	1	1	SbiRTX430.01G043700	no	no	no	no	no	no	no	no	no	no	no	no	0	0	0	SbiRTX430.01G043700	0
SbiRTX430.01G044800	Sobic.001G043700	AT1G75150	0	0	expressed protein	no	1.0337	0.474364	0.420376	0.383095	-0.0819741	-0.104255	0.55754	-0.0563768	0.0548833	0.851786	0.888688	-0.619467	SbiRTX430.01G044800	1	1	1	1	1	1	1	1	1	1	1	1	SbiRTX430.01G044800	no	no	no	no	no	no	no	no	no	no	no	no	0	0	0	SbiRTX430.01G044800	0.131215
SbiRTX430.01G045400	Sobic.001G044200	0	0	0	uncharacterized 50.6 kDa protein in the 5region of gyrA and gyrB, putative, expressed	17	-0.188632	0.0986768	0.175234	0.247669	0.227611	0.874259	0.520077	0.592508	-0.212915	1.04578	1.38422	2.68268	SbiRTX430.01G045400	0.431098	0.692216	0.452627	0.415225	0.460148	0.00108196	0.0475058	0.0250979	0.483226	0.00136185	0.000177011	0.000177011	SbiRTX430.01G045400	no	no	no	U	no	no	no	U	no	no	no	U	3	0	3	SbiRTX430.01G045400	16.31
SbiRTX430.01G046600	Sobic.001G045300	AT2G24960	0	0	ubiquitin family protein, putative, expressed	no	-2.11312	0.540953	-1.36337	0	0	Inf	-0.660956	1.17821	0.68525	2.12121	Inf	0.615951	SbiRTX430.01G046600	1	1	1	1	1	1	1	1	1	1	1	1	SbiRTX430.01G046600	no	no	no	no	no	no	no	no	no	no	no	no	0	0	0	SbiRTX430.01G046600	0.0843743
SbiRTX430.01G048900	Sobic.001G047700	0	0	0	expressed protein	no	-0.0574785	0.0992275	0.23144	0.18419	0.685485	0.407591	0.0769857	0.542502	0.143126	0.733236	-0.0644766	0.270514	SbiRTX430.01G048900	0.866744	0.761535	0.416994	0.546399	0.00734486	0.148636	0.801601	0.0377869	0.637036	0.00654531	0.84414	0.355282	SbiRTX430.01G048900	no	no	no	no	no	no	no	no	no	no	no	no	0	0	0	SbiRTX430.01G048900	24.6623
SbiRTX430.01G049300	Sobic.001G048000	AT5G18130	0	0	expressed protein	17	0.824311	1.63631	1.48728	1.1203	1.91804	1.32085	2.24458	2.84313	3.05124	2.4876	0.199821	1.21078	SbiRTX430.01G049300	0.000939655	0.000177011	0.000177011	0.000177011	0.000177011	0.000177011	0.000177011	0.000177011	0.000177011	0.000177011	0.268738	0.000177011	SbiRTX430.01G049300	no	U	U	U	U	U	U	no	U	U	U	U	10	0	10	SbiRTX430.01G049300	12.9675
SbiRTX430.01G051700	Sobic.001G050400	AT1G20890	0	0	expressed protein	no	-0.0360584	0.170151	0.0462727	-0.108958	-0.194723	-0.14214	-0.00247506	-0.0730733	-0.213031	0.142816	0.426297	0.234919	SbiRTX430.01G051700	0.920741	0.591467	0.896552	0.732424	0.526313	0.64838	0.994068	0.818152	0.483278	0.649701	0.142908	0.385804	SbiRTX430.01G051700	no	no	no	no	no	no	no	no	no	no	no	no	0	0	0	SbiRTX430.01G051700	7.8625
SbiRTX430.01G052500	Sobic.001G051100	0	0	0	uncharacterized PE-PGRS family protein PE_PGRS3 precursor, putative, expressed	no	0	0	Inf	0.537454	-Inf	2.6361	0	0	0	0	0	0	SbiRTX430.01G052500	1	1	1	1	1	1	1	1	1	1	1	1	SbiRTX430.01G052500	no	no	no	no	no	no	no	no	no	no	no	no	0	0	0	SbiRTX430.01G052500	0
SbiRTX430.01G053100	Sobic.001G051700	AT5G65540	0	0	expressed protein	no	0.302773	0.418564	0.335716	0.290421	0.358463	0.328434	0.0381232	0.148929	0.120952	0.136402	0.182996	0.260918	SbiRTX430.01G053100	0.0973404	0.0173341	0.0600769	0.108364	0.0451524	0.0684006	0.856276	0.444961	0.538066	0.495713	0.346178	0.172225	SbiRTX430.01G053100	no	no	no	no	no	no	no	no	no	no	no	no	0	0	0	SbiRTX430.01G053100	10.6948
SbiRTX430.01G053200	Sobic.001G051800	0	0	0	OsFBDUF18 - F-box and DUF domain containing protein, expressed	20	-0.263592	-0.105427	0.025823	2.20202	1.88025	2.81505	0.353164	0.745947	0.032344	2.23108	2.37773	1.38325	SbiRTX430.01G053200	0.693509	0.882157	0.975389	0.0613208	0.0901148	0.0257669	0.591187	0.194409	0.969169	0.00584887	0.000647122	0.0245222	SbiRTX430.01G053200	no	no	no	U	no	no	U	U	no	no	no	U	4	0	4	SbiRTX430.01G053200	183.806
SbiRTX430.01G053300	Sobic.001G052000	0	0	0	aspartic proteinase nepenthesin-1 precursor, putative, expressed	6	0.0679891	1.29694	0.958257	-0.0694842	0.427857	0.851591	0.0665653	1.13765	1.36965	0.726123	-0.682866	-0.993174	SbiRTX430.01G053300	0.759548	0.000177011	0.000177011	0.752424	0.0198358	0.000177011	0.785338	0.000177011	0.000177011	0.000177011	0.000177011	0.000177011	SbiRTX430.01G053300	no	U	no	no	no	no	no	no	no	U	U	no	3	0	3	SbiRTX430.01G053300	22.7368
SbiRTX430.01G054400	Sobic.001G053000	AT2G02590	0	0	small multi-drug export protein, putative, expressed	no	-0.507521	-0.567492	-0.534932	-0.343613	-0.213642	-0.375949	-0.394372	-0.162039	-0.177044	-0.170006	-0.0749179	-0.295172	SbiRTX430.01G054400	0.00902402	0.00418241	0.00654531	0.0734241	0.289733	0.0546195	0.0396648	0.431516	0.386287	0.417207	0.732632	0.125301	SbiRTX430.01G054400	no	no	no	no	no	no	no	no	no	no	no	no	0	0	0	SbiRTX430.01G054400	29.5016
SbiRTX430.01G054700	Sobic.001G053601	0	0	0	expressed protein	no	0	0	0	0	0	0	0	0	0	0	0	0	SbiRTX430.01G054700	1	1	1	1	1	1	1	1	1	1	1	1	SbiRTX430.01G054700	no	no	no	no	no	no	no	no	no	no	no	no	0	0	0	SbiRTX430.01G054700	0
SbiRTX430.01G054900	Sobic.001G053800	AT1G03910	0	0	expressed protein	no	-0.00892225	0.0771815	0.11673	0.23958	-0.0763017	-0.137874	0.0948382	-0.088613	0.0455432	0.00438348	0.161459	-0.250709	SbiRTX430.01G054900	0.966056	0.702485	0.543556	0.174832	0.698923	0.458869	0.620001	0.649701	0.820261	0.982748	0.370221	0.164702	SbiRTX430.01G054900	no	no	no	no	no	no	no	no	no	no	no	no	0	0	0	SbiRTX430.01G054900	11.2355
SbiRTX430.01G055400	Sobic.001G054300	AT3G57450	0	0	expressed protein	no	2.21874	-Inf	2.35985	-Inf	-Inf	1.43636	-2.09886	-Inf	-Inf	-Inf	2.49464	Inf	SbiRTX430.01G055400	1	1	1	1	1	1	1	1	1	1	1	1	SbiRTX430.01G055400	no	no	no	no	no	no	no	no	no	no	no	no	0	0	0	SbiRTX430.01G055400	0.0183113
SbiRTX430.01G055500	Sobic.001G054400	0	0	0	expressed protein	18	Inf	Inf	Inf	Inf	Inf	Inf	-Inf	5.60297	2.60151	-Inf	0	Inf	SbiRTX430.01G055500	1	1	0.000177011	1	1	0.000177011	1	0.00163558	0.0151933	1	1	0.000177011	SbiRTX430.01G055500	no	no	U	no	no	no	U	no	no	U	U	U	5	0	5	SbiRTX430.01G055500	0
SbiRTX430.01G055600	Sobic.001G054500	0	0	0	expressed protein	18	Inf	Inf	Inf	Inf	Inf	Inf	0.454541	5.85665	5.23338	0	0	Inf	SbiRTX430.01G055600	1	1	0.000177011	1	1	0.00203657	1	0.186782	0.186782	1	1	0.000177011	SbiRTX430.01G055600	no	no	U	no	no	no	U	no	no	no	no	U	3	0	3	SbiRTX430.01G055600	0
SbiRTX430.01G056100	Sobic.001G055100	0	0	0	expressed protein	no	0	0	0	0	0	0	0	0	0	0	0	0	SbiRTX430.01G056100	1	1	1	1	1	1	1	1	1	1	1	1	SbiRTX430.01G056100	no	no	no	no	no	no	no	no	no	no	no	no	0	0	0	SbiRTX430.01G056100	0
SbiRTX430.01G056200	Sobic.001G055300	0	0	0	expressed protein	no	0	0	0	0	Inf	Inf	0	0	0	0	0	0	SbiRTX430.01G056200	1	1	1	1	1	1	1	1	1	1	1	1	SbiRTX430.01G056200	no	no	no	no	no	no	no	no	no	no	no	no	0	0	0	SbiRTX430.01G056200	0
SbiRTX430.01G058100	Sobic.001G057500	0	0	0	basic proline-rich protein precursor, putative, expressed	no	0.0917772	-0.417271	-3.06664	0.557995	0.796369	-0.569605	-0.287448	-0.382123	-2.36645	Inf	-1.95195	0.246929	SbiRTX430.01G058100	1	1	1	1	1	1	0.772577	0.705056	0.162296	1	1	1	SbiRTX430.01G058100	no	no	no	no	no	no	no	no	no	no	no	no	0	0	0	SbiRTX430.01G058100	0.204541
SbiRTX430.01G059300	Sobic.001G058500	AT1G55475	0	0	expressed protein	14	-0.186538	-0.0546514	-0.385139	-1.2128	-1.09526	-0.437177	-0.820678	-0.779373	-0.595937	-0.125446	-0.89195	-1.00754	SbiRTX430.01G059300	0.589093	0.88715	0.240877	0.000495703	0.00108196	0.164358	0.0046648	0.0085807	0.0323225	0.706529	0.0074586	0.00177036	SbiRTX430.01G059300	no	no	no	no	D	D	no	no	no	no	no	D	0	3	3	SbiRTX430.01G059300	28.2016
SbiRTX430.01G061400	Sobic.001G060732	0	0	0	0	no	0	0	Inf	-Inf	-Inf	-Inf	0	0	0	Inf	-Inf	0	SbiRTX430.01G061400	1	1	1	1	1	1	1	1	1	1	1	1	SbiRTX430.01G061400	no	no	no	no	no	no	no	no	no	no	no	no	0	0	0	SbiRTX430.01G061400	0
SbiRTX430.01G063500	Sobic.001G062750	0	0	0	0	no	-0.874561	-3.74518	-3.47151	-0.377285	-Inf	-Inf	0.807701	-0.017862	-Inf	-0.62718	-Inf	-1.2637	SbiRTX430.01G063500	1	1	1	1	1	1	1	1	1	1	1	1	SbiRTX430.01G063500	no	no	no	no	no	no	no	no	no	no	no	no	0	0	0	SbiRTX430.01G063500	0.248662
SbiRTX430.01G064500	Sobic.001G063700	AT3G10650	0	0	expressed protein	no	0.108805	0.12951	0.273595	0.0117529	0.145474	0.0759042	0.018194	0.0986012	0.603697	-0.297381	-0.503469	-0.342026	SbiRTX430.01G064500	0.597582	0.531463	0.149964	0.959101	0.465756	0.722117	0.936025	0.638037	0.000647122	0.111205	0.00526081	0.0637273	SbiRTX430.01G064500	no	no	no	no	no	no	no	no	no	no	no	no	0	0	0	SbiRTX430.01G064500	11.3799
SbiRTX430.01G064800	Sobic.001G064000	0	0	0	expressed protein	6	0.112478	0.754795	0.731981	0.0663501	0.811733	0.687048	0.0876109	0.899117	1.01607	0.052935	-0.304784	0.0641419	SbiRTX430.01G064800	0.56747	0.000177011	0.000177011	0.745785	0.000177011	0.000177011	0.665292	0.000177011	0.000177011	0.79054	0.0754996	0.74796	SbiRTX430.01G064800	no	no	no	no	no	no	no	no	no	no	U	no	1	0	1	SbiRTX430.01G064800	22.5388
SbiRTX430.01G065200	Sobic.001G064300	0	0	0	expressed protein	no	0.28843	0.574297	0.469617	0.28807	0.823479	0.439647	0.371416	0.952002	0.965661	0.016705	-0.745373	0.00308691	SbiRTX430.01G065200	0.141351	0.00122273	0.0117372	0.146799	0.000177011	0.0209239	0.0756613	0.000177011	0.000177011	0.943744	0.000177011	0.98884	SbiRTX430.01G065200	no	no	no	no	no	no	no	no	no	no	no	no	0	0	0	SbiRTX430.01G065200	11.0102
SbiRTX430.01G065700	Sobic.001G064800	AT3G44150	0	0	expp1 protein precursor, putative, expressed	no	-0.291432	0.104194	0.0480751	0.248162	-0.0315247	0.0157619	0.00900644	-0.0105912	-0.225577	0.71801	0.466756	0.489193	SbiRTX430.01G065700	0.106643	0.591708	0.817402	0.162912	0.879542	0.938581	0.964531	0.958715	0.200066	0.000177011	0.00654531	0.00430378	SbiRTX430.01G065700	no	no	no	no	no	no	no	no	no	no	no	no	0	0	0	SbiRTX430.01G065700	67.48
SbiRTX430.01G068800	Sobic.006G088580	0	0	0	0	no	-0.0430223	-0.472141	-0.160884	-0.708891	0.00545008	-0.57118	-0.633675	-0.413509	0.312432	-0.413732	-0.952711	-0.729688	SbiRTX430.01G068800	0.841205	0.00779682	0.396009	0.000177011	0.978604	0.00108196	0.000177011	0.015809	0.0748596	0.0123741	0.000177011	0.000177011	SbiRTX430.01G068800	no	no	no	no	no	no	no	no	no	no	no	no	0	0	0	SbiRTX430.01G068800	21.129
SbiRTX430.01G068900	Sobic.006G088660	0	0	0	0	no	0	0	0	0	0	0	0	0	0	0	0	0	SbiRTX430.01G068900	1	1	1	1	1	1	1	1	1	1	1	1	SbiRTX430.01G068900	no	no	no	no	no	no	no	no	no	no	no	no	0	0	0	SbiRTX430.01G068900	0
SbiRTX430.01G069100	Sobic.001G068066	0	0	0	0	no	0	0	0	0	0	0	0	0	0	0	0	0	SbiRTX430.01G069100	1	1	1	1	1	1	1	1	1	1	1	1	SbiRTX430.01G069100	no	no	no	no	no	no	no	no	no	no	no	no	0	0	0	SbiRTX430.01G069100	0
SbiRTX430.01G069800	Sobic.001G068800	0	0	0	expressed protein	13	-0.69582	0.596442	0.567385	0.242462	0.89718	0.741368	0.97342	1.20174	2.22477	0.583007	-0.626194	-1.03498	SbiRTX430.01G069800	0.273016	0.270238	0.289436	0.641994	0.0422431	0.106718	0.118077	0.0563096	0.000495703	0.281566	0.20359	0.109706	SbiRTX430.01G069800	no	no	no	no	no	no	no	no	no	no	U	no	1	0	1	SbiRTX430.01G069800	1.14943
SbiRTX430.01G070100	Sobic.001G069200	0	0	0	expressed protein	20	0.207899	1.1044	1.10767	0.073916	0.362383	0.933164	-0.159149	0.891136	0.0233985	1.26483	1.76362	1.67273	SbiRTX430.01G070100	0.783717	0.0962738	0.0961972	0.927888	0.554646	0.099774	0.802471	0.071974	0.967827	0.0245222	0.000339836	0.00177036	SbiRTX430.01G070100	no	no	no	U	no	no	no	U	no	no	no	U	3	0	3	SbiRTX430.01G070100	3.29574
SbiRTX430.01G071300	Sobic.001G070300	AT3G12870	0	0	expressed protein	no	0	0	Inf	0	0	0	Inf	0	Inf	0	-0.705358	0	SbiRTX430.01G071300	1	1	1	1	1	1	1	1	1	1	1	1	SbiRTX430.01G071300	no	no	no	no	no	no	no	no	no	no	no	no	0	0	0	SbiRTX430.01G071300	0
SbiRTX430.01G071700	Sobic.001G070700	0	0	0	expressed protein	no	-0.190559	-0.401597	-0.386757	-0.0241032	-0.456681	-0.53773	-0.113775	-0.513186	-0.292794	0.190238	0.0284928	0.00511834	SbiRTX430.01G071700	0.32844	0.0283207	0.0367047	0.910118	0.0079098	0.00242892	0.570836	0.00381527	0.110605	0.345008	0.896481	0.98168	SbiRTX430.01G071700	no	no	no	no	no	no	no	no	no	no	no	no	0	0	0	SbiRTX430.01G071700	24.4122
SbiRTX430.01G071900	Sobic.001G070900	AT2G30820	0	0	expressed protein	no	2.0458	2.31546	2.11853	-0.853486	-0.82899	0.901483	-1.9433	-0.632004	-0.498642	0.927829	1.55053	-2.72312	SbiRTX430.01G071900	1	1	1	1	1	1	1	1	1	1	1	1	SbiRTX430.01G071900	no	no	no	no	no	no	no	no	no	no	no	no	0	0	0	SbiRTX430.01G071900	0.00946452
SbiRTX430.01G072200	Sobic.001G071200	0	0	0	0	7	0.224707	-0.513764	-0.301768	-0.244105	-0.743187	-1.85362	0.0362881	-0.452262	-0.973205	-1.6493	-1.08871	-5.10971	SbiRTX430.01G072200	0.7383	0.462931	0.667719	0.612464	0.135522	0.00654531	0.951821	0.470624	0.12776	0.0046648	0.127401	0.0288857	SbiRTX430.01G072200	no	no	no	D	no	no	D	no	no	no	no	D	0	3	3	SbiRTX430.01G072200	0.7432
SbiRTX430.01G072300	Sobic.001G071250	0	0	0	OsFBX111 - F-box domain containing protein, expressed	no	Inf	Inf	Inf	-1.20857	-0.876314	-0.120659	0.00585709	0.414238	1.25128	3.89652	Inf	-0.0747438	SbiRTX430.01G072300	1	1	1	1	1	1	1	1	1	1	1	1	SbiRTX430.01G072300	no	no	no	no	no	no	no	no	no	no	no	no	0	0	0	SbiRTX430.01G072300	0
SbiRTX430.01G072400	Sobic.001G071300	0	0	0	expressed protein	20	0.915173	2.50912	2.23005	1.30286	1.7926	2.16694	0.450266	0.648761	1.07736	2.08178	2.354	2.52723	SbiRTX430.01G072400	0.000177011	0.000177011	0.000177011	0.000177011	0.000177011	0.000177011	0.0361638	0.00229909	0.000177011	0.000177011	0.000177011	0.000177011	SbiRTX430.01G072400	no	U	U	U	U	U	U	U	no	no	U	U	9	0	9	SbiRTX430.01G072400	5.66952
SbiRTX430.01G072600	Sobic.001G071500	0	0	0	0	no	1.0026	-Inf	0.99473	-1.92024	-2.01603	1.15749	1.55815	0.298857	1.88816	Inf	Inf	0	SbiRTX430.01G072600	1	1	1	1	1	1	1	1	1	1	1	1	SbiRTX430.01G072600	no	no	no	no	no	no	no	no	no	no	no	no	0	0	0	SbiRTX430.01G072600	0.0030226
SbiRTX430.01G073100	Sobic.001G071900	0	0	0	0	no	-0.784596	-0.818602	-0.846751	-0.262589	-1.00484	-0.534608	-0.514659	-0.866455	-1.22242	-0.224785	-0.0516822	0.278732	SbiRTX430.01G073100	0.229574	0.234097	0.220956	0.769309	0.201582	0.511634	0.465707	0.190983	0.0738234	0.770783	0.961754	0.830944	SbiRTX430.01G073100	no	no	no	no	no	no	no	no	no	no	no	no	0	0	0	SbiRTX430.01G073100	10.1789
SbiRTX430.01G073300	Sobic.001G072100	0	0	0	OsFBX111 - F-box domain containing protein, expressed	no	0	0	0	0	0	0	0	0	0	0	0	0	SbiRTX430.01G073300	1	1	1	1	1	1	1	1	1	1	1	1	SbiRTX430.01G073300	no	no	no	no	no	no	no	no	no	no	no	no	0	0	0	SbiRTX430.01G073300	0
SbiRTX430.01G073500	Sobic.001G072250	0	0	0	0	14	0.1221	-0.395426	-0.653256	-0.313246	-0.673878	-0.453837	-0.878419	-1.23406	-0.93047	-0.33898	-1.88573	-1.16933	SbiRTX430.01G073500	0.82209	0.458869	0.212728	0.520458	0.162498	0.360061	0.0617356	0.0199354	0.0471594	0.392105	0.00502404	0.0181411	SbiRTX430.01G073500	no	no	no	no	no	no	no	D	no	D	no	D	0	3	3	SbiRTX430.01G073500	2.31586
SbiRTX430.01G073700	Sobic.001G072300	0	0	0	expressed protein	14	-0.372293	-0.798733	-0.981015	-0.802816	-1.31007	-1.5855	-0.304968	-0.788915	-0.682776	-0.871423	-1.44657	-2.12177	SbiRTX430.01G073700	0.0746981	0.000177011	0.000177011	0.000177011	0.000177011	0.000177011	0.141849	0.000177011	0.000794667	0.000177011	0.000177011	0.000177011	SbiRTX430.01G073700	no	no	no	no	no	D	D	D	no	no	no	D	0	4	4	SbiRTX430.01G073700	13.4607
SbiRTX430.01G074100	Sobic.001G072600	AT5G42710	0	0	expressed protein	4	0.632134	0.730292	0.0168321	0.567713	0.71056	0.461527	0.470533	0.0938928	-0.366463	-1.08922	0.0346531	-0.798373	SbiRTX430.01G074100	0.0276609	0.0102278	0.963597	0.019339	0.00177036	0.0591604	0.0872409	0.771272	0.234799	0.000177011	0.918184	0.00723149	SbiRTX430.01G074100	no	no	no	D	no	no	no	no	no	no	no	no	0	1	1	SbiRTX430.01G074100	0.820491
SbiRTX430.01G074900	Sobic.001G073400	AT5G42765	0	0	expressed protein	14	-1.19011	-2.23178	-1.32964	-1.69616	-1.48463	-2.75337	-1.74197	-2.39064	-2.09224	0.317854	-2.58585	-2.22784	SbiRTX430.01G074900	0.00344449	0.000339836	0.00177036	0.000177011	0.000339836	0.000177011	0.000177011	0.000177011	0.000177011	0.295572	0.000177011	0.000177011	SbiRTX430.01G074900	D	D	D	no	D	D	D	D	D	D	D	D	0	11	11	SbiRTX430.01G074900	3.9736
SbiRTX430.01G076400	Sobic.001G074601	AT2G22795	0	0	expressed protein	no	1.51817	0.920206	1.44268	1.17141	2.01783	2.11888	2.01789	1.58812	0.730129	2.12144	1.04362	0.887249	SbiRTX430.01G076400	1	1	1	1	1	1	0.0593285	1	1	1	1	1	SbiRTX430.01G076400	no	no	no	no	no	no	no	no	no	no	no	no	0	0	0	SbiRTX430.01G076400	0.137269
SbiRTX430.01G077100	Sobic.001G075400	AT4G17000	0	0	expressed protein	no	0	Inf	0	1.94974	1.62578	0.648626	0	Inf	0	0	-0.99765	0	SbiRTX430.01G077100	1	1	1	1	1	1	1	1	1	1	1	1	SbiRTX430.01G077100	no	no	no	no	no	no	no	no	no	no	no	no	0	0	0	SbiRTX430.01G077100	0
SbiRTX430.01G077200	Sobic.001G075500	0	0	0	0	no	-0.650939	0.889846	1.48543	0.800686	-1.97981	1.56971	-0.125019	1.11987	0.731463	0.0988022	0.204355	0.981718	SbiRTX430.01G077200	1	1	0.127549	1	1	1	0.888157	0.0898841	0.293703	0.90259	0.812459	0.143545	SbiRTX430.01G077200	no	no	no	no	no	no	no	no	no	no	no	no	0	0	0	SbiRTX430.01G077200	0.162741
SbiRTX430.01G078100	Sobic.001G076400	AT3G50780	0	0	H-BTB1 - Bric-a-Brac, Tramtrack, Broad Complex BTB domain with H family conserved sequence, expressed	14	-0.393099	-0.942629	-0.826382	-0.711235	-0.840568	-0.893182	-0.753625	-0.873603	-1.13187	-0.527964	0.0907401	-0.38303	SbiRTX430.01G078100	0.0178401	0.000177011	0.000177011	0.000177011	0.000177011	0.000177011	0.000177011	0.000177011	0.000177011	0.00136185	0.643732	0.0267173	SbiRTX430.01G078100	no	no	no	no	no	no	no	no	no	no	D	no	0	1	1	SbiRTX430.01G078100	24.9953
SbiRTX430.01G078500	Sobic.001G076800	AT1G76600	0	0	expressed protein	no	0	0	Inf	Inf	Inf	0	0	0	0	0	-Inf	0	SbiRTX430.01G078500	1	1	1	1	1	1	1	1	1	1	1	1	SbiRTX430.01G078500	no	no	no	no	no	no	no	no	no	no	no	no	0	0	0	SbiRTX430.01G078500	0
SbiRTX430.01G079300	Sobic.001G077600	0	0	0	expressed protein	20	0.0931689	1.6825	3.10673	1.43566	1.77005	1.73074	0.197504	-0.526347	-0.408482	2.09029	4.99691	1.96243	SbiRTX430.01G079300	0.911121	0.0181411	0.000177011	0.040467	0.0161155	0.0183417	0.71989	0.33977	0.456918	0.00393785	0.00454457	0.000177011	SbiRTX430.01G079300	no	U	U	U	U	U	U	U	no	no	no	U	8	0	8	SbiRTX430.01G079300	0.707233
SbiRTX430.01G079400	Sobic.001G077700	0	0	0	expressed protein	21	0.511843	0.7557	0.300042	1.19875	0.980442	1.23111	0.287805	-0.8911	-1.63134	0.266912	5.17641	0.0920927	SbiRTX430.01G079400	0.115276	0.0160133	0.400099	0.0207268	0.0613208	0.0163194	0.292544	0.0025581	0.000177011	0.546692	0.190719	0.819938	SbiRTX430.01G079400	no	no	no	no	U	no	U	no	no	no	D	no	2	1	3	SbiRTX430.01G079400	9.34297
SbiRTX430.01G079600	Sobic.001G077900	AT1G47640	0	0	SSA2 - 2S albumin seed storage family protein precursor, putative, expressed	no	0.0718147	0.0953515	-0.00285462	0.314359	0.0198414	0.0714972	0.463436	-0.019615	-0.093986	-0.0332804	0.338558	-0.115191	SbiRTX430.01G079600	0.930276	0.912485	0.99742	0.78305	0.988206	0.926464	0.636902	0.986322	0.954619	0.986528	0.874355	0.929866	SbiRTX430.01G079600	no	no	no	no	no	no	no	no	no	no	no	no	0	0	0	SbiRTX430.01G079600	30.7261
SbiRTX430.01G080200	Sobic.001G078500	AT1G47310	0	0	expressed protein	no	-0.0897453	-0.207211	-0.153203	-0.462539	-0.137707	-0.13438	-0.145103	0.118458	-0.138427	0.163559	0.0738502	0.526821	SbiRTX430.01G080200	0.683821	0.306465	0.4602	0.0147802	0.505878	0.512876	0.486269	0.570083	0.513662	0.414904	0.725832	0.00478496	SbiRTX430.01G080200	no	no	no	no	no	no	no	no	no	no	no	no	0	0	0	SbiRTX430.01G080200	16.4294
SbiRTX430.01G081800	Sobic.001G080000	AT4G33890	0	0	expressed protein	no	-0.0536054	0.14971	0.0906165	0.0877071	-0.078072	-0.0138861	0.112569	0.124291	0.00968777	0.138366	0.392094	0.536152	SbiRTX430.01G081800	0.838845	0.532295	0.714333	0.724882	0.755985	0.956918	0.662405	0.626194	0.972402	0.602452	0.0693809	0.0139485	SbiRTX430.01G081800	no	no	no	no	no	no	no	no	no	no	no	no	0	0	0	SbiRTX430.01G081800	5.93547
SbiRTX430.01G081900	Sobic.001G080100	AT5G43150	0	0	expressed protein	18	0.494252	0.590206	1.13911	0.019043	-0.0649286	0.260103	0.63378	0.605681	0.768127	0.266367	0.763554	0.555806	SbiRTX430.01G081900	0.201893	0.119833	0.00108196	0.963817	0.89157	0.567136	0.0693021	0.0847502	0.0252895	0.465351	0.0398425	0.0633147	SbiRTX430.01G081900	no	no	U	no	no	no	no	no	no	no	no	no	1	0	1	SbiRTX430.01G081900	50.69
SbiRTX430.01G082300	Sobic.001G080600	AT5G67390	0	0	expressed protein	no	-1.55999	-0.361749	-0.298194	-1.20723	-2.69517	-1.18965	-Inf	-Inf	-Inf	0	0	0	SbiRTX430.01G082300	1	1	1	1	1	1	1	1	1	1	1	1	SbiRTX430.01G082300	no	no	no	no	no	no	no	no	no	no	no	no	0	0	0	SbiRTX430.01G082300	0.0481878
SbiRTX430.01G083400	Sobic.001G081450	0	0	0	0	no	-Inf	-Inf	-Inf	0	0	0	0.6715	1.45224	-Inf	0	0	-2.69378	SbiRTX430.01G083400	1	1	1	1	1	1	1	1	1	1	1	1	SbiRTX430.01G083400	no	no	no	no	no	no	no	no	no	no	no	no	0	0	0	SbiRTX430.01G083400	3.98851
SbiRTX430.01G085400	Sobic.001G083450	0	0	0	0	no	0	0	0	0	0	0	0	0	0	0	0	0	SbiRTX430.01G085400	1	1	1	1	1	1	1	1	1	1	1	1	SbiRTX430.01G085400	no	no	no	no	no	no	no	no	no	no	no	no	0	0	0	SbiRTX430.01G085400	0
SbiRTX430.01G086700	Sobic.001G084900	AT5G07960	0	0	expressed protein	no	-0.0251528	0.215983	0.00168956	0.182642	0.348212	0.412842	0.25711	0.448797	-0.121815	0.410032	0.594224	-0.139437	SbiRTX430.01G086700	0.909709	0.260138	0.992338	0.347161	0.0569848	0.0202331	0.156907	0.0085807	0.534644	0.0250024	0.000647122	0.465144	SbiRTX430.01G086700	no	no	no	no	no	no	no	no	no	no	no	no	0	0	0	SbiRTX430.01G086700	312.721
SbiRTX430.01G088700	Sobic.001G086700	0	0	0	expressed protein	no	0	0	0	0	0	0	0	0	0	0	0	0	SbiRTX430.01G088700	1	1	1	1	1	1	1	1	1	1	1	1	SbiRTX430.01G088700	no	no	no	no	no	no	no	no	no	no	no	no	0	0	0	SbiRTX430.01G088700	0
SbiRTX430.01G090000	Sobic.001G087900	AT2G04900	0	0	expressed protein	no	-0.0962262	-0.0685853	-0.295845	0.0284327	-0.0129604	-0.0086558	0.110038	0.204844	-0.18013	0.532868	0.518684	0.602811	SbiRTX430.01G090000	0.623262	0.725958	0.0804373	0.888275	0.94905	0.966693	0.559711	0.248596	0.320563	0.00163558	0.00136185	0.000177011	SbiRTX430.01G090000	no	no	no	no	no	no	no	no	no	no	no	no	0	0	0	SbiRTX430.01G090000	165.311
SbiRTX430.01G090100	Sobic.001G088000	AT4G17240	0	0	expressed protein	no	0.634949	0.749274	1.24074	-0.114214	0.074803	0.180897	0.648401	0.447708	0.284306	0.707928	0.424362	0.976038	SbiRTX430.01G090100	1	1	1	1	1	1	1	1	1	1	1	1	SbiRTX430.01G090100	no	no	no	no	no	no	no	no	no	no	no	no	0	0	0	SbiRTX430.01G090100	0.13872
SbiRTX430.01G090400	Sobic.001G088300	AT2G27180	0	0	expressed protein	6	0.229039	1.02486	1.81478	0.299917	0.893187	0.573072	-0.159933	1.09917	1.42687	0.456315	-0.296344	0.545401	SbiRTX430.01G090400	0.308273	0.000177011	0.000177011	0.116311	0.000177011	0.00122273	0.464522	0.000177011	0.000177011	0.00779682	0.0859993	0.00149949	SbiRTX430.01G090400	no	U	U	no	no	no	no	no	no	U	U	no	4	0	4	SbiRTX430.01G090400	14.6682
SbiRTX430.01G091300	Sobic.001G089200	0	0	0	0	no	0.851099	0.758716	0.28893	-1.18416	-1.18044	-0.924617	0.111423	-0.917599	-0.694945	-1.64337	-Inf	-2.29962	SbiRTX430.01G091300	0.78268	0.808047	1	1	1	1	1	1	1	0.702107	1	1	SbiRTX430.01G091300	no	no	no	no	no	no	no	no	no	no	no	no	0	0	0	SbiRTX430.01G091300	0.251091
SbiRTX430.01G092200	Sobic.001G090000	AT5G37480	0	0	expressed protein	no	-0.170978	-0.438928	-0.363938	0.0824698	-0.277914	-0.0997505	0.0595026	-0.203649	-0.344515	0.67758	0.967219	0.595618	SbiRTX430.01G092200	0.369891	0.016827	0.0475925	0.693816	0.149547	0.63658	0.77915	0.289909	0.0591604	0.000177011	0.000177011	0.00163558	SbiRTX430.01G092200	no	no	no	no	no	no	no	no	no	no	no	no	0	0	0	SbiRTX430.01G092200	67.0793
SbiRTX430.01G093500	Sobic.001G091100	0	0	0	0	no	Inf	0	0	0.149022	0.120958	0.382805	-0.568088	0.0663482	0.275541	0	-0.744783	-0.555375	SbiRTX430.01G093500	1	1	1	0.806533	0.842937	0.492707	0.383288	0.92433	0.663024	1	0.17155	0.378343	SbiRTX430.01G093500	no	no	no	no	no	no	no	no	no	no	no	no	0	0	0	SbiRTX430.01G093500	0
SbiRTX430.01G095200	Sobic.001G092700	0	0	0	0	no	0	Inf	0	-Inf	1.08949	-Inf	0.607034	-1.38965	-0.599479	Inf	1.50549	0.38099	SbiRTX430.01G095200	1	1	1	1	1	1	0.518779	1	1	1	1	0.542181	SbiRTX430.01G095200	no	no	no	no	no	no	no	no	no	no	no	no	0	0	0	SbiRTX430.01G095200	0
SbiRTX430.01G095900	Sobic.001G093500	AT1G62250	0	0	expressed protein	10	-0.0511265	0.331429	0.898048	-1.62763	-0.787751	-1.13877	-0.825815	0.601454	1.14884	0.550411	0.167146	-0.646025	SbiRTX430.01G095900	0.816127	0.0830252	0.000177011	0.000177011	0.000339836	0.000177011	0.000177011	0.00268657	0.000177011	0.0466384	0.600222	0.00835803	SbiRTX430.01G095900	no	no	no	no	D	no	D	no	no	no	U	no	1	2	3	SbiRTX430.01G095900	184.559
SbiRTX430.01G096300	Sobic.001G094200	AT3G55250	0	0	calcium homeostasis regulator CHoR1, putative, expressed	14	-0.794914	-2.60996	-2.92981	-1.6397	-3.02674	-3.16557	-1.07949	-2.64342	-2.38262	-0.900714	-1.56455	-2.26804	SbiRTX430.01G096300	0.000177011	0.000177011	0.000177011	0.000177011	0.000177011	0.000177011	0.000177011	0.000177011	0.000177011	0.000177011	0.000177011	0.000177011	SbiRTX430.01G096300	no	D	D	no	D	D	D	D	D	D	D	D	0	10	10	SbiRTX430.01G096300	98.225
SbiRTX430.01G096800	Sobic.001G094700	0	0	0	expressed protein	no	0	0	0	0	0	0	0	0	0	0	0	0	SbiRTX430.01G096800	1	1	1	1	1	1	1	1	1	1	1	1	SbiRTX430.01G096800	no	no	no	no	no	no	no	no	no	no	no	no	0	0	0	SbiRTX430.01G096800	0
SbiRTX430.01G098100	Sobic.001G095900	0	0	0	0	14	-0.739428	-2.21429	-2.78505	-1.54985	-1.79593	-2.33507	-0.690776	-2.70242	-1.11464	-3.05549	-2.28948	-5.28601	SbiRTX430.01G098100	0.0844346	0.00108196	0.000177011	0.00537882	0.00502404	0.00190401	1	1	1	0.000939655	0.000177011	0.0288857	SbiRTX430.01G098100	no	D	D	D	D	D	D	D	no	no	no	D	0	8	8	SbiRTX430.01G098100	1.15106
SbiRTX430.01G098600	Sobic.001G096400	AT4G37240	0	0	expressed protein	no	0	Inf	0	0.246797	-Inf	1.02842	Inf	0	Inf	0	-0.934693	-0.260633	SbiRTX430.01G098600	1	1	1	1	1	1	1	1	1	1	1	1	SbiRTX430.01G098600	no	no	no	no	no	no	no	no	no	no	no	no	0	0	0	SbiRTX430.01G098600	0
SbiRTX430.01G098900	Sobic.001G096833	0	0	0	0	no	0	0	0	0	0	0	-Inf	-Inf	-Inf	0	0	0	SbiRTX430.01G098900	1	1	1	1	1	1	1	1	1	1	1	1	SbiRTX430.01G098900	no	no	no	no	no	no	no	no	no	no	no	no	0	0	0	SbiRTX430.01G098900	0
SbiRTX430.01G099700	Sobic.001G097500	AT2G15860	0	0	expressed protein	no	0.18716	0.307293	0.36415	0.124605	0.115906	0.148114	-0.0253934	0.342415	-0.158816	0.11954	0.669927	0.743209	SbiRTX430.01G099700	0.287886	0.0688107	0.0283207	0.502623	0.531854	0.423462	0.902668	0.0427743	0.377801	0.522267	0.000177011	0.000177011	SbiRTX430.01G099700	no	no	no	no	no	no	no	no	no	no	no	no	0	0	0	SbiRTX430.01G099700	28.8898
SbiRTX430.01G099900	Sobic.001G097700	0	0	0	0	20	3.69876	4.25294	6.15676	1.84841	1.73438	1.69744	1.49302	1.16908	1.78264	1.96476	1.92269	4.90133	SbiRTX430.01G099900	0.00306847	0.00190401	0.00190401	0.000177011	0.000177011	0.000177011	0.00216837	0.0173341	0.000339836	0.00608259	0.000177011	0.000177011	SbiRTX430.01G099900	U	U	U	U	U	U	U	U	U	U	U	U	12	0	12	SbiRTX430.01G099900	0.238374
SbiRTX430.01G100800	Sobic.001G098600	AT5G05250	0	0	expressed protein	10	-0.202937	-0.082796	0.957962	-0.411327	0.477525	-0.69195	0.212464	0.870369	1.76132	0.910775	-1.66946	-1.96205	SbiRTX430.01G100800	0.29487	0.692607	0.000177011	0.019339	0.00454457	0.000177011	0.231615	0.000177011	0.000177011	0.000177011	0.000177011	0.000177011	SbiRTX430.01G100800	no	no	no	no	no	no	no	D	no	no	U	D	1	2	3	SbiRTX430.01G100800	50.9174
SbiRTX430.01G102900	Sobic.001G100501	AT3G57450	0	0	expressed protein	20	3.27982	3.03512	6.85498	2.63287	1.64457	2.2805	1.55358	1.33547	3.19574	2.12632	2.0242	5.70811	SbiRTX430.01G102900	0.000177011	0.000177011	0.000177011	0.000177011	0.000339836	0.000177011	0.00136185	0.0046648	0.000177011	0.000177011	0.000177011	0.000177011	SbiRTX430.01G102900	U	U	U	U	U	U	U	U	U	U	U	U	12	0	12	SbiRTX430.01G102900	1.23242
SbiRTX430.01G103000	Sobic.001G100600	AT3G57450	0	0	expressed protein	12	Inf	Inf	Inf	3.21893	1.08387	1.74551	2.68091	4.67915	2.75718	2.48979	1.19563	8.73279	SbiRTX430.01G103000	1	1	0.000177011	0.0676665	1	1	1	0.287095	1	1	1	0.254898	SbiRTX430.01G103000	no	no	U	no	no	no	no	no	no	no	no	no	1	0	1	SbiRTX430.01G103000	0
SbiRTX430.01G103100	Sobic.001G100700	0	0	0	PIII4 - Proteinase inhibitor II family protein precursor, expressed	8	0.877899	1.75223	2.5936	1.50623	0.84251	1.44291	0	0	0	1.09782	2.29429	0	SbiRTX430.01G103100	0.254673	0.0298179	0.00418241	0.00216837	0.0791689	0.0029417	1	1	1	0.279735	0.0116297	1	SbiRTX430.01G103100	no	U	U	no	U	no	U	U	no	no	no	no	5	0	5	SbiRTX430.01G103100	11.8072
SbiRTX430.01G103500	Sobic.001G101000	0	0	0	OsDegp14 - Putative Deg protease homologue, expressed	no	-0.320053	-0.239084	-0.435378	-0.212444	0.253672	0.0320335	-0.186593	-0.0374462	-0.139742	-0.0431086	-0.0733132	-0.483685	SbiRTX430.01G103500	0.151717	0.285934	0.0462881	0.364877	0.249275	0.900508	0.290318	0.85199	0.44179	0.869034	0.771188	0.00242892	SbiRTX430.01G103500	no	no	no	no	no	no	no	no	no	no	no	no	0	0	0	SbiRTX430.01G103500	4.66599
SbiRTX430.01G103700	Sobic.001G101200	0	0	0	PIII4 - Proteinase inhibitor II family protein precursor, expressed	20	0.828644	1.41015	0.721218	1.59498	0.636364	1.51261	2.18058	0.854056	0.123281	0.190229	2.87725	3.88803	SbiRTX430.01G103700	0.172896	0.0243295	0.251541	0.000177011	0.0619855	0.000177011	0.000177011	0.0455049	0.825624	0.807286	0.000177011	0.000177011	SbiRTX430.01G103700	no	U	no	no	U	no	U	U	U	no	no	U	6	0	6	SbiRTX430.01G103700	1.13176
SbiRTX430.01G103800	Sobic.001G101300	0	0	0	PIII3 - Proteinase inhibitor II family protein precursor, putative, expressed	no	0	0	0	0	0	0	0	0	0	0	0	0	SbiRTX430.01G103800	1	1	1	1	1	1	1	1	1	1	1	1	SbiRTX430.01G103800	no	no	no	no	no	no	no	no	no	no	no	no	0	0	0	SbiRTX430.01G103800	0
SbiRTX430.01G104100	Sobic.001G101600	0	0	0	0	20	-Inf	5.9577	4.45572	0.435322	3.82836	4.54773	1.49112	1.85433	2.63827	Inf	5.77813	Inf	SbiRTX430.01G104100	1	0.339663	0.339663	1	0.148003	0.148003	0.0647187	0.0267173	0.00356861	0.000177011	0.340021	0.000177011	SbiRTX430.01G104100	no	no	no	U	no	no	no	no	no	U	U	U	4	0	4	SbiRTX430.01G104100	0.0692887
SbiRTX430.01G105400	Sobic.001G102901	0	0	0	expressed protein	10	-0.989235	0.839045	2.38644	-1.45989	0.93944	0.959262	-2.04322	1.27939	2.47834	1.56741	1.43927	0.100867	SbiRTX430.01G105400	1	1	1	1	1	1	1	1	0.00369203	0.00108196	0.000794667	0.821933	SbiRTX430.01G105400	no	no	no	U	no	no	no	U	no	no	U	no	3	0	3	SbiRTX430.01G105400	0.0768397
SbiRTX430.01G106800	Sobic.001G104400	0	0	0	expressed protein	no	0	Inf	0	Inf	0	0	Inf	Inf	0	0	0	Inf	SbiRTX430.01G106800	1	1	1	1	1	1	1	1	1	1	1	1	SbiRTX430.01G106800	no	no	no	no	no	no	no	no	no	no	no	no	0	0	0	SbiRTX430.01G106800	0
SbiRTX430.01G107000	Sobic.001G104550	0	0	0	0	no	0	0	0	0	0	0	0	0	0	0	0	0	SbiRTX430.01G107000	1	1	1	1	1	1	1	1	1	1	1	1	SbiRTX430.01G107000	no	no	no	no	no	no	no	no	no	no	no	no	0	0	0	SbiRTX430.01G107000	0
SbiRTX430.01G107300	Sobic.001G104800	AT1G44920	0	0	expressed protein	14	-0.657629	-1.02398	-0.912592	-0.818989	-1.52812	-1.68365	-0.760722	-1.21635	-0.836553	-0.806346	-1.20809	-1.2707	SbiRTX430.01G107300	0.000177011	0.000177011	0.000177011	0.000177011	0.000177011	0.000177011	0.000177011	0.000177011	0.000177011	0.000177011	0.000177011	0.000177011	SbiRTX430.01G107300	no	D	no	no	no	D	D	D	no	D	no	D	0	6	6	SbiRTX430.01G107300	42.849
SbiRTX430.01G108700	Sobic.001G106100	AT5G66290	0	0	expressed protein	no	0.0448232	0.0995973	-0.0036831	0.0302803	0.185271	-0.0574374	0.0175364	0.125075	-0.0941328	0.17631	0.0889953	-0.0336389	SbiRTX430.01G108700	0.841793	0.627145	0.986926	0.890502	0.32408	0.785462	0.939054	0.524045	0.647465	0.378235	0.661074	0.874695	SbiRTX430.01G108700	no	no	no	no	no	no	no	no	no	no	no	no	0	0	0	SbiRTX430.01G108700	32.034
SbiRTX430.01G109100	Sobic.001G106500	AT4G37810	0	0	expressed protein	no	-Inf	-Inf	-Inf	Inf	0	Inf	-Inf	-0.445871	-Inf	0	-Inf	0	SbiRTX430.01G109100	1	1	1	1	1	1	1	1	1	1	1	1	SbiRTX430.01G109100	no	no	no	no	no	no	no	no	no	no	no	no	0	0	0	SbiRTX430.01G109100	0.0203173
SbiRTX430.01G109200	Sobic.001G106550	0	0	0	0	no	-0.0264845	-Inf	0.26343	Inf	Inf	Inf	-Inf	-Inf	2.2559	1.65632	-Inf	Inf	SbiRTX430.01G109200	1	1	1	1	1	1	1	1	1	1	1	1	SbiRTX430.01G109200	no	no	no	no	no	no	no	no	no	no	no	no	0	0	0	SbiRTX430.01G109200	0.0162251
SbiRTX430.01G109400	Sobic.001G106700	AT4G37820	0	0	expressed protein	no	-0.242767	0.134887	0.311637	-0.287401	0.191061	0.160868	-0.193376	0.312809	0.340418	0.144161	0.323418	0.614189	SbiRTX430.01G109400	0.168305	0.461581	0.0705217	0.0963498	0.277873	0.372644	0.286286	0.0666029	0.0447134	0.427138	0.0536023	0.000495703	SbiRTX430.01G109400	no	no	no	no	no	no	no	no	no	no	no	no	0	0	0	SbiRTX430.01G109400	19.44
SbiRTX430.01G110000	Sobic.001G107150	0	0	0	0	no	0.45561	-Inf	-0.185843	-Inf	-2.00307	-Inf	-Inf	-Inf	2.80142	0.393945	0.0496873	0	SbiRTX430.01G110000	1	1	1	1	1	1	1	1	1	1	0.95172	1	SbiRTX430.01G110000	no	no	no	no	no	no	no	no	no	no	no	no	0	0	0	SbiRTX430.01G110000	0.212625
SbiRTX430.01G110700	Sobic.001G107800	0	0	0	expressed protein	14	Inf	Inf	Inf	-0.312454	0.00517176	-Inf	-0.921546	0.533944	0.92593	-0.971443	0	-7.46907	SbiRTX430.01G110700	1	1	1	1	1	1	0.387322	0.558793	0.264612	0.00584887	1	0.000177011	SbiRTX430.01G110700	no	no	no	no	no	no	no	no	no	no	no	D	0	1	1	SbiRTX430.01G110700	0
SbiRTX430.01G111100	Sobic.001G108100	0	0	0	expressed protein	11	0.252717	1.09694	-0.167649	3.59866	2.00959	4.07528	0.126086	-0.452502	-0.247686	0.12206	0.905003	-1.48659	SbiRTX430.01G111100	0.769014	0.140003	1	1	1	1	0.728045	0.18277	0.49019	0.851597	1	0.0351646	SbiRTX430.01G111100	no	no	no	no	no	no	no	no	no	no	no	D	0	1	1	SbiRTX430.01G111100	0.388887
SbiRTX430.01G111200	Sobic.001G108200	AT4G39235	0	0	expressed protein	21	-0.0194279	-0.0732424	0.0583802	-0.0898161	-0.0140446	0.0876882	0.108918	-0.294492	-0.389639	-0.594229	1.18123	0.010332	SbiRTX430.01G111200	0.951431	0.812381	0.848496	0.811622	0.969073	0.812459	0.681398	0.235459	0.116236	0.0201339	0.000177011	0.969205	SbiRTX430.01G111200	no	no	no	no	no	no	no	U	no	no	no	no	1	0	1	SbiRTX430.01G111200	11.0344
SbiRTX430.01G111400	Sobic.001G108300	0	0	0	expressed protein	no	0	0	0	0	0	0	0	0	0	0	0	0	SbiRTX430.01G111400	1	1	1	1	1	1	1	1	1	1	1	1	SbiRTX430.01G111400	no	no	no	no	no	no	no	no	no	no	no	no	0	0	0	SbiRTX430.01G111400	0
SbiRTX430.01G111600	Sobic.001G108350	0	0	0	0	no	0	0	0	0	0	0	0	0	0	0	0	-Inf	SbiRTX430.01G111600	1	1	1	1	1	1	1	1	1	1	1	1	SbiRTX430.01G111600	no	no	no	no	no	no	no	no	no	no	no	no	0	0	0	SbiRTX430.01G111600	0
SbiRTX430.01G112000	Sobic.001G108800	0	0	0	expressed protein	8	0.449065	1.10845	1.15326	0.374292	-0.000402444	0.718176	-0.0913555	-1.13513	-1.02205	-0.0194616	-0.131058	-0.71435	SbiRTX430.01G112000	0.265463	0.0029417	0.00190401	0.259709	0.991422	0.020531	0.85694	0.0285097	0.03471	0.967146	0.723532	0.144325	SbiRTX430.01G112000	no	U	U	no	no	no	no	no	no	D	D	no	2	2	4	SbiRTX430.01G112000	1.63252
SbiRTX430.01G112200	Sobic.001G109000	AT5G66780	0	0	expressed protein	18	-0.269706	-0.881569	-1.52502	1.14721	0.742998	0.493488	-0.444483	-0.206186	-1.65585	-0.579098	1.66358	1.47584	SbiRTX430.01G112200	0.470782	0.0199354	0.000495703	0.0174346	0.132527	0.341406	0.212275	0.583664	0.000177011	0.235459	0.0125868	0.000495703	SbiRTX430.01G112200	no	no	D	no	U	no	no	U	no	no	D	U	3	2	5	SbiRTX430.01G112200	3.19874
SbiRTX430.01G112900	Sobic.001G109900	AT5G21050	0	0	expressed protein	no	0	0	0	0	0	0	0	0	0	0	0	0	SbiRTX430.01G112900	1	1	1	1	1	1	1	1	1	1	1	1	SbiRTX430.01G112900	no	no	no	no	no	no	no	no	no	no	no	no	0	0	0	SbiRTX430.01G112900	0
SbiRTX430.01G115800	Sobic.001G111850	0	0	0	0	14	1.0186	0.203542	0.324724	-0.671408	-0.715958	-0.42639	0.0790986	0.427358	1.52477	0.118412	-0.935733	-1.52654	SbiRTX430.01G115800	0.0978042	0.782225	0.64692	0.330504	0.284462	0.526563	0.938614	0.58839	0.0290727	0.862037	0.176987	0.0560561	SbiRTX430.01G115800	no	no	no	no	no	no	no	no	no	no	U	no	1	0	1	SbiRTX430.01G115800	822.115
SbiRTX430.01G115900	Sobic.001G111900	0	0	0	0	no	0.291052	0.360874	0.446443	0.0894328	0.315378	0.263162	-0.081408	0.105282	0.317148	-0.0441801	-0.328794	0.0462065	SbiRTX430.01G115900	0.295221	0.214527	0.120644	0.730301	0.170737	0.237952	0.797395	0.750911	0.256824	0.890035	0.195359	0.897482	SbiRTX430.01G115900	no	no	no	no	no	no	no	no	no	no	no	no	0	0	0	SbiRTX430.01G115900	33.5371
SbiRTX430.01G116400	Sobic.001G112350	0	0	0	0	no	0	0	0	0	0	0	0	0	0	0	0	0	SbiRTX430.01G116400	1	1	1	1	1	1	1	1	1	1	1	1	SbiRTX430.01G116400	no	no	no	no	no	no	no	no	no	no	no	no	0	0	0	SbiRTX430.01G116400	0
SbiRTX430.01G117100	Sobic.001G112800	0	0	0	0	no	-0.460887	0.0310806	-0.13309	0.228849	0.106884	0.284703	0.536007	0.322789	0.345216	-0.303888	0.370384	-0.267797	SbiRTX430.01G117100	0.234346	0.94426	0.747037	0.582909	0.81781	0.49398	0.161884	0.437766	0.39134	0.422876	0.325751	0.508606	SbiRTX430.01G117100	no	no	no	no	no	no	no	no	no	no	no	no	0	0	0	SbiRTX430.01G117100	3.78052
SbiRTX430.01G117500	Sobic.001G113400	AT2G21820	0	0	seed maturation protein PM41, putative, expressed	no	0.649949	1.32972	0.833318	1.40014	2.49678	2.83597	0.569177	0.708178	-0.575622	2.87777	3.19699	1.81932	SbiRTX430.01G117500	0.786271	0.592655	0.716513	0.630631	0.435608	0.238691	0.605974	0.578063	0.764816	0.489792	0.302512	0.545909	SbiRTX430.01G117500	no	no	no	no	no	no	no	no	no	no	no	no	0	0	0	SbiRTX430.01G117500	1.32233
SbiRTX430.01G118300	Sobic.001G114200	AT1G67960	0	0	transmembrane anterior posterior transformation 1, putative, expressed	no	-0.0587752	0.18355	0.309377	-0.0894715	0.183644	0.00420927	0.0680073	0.330881	0.19006	0.155887	-0.0871772	0.117643	SbiRTX430.01G118300	0.810663	0.397669	0.131304	0.693509	0.386128	0.986392	0.776768	0.107619	0.379648	0.479623	0.696929	0.603882	SbiRTX430.01G118300	no	no	no	no	no	no	no	no	no	no	no	no	0	0	0	SbiRTX430.01G118300	7.59413
SbiRTX430.01G118400	Sobic.001G114300	0	0	0	0	20	Inf	Inf	Inf	-1.12663	0.937771	2.01198	0.680851	3.16547	2.79806	7.29413	7.87437	8.13553	SbiRTX430.01G118400	1	0.000177011	0.000177011	0.0340697	0.0314889	0.000177011	0.284462	0.000177011	0.000177011	0.160719	0.0222946	0.0871622	SbiRTX430.01G118400	no	U	U	no	D	no	U	U	no	U	U	no	6	1	7	SbiRTX430.01G118400	0
SbiRTX430.01G118700	Sobic.001G114550	0	0	0	0	no	0	0	0	0	0	0	0	0	0	0	0	0	SbiRTX430.01G118700	1	1	1	1	1	1	1	1	1	1	1	1	SbiRTX430.01G118700	no	no	no	no	no	no	no	no	no	no	no	no	0	0	0	SbiRTX430.01G118700	0
SbiRTX430.01G118900	Sobic.001G114650	0	0	0	expressed protein	14	-1.55933	-3.83027	-2.48208	-2.04183	-1.58302	-Inf	-2.31396	-2.00322	-1.93498	-0.449799	0.115713	-1.89072	SbiRTX430.01G118900	0.079484	0.146022	0.052153	0.120202	0.113128	0.000177011	0.0462881	0.0252895	0.0414464	0.422293	1	0.0374258	SbiRTX430.01G118900	no	no	no	no	no	no	D	no	D	D	D	D	0	5	5	SbiRTX430.01G118900	1.2635
SbiRTX430.01G119000	Sobic.001G114800	0	0	0	0	12	-Inf	2.33049	3.17741	0	0	Inf	-Inf	-Inf	-Inf	Inf	Inf	Inf	SbiRTX430.01G119000	1	1	1	1	1	1	1	1	1	1	1	0.000177011	SbiRTX430.01G119000	no	no	no	no	no	no	no	no	no	no	no	U	1	0	1	SbiRTX430.01G119000	0.0156762
SbiRTX430.01G119100	Sobic.001G114900	0	0	0	0	no	0	Inf	0	0	0	Inf	0	0	0	0	0	Inf	SbiRTX430.01G119100	1	1	1	1	1	1	1	1	1	1	1	1	SbiRTX430.01G119100	no	no	no	no	no	no	no	no	no	no	no	no	0	0	0	SbiRTX430.01G119100	0
SbiRTX430.01G119300	Sobic.001G115100	0	0	0	expressed protein	no	-0.244385	-0.0514055	-0.0076169	-0.0258496	-0.190797	0.081908	-0.224619	0.0107305	-0.570092	-0.168667	0.597847	0.0781545	SbiRTX430.01G119300	0.403919	0.872135	0.979432	0.947656	0.611587	0.834625	0.49251	0.973545	0.0654565	0.536694	0.0481109	0.803228	SbiRTX430.01G119300	no	no	no	no	no	no	no	no	no	no	no	no	0	0	0	SbiRTX430.01G119300	12.5913
SbiRTX430.01G119900	Sobic.001G115800	AT2G01755	0	0	expressed protein	14	-0.862813	-3.17727	-3.36399	-2.57237	-4.43507	-3.92541	-1.33293	-3.01727	-2.77854	-0.305111	-1.96413	-3.04583	SbiRTX430.01G119900	0.000495703	0.000177011	0.000177011	0.000177011	0.000177011	0.000177011	0.000177011	0.000177011	0.000177011	0.130364	0.000177011	0.000177011	SbiRTX430.01G119900	no	D	D	no	D	D	D	D	D	D	D	D	0	10	10	SbiRTX430.01G119900	24.8565
SbiRTX430.01G120000	Sobic.001G115900	AT3G14760	0	0	expressed protein	20	-1.06359	0.139486	0.0958899	-1.6237	0.675051	2.07217	-0.347189	0.355529	-1.09899	0.899982	6.19192	2.80732	SbiRTX430.01G120000	1	1	1	1	1	0.0410891	0.605371	0.56378	0.114608	1	0.236348	0.00935432	SbiRTX430.01G120000	no	no	no	no	no	no	U	no	no	no	no	U	2	0	2	SbiRTX430.01G120000	0.234035
SbiRTX430.01G121300	Sobic.001G117300	AT5G64090	0	0	expressed protein	no	0.0166134	0.232174	0.17174	0.0196098	0.335586	0.155004	0.20092	0.561047	0.545592	0.0813236	-0.352475	0.168275	SbiRTX430.01G121300	0.947364	0.25111	0.415547	0.932919	0.0844346	0.458006	0.341768	0.00229909	0.00418241	0.720232	0.0700329	0.432782	SbiRTX430.01G121300	no	no	no	no	no	no	no	no	no	no	no	no	0	0	0	SbiRTX430.01G121300	14.5841
SbiRTX430.01G121700	Sobic.001G117701	0	0	0	expressed protein	no	Inf	Inf	0	0.914581	2.20564	-0.235863	0.734211	0.345016	-0.518355	Inf	-0.751175	0.916533	SbiRTX430.01G121700	1	1	1	1	1	1	1	1	1	1	1	1	SbiRTX430.01G121700	no	no	no	no	no	no	no	no	no	no	no	no	0	0	0	SbiRTX430.01G121700	0
SbiRTX430.01G122500	Sobic.001G118400	AT1G73885	0	0	expressed protein	14	-0.422093	-1.29583	-1.28839	-0.989312	-1.95826	-1.93897	-0.574503	-1.39649	-1.22473	-0.513586	0.0283502	-0.799578	SbiRTX430.01G122500	0.0167249	0.000177011	0.000177011	0.000177011	0.000177011	0.000177011	0.000794667	0.000177011	0.000177011	0.00490445	0.898401	0.000177011	SbiRTX430.01G122500	no	D	D	no	no	D	D	no	no	D	D	no	0	6	6	SbiRTX430.01G122500	366.787
SbiRTX430.01G124800	Sobic.001G121100	0	0	0	integral membrane protein, putative, expressed	15	0.502477	-0.637203	-1.09103	0.0466186	-1.23613	-0.971444	0.523221	-1.43129	-0.871537	1.13374	0.672539	-0.220325	SbiRTX430.01G124800	0.00190401	0.000339836	0.000177011	0.815855	0.000177011	0.000177011	0.00108196	0.000177011	0.000177011	0.000177011	0.000177011	0.234517	SbiRTX430.01G124800	no	no	D	U	no	D	no	no	no	D	no	no	1	3	4	SbiRTX430.01G124800	35.6172
SbiRTX430.01G125100	Sobic.001G121400	0	0	0	0	no	0	0	0	0	0	0	0	0	0	0	0	0	SbiRTX430.01G125100	1	1	1	1	1	1	1	1	1	1	1	1	SbiRTX430.01G125100	no	no	no	no	no	no	no	no	no	no	no	no	0	0	0	SbiRTX430.01G125100	0
SbiRTX430.01G126100	Sobic.001G122700	0	0	0	expressed protein	no	0	0	0	0	0	0	0	0	0	0	0	0	SbiRTX430.01G126100	1	1	1	1	1	1	1	1	1	1	1	1	SbiRTX430.01G126100	no	no	no	no	no	no	no	no	no	no	no	no	0	0	0	SbiRTX430.01G126100	0
SbiRTX430.01G126200	Sobic.001G122766	0	0	0	0	13	1.07068	2.45392	2.84269	0.163032	2.95598	2.67758	-Inf	3.91353	5.05094	Inf	1.81536	1.02484	SbiRTX430.01G126200	1	1	1	1	0.214719	0.224279	1	0.300561	0.300391	0.000177011	0.00549677	0.478205	SbiRTX430.01G126200	no	no	no	U	no	no	no	U	no	no	no	no	2	0	2	SbiRTX430.01G126200	0.0424215
SbiRTX430.01G126400	Sobic.001G122900	0	0	0	expressed protein	no	-0.712181	-0.821058	-0.923045	-0.552949	-0.407275	-0.613946	-0.731258	-0.663009	-0.448022	0.101418	-0.0310991	0.254508	SbiRTX430.01G126400	0.000177011	0.000177011	0.000177011	0.00369203	0.0312118	0.000939655	0.000177011	0.000177011	0.0153991	0.620729	0.887456	0.193227	SbiRTX430.01G126400	no	no	no	no	no	no	no	no	no	no	no	no	0	0	0	SbiRTX430.01G126400	10.1122
SbiRTX430.01G127000	Sobic.001G123400	0	0	0	expressed protein	no	Inf	Inf	0	0	0	0	Inf	0	Inf	0	0	0	SbiRTX430.01G127000	1	1	1	1	1	1	1	1	1	1	1	1	SbiRTX430.01G127000	no	no	no	no	no	no	no	no	no	no	no	no	0	0	0	SbiRTX430.01G127000	0
SbiRTX430.01G127300	Sobic.001G123700	0	0	0	expressed protein	18	-0.0399227	0.849718	1.04201	-0.112156	0.27448	0.621801	-0.286238	0.184159	-1.0729	1.5228	1.57707	1.85455	SbiRTX430.01G127300	0.909966	0.00177036	0.000177011	0.730564	0.3363	0.0206287	0.307265	0.518232	0.000177011	0.000177011	0.000177011	0.000177011	SbiRTX430.01G127300	no	no	U	U	no	no	no	U	no	no	D	U	4	1	5	SbiRTX430.01G127300	5.87072
SbiRTX430.01G127400	Sobic.001G123800	0	0	0	expressed protein	no	Inf	Inf	Inf	Inf	0	Inf	-0.83776	0.654481	1.15127	-Inf	0	Inf	SbiRTX430.01G127400	1	1	1	1	1	1	1	1	1	1	1	1	SbiRTX430.01G127400	no	no	no	no	no	no	no	no	no	no	no	no	0	0	0	SbiRTX430.01G127400	0
SbiRTX430.01G127900	Sobic.001G124300	AT1G44770	0	0	expressed protein	17	-0.058356	0.533363	0.573672	-0.0576104	1.13025	0.757323	-0.176797	0.995937	0.488366	0.824009	0.454771	1.20657	SbiRTX430.01G127900	0.770117	0.00108196	0.000177011	0.771965	0.000177011	0.000177011	0.330003	0.000177011	0.00229909	0.000177011	0.00514257	0.000177011	SbiRTX430.01G127900	no	no	no	no	no	U	no	no	no	no	no	U	2	0	2	SbiRTX430.01G127900	50.267
SbiRTX430.01G128000	Sobic.001G124400	AT5G11760	0	0	expressed protein	14	-0.252542	-0.197724	-0.142881	-0.137281	-0.748796	-0.44721	-0.338301	-0.905647	-0.506751	-0.616752	-0.0520667	-1.01562	SbiRTX430.01G128000	0.294521	0.423194	0.57533	0.589419	0.00108196	0.0572376	0.202804	0.000647122	0.0468122	0.000939655	0.838927	0.000177011	SbiRTX430.01G128000	no	no	no	no	no	no	no	no	no	no	no	D	0	1	1	SbiRTX430.01G128000	14.6205
SbiRTX430.01G128200	Sobic.001G124600	0	0	0	0	no	-0.356781	0.62972	0.164974	0.0426716	0.658566	0.850674	-0.251615	0.617194	0.486094	-0.0330764	0.616068	0.340333	SbiRTX430.01G128200	0.167821	0.00454457	0.532344	0.90036	0.0118432	0.000339836	0.36951	0.010445	0.0472466	0.901431	0.00514257	0.123052	SbiRTX430.01G128200	no	no	no	no	no	no	no	no	no	no	no	no	0	0	0	SbiRTX430.01G128200	35.3651
SbiRTX430.01G128400	Sobic.001G124800	AT4G02725	0	0	expressed protein	10	-0.977114	-0.508747	-0.564823	-0.995665	-0.584789	-0.921925	-1.20917	-0.234444	-0.429876	-0.344413	-0.693692	-0.970324	SbiRTX430.01G128400	0.000177011	0.00642944	0.00344449	0.000177011	0.00281446	0.000177011	0.000177011	0.342608	0.07262	0.0480236	0.000177011	0.000177011	SbiRTX430.01G128400	no	no	no	no	no	no	no	no	D	no	no	no	0	1	1	SbiRTX430.01G128400	50.1931
SbiRTX430.01G129700	Sobic.001G126000	0	0	0	0	no	0	0	0	0	0	0	0	0	0	0	0	0	SbiRTX430.01G129700	1	1	1	1	1	1	1	1	1	1	1	1	SbiRTX430.01G129700	no	no	no	no	no	no	no	no	no	no	no	no	0	0	0	SbiRTX430.01G129700	0
SbiRTX430.01G131100	Sobic.001G127600	0	0	0	ZOS3-16 - C2H2 zinc finger protein, expressed	no	0	0	0	0	0	0	0	0	0	0	0	0	SbiRTX430.01G131100	1	1	1	1	1	1	1	1	1	1	1	1	SbiRTX430.01G131100	no	no	no	no	no	no	no	no	no	no	no	no	0	0	0	SbiRTX430.01G131100	0
SbiRTX430.01G131400	Sobic.001G128000	AT3G57500	0	0	expressed protein	13	-0.23619	-0.582631	0.863515	0.344223	-0.417935	0.523179	-0.0272832	-1.37674	-0.984704	0.495043	1.58447	-0.487858	SbiRTX430.01G131400	0.761617	0.473243	0.17571	0.572061	0.533184	0.38858	0.961038	0.0363454	0.0898073	0.717487	0.0353465	0.552768	SbiRTX430.01G131400	no	no	no	no	no	no	no	U	no	D	no	no	1	1	2	SbiRTX430.01G131400	3.93299
SbiRTX430.01G132000	Sobic.001G128600	AT1G54520	0	0	DUF1517 domain containing protein, putative, expressed	10	-0.453286	-0.159072	0.0896805	-0.764827	-0.488244	-1.02128	-0.946111	-0.540841	0.294162	0.207936	-0.686435	-0.489487	SbiRTX430.01G132000	0.00666044	0.383891	0.649018	0.000177011	0.00454457	0.000177011	0.000177011	0.000495703	0.0849051	0.26087	0.000177011	0.00319484	SbiRTX430.01G132000	no	no	no	no	no	no	D	no	no	no	no	no	0	1	1	SbiRTX430.01G132000	76.2449
SbiRTX430.01G133200	Sobic.001G129500	0	0	0	0	no	0.0125498	-0.277984	-0.533751	-0.151897	-0.565312	-0.648431	0.22947	-0.443344	-0.561166	-0.178733	0.516177	-0.580426	SbiRTX430.01G133200	0.96503	0.280861	0.0300967	0.537773	0.0146767	0.00537882	0.392759	0.133028	0.0377869	0.542533	0.0391279	0.0450637	SbiRTX430.01G133200	no	no	no	no	no	no	no	no	no	no	no	no	0	0	0	SbiRTX430.01G133200	4.4728
SbiRTX430.01G133800	Sobic.001G130100	AT3G47850	0	0	expressed protein	no	-0.0203211	-0.109084	-0.00560281	0.306018	0.0709147	0.0646012	0.159709	0.0220536	0.154722	-0.1665	0.38444	-0.380603	SbiRTX430.01G133800	0.937561	0.656949	0.982995	0.153321	0.778739	0.799169	0.489492	0.933316	0.499281	0.456192	0.0700329	0.0747797	SbiRTX430.01G133800	no	no	no	no	no	no	no	no	no	no	no	no	0	0	0	SbiRTX430.01G133800	7.52361
SbiRTX430.01G134600	Sobic.001G130900	0	0	0	expressed protein	no	0	0	0	0	0	0	0	0	0	0	0	0	SbiRTX430.01G134600	1	1	1	1	1	1	1	1	1	1	1	1	SbiRTX430.01G134600	no	no	no	no	no	no	no	no	no	no	no	no	0	0	0	SbiRTX430.01G134600	0
SbiRTX430.01G135200	Sobic.001G131500	0	0	0	0	11	0.0488784	0.546635	0.386664	0.220182	0.593518	0.599139	0.447246	0.613817	0.829472	-0.0181844	0.796279	-1.04046	SbiRTX430.01G135200	0.942288	0.306465	0.479121	0.741519	0.310704	0.317501	0.35439	0.209173	0.0662766	0.981713	0.143048	0.0241363	SbiRTX430.01G135200	no	no	no	no	no	no	no	no	no	no	no	D	0	1	1	SbiRTX430.01G135200	5.72964
SbiRTX430.01G135300	Sobic.001G131600	AT4G33640	0	0	expressed protein	13	-0.360263	-0.734535	-1.36561	0.567841	-0.932135	-1.12737	1.08497	0.585318	0.0462312	-0.472161	-0.103495	1.12561	SbiRTX430.01G135300	0.227488	0.013322	0.000177011	0.00344449	0.000177011	0.000177011	0.000177011	0.00344449	0.855127	0.150877	0.734029	0.000177011	SbiRTX430.01G135300	no	no	D	no	no	no	D	no	U	no	no	U	2	2	4	SbiRTX430.01G135300	159.342
SbiRTX430.01G136700	Sobic.001G133000	0	0	0	expressed protein	10	-0.352409	0.0857905	0.129485	-0.129687	0.870875	0.683489	-0.534656	0.352072	0.620913	-0.198202	-0.921215	-1.28905	SbiRTX430.01G136700	0.108216	0.722749	0.575377	0.61779	0.000177011	0.000495703	0.0244254	0.116904	0.00406031	0.334833	0.000177011	0.000177011	SbiRTX430.01G136700	no	no	no	no	no	no	no	no	no	no	no	D	0	1	1	SbiRTX430.01G136700	14.5684
SbiRTX430.01G136900	Sobic.001G133200	0	0	0	OsFBX96 - F-box domain containing protein, expressed	no	-Inf	1.59494	-Inf	0	0	0	Inf	0	0	0	-Inf	0	SbiRTX430.01G136900	1	1	1	1	1	1	1	1	1	1	1	1	SbiRTX430.01G136900	no	no	no	no	no	no	no	no	no	no	no	no	0	0	0	SbiRTX430.01G136900	0.00772618
SbiRTX430.01G137200	Sobic.001G134000	0	0	0	0	no	0.645441	-0.406023	-0.556622	0.679858	1.20988	0.0739143	1.30574	0.214863	0.111973	1.07258	-0.360878	Inf	SbiRTX430.01G137200	0.830426	0.886623	0.858259	0.801641	0.686101	1	1	1	1	1	1	1	SbiRTX430.01G137200	no	no	no	no	no	no	no	no	no	no	no	no	0	0	0	SbiRTX430.01G137200	0.455302
SbiRTX430.01G137400	Sobic.001G134150	0	0	0	0	no	0	0	0	0	0	Inf	0	0	0	0	0	0	SbiRTX430.01G137400	1	1	1	1	1	1	1	1	1	1	1	1	SbiRTX430.01G137400	no	no	no	no	no	no	no	no	no	no	no	no	0	0	0	SbiRTX430.01G137400	0
SbiRTX430.01G137500	Sobic.001G134200	AT1G67350	0	0	expressed protein	no	-0.0977547	0.238178	0.069514	-0.0970355	0.332872	0.377735	0.0680344	0.387531	-0.0208061	0.0791485	0.296822	-0.0780552	SbiRTX430.01G137500	0.61098	0.172429	0.723989	0.62178	0.0554661	0.0277553	0.731444	0.0195377	0.917747	0.679361	0.0843569	0.69516	SbiRTX430.01G137500	no	no	no	no	no	no	no	no	no	no	no	no	0	0	0	SbiRTX430.01G137500	128.261
SbiRTX430.01G138300	Sobic.001G135000	0	0	0	OsFBX101 - F-box domain containing protein, expressed	no	-0.53809	-1.71139	-2.04519	-1.54367	-0.115258	-0.694262	-0.444039	0.0992316	-1.13965	-0.649336	-1.81242	-4.15438	SbiRTX430.01G138300	1	1	1	1	1	1	1	1	1	1	1	1	SbiRTX430.01G138300	no	no	no	no	no	no	no	no	no	no	no	no	0	0	0	SbiRTX430.01G138300	0.162515
SbiRTX430.01G138500	Sobic.001G135200	AT1G08390	0	0	OB-fold nucleic acid binding domain containing protein, putative, expressed	no	-0.553051	-0.109533	-2.82977	0.752559	-1.93333	-0.813703	0.846663	0.766116	2.01032	-Inf	-0.195144	-0.140259	SbiRTX430.01G138500	1	1	1	1	1	1	1	1	1	1	1	1	SbiRTX430.01G138500	no	no	no	no	no	no	no	no	no	no	no	no	0	0	0	SbiRTX430.01G138500	0.356031
SbiRTX430.01G141300	Sobic.001G138100	0	0	0	0	14	-0.308346	-2.47426	-2.54781	-0.882782	-2.82328	-2.05588	-0.81984	-3.38497	-1.27089	-0.932521	-2.78741	-2.75693	SbiRTX430.01G141300	0.542581	0.00331983	0.00430378	0.0734241	0.0029417	0.00608259	0.112981	0.0132172	0.0315814	0.020531	0.0127972	0.000177011	SbiRTX430.01G141300	no	D	D	no	no	D	D	D	no	D	D	D	0	8	8	SbiRTX430.01G141300	6.93166
SbiRTX430.01G141900	Sobic.001G138700	0	0	0	0	no	0	0	0	0	0	0	0	0	0	0	0	0	SbiRTX430.01G141900	1	1	1	1	1	1	1	1	1	1	1	1	SbiRTX430.01G141900	no	no	no	no	no	no	no	no	no	no	no	no	0	0	0	SbiRTX430.01G141900	0
SbiRTX430.01G142100	Sobic.001G138900	AT2G14660	0	0	expressed protein	no	-0.413886	-0.572658	-0.526269	-0.336552	-0.768274	-0.808194	-0.572088	-0.240141	-0.450496	-0.174354	-0.414668	-0.314991	SbiRTX430.01G142100	0.0360728	0.0025581	0.0074586	0.206979	0.00573167	0.00356861	0.194287	0.606529	0.316769	0.407145	0.103113	0.483484	SbiRTX430.01G142100	no	no	no	no	no	no	no	no	no	no	no	no	0	0	0	SbiRTX430.01G142100	16.9722
SbiRTX430.01G142300	Sobic.001G139100	AT4G10810	0	0	expressed protein	8	0.0812813	-0.724429	-0.953361	0.370824	-0.175024	0.396259	-0.0314791	-Inf	-Inf	-1.40068	-0.770028	-Inf	SbiRTX430.01G142300	0.859899	0.110758	0.0334266	0.470523	0.761827	0.453805	1	1	1	0.0185404	0.0758237	1	SbiRTX430.01G142300	no	no	no	D	no	no	no	no	no	no	no	no	0	1	1	SbiRTX430.01G142300	19.7077
SbiRTX430.01G142500	Sobic.001G139300	0	0	0	expressed protein	7	-0.359981	-1.93382	-3.32925	0.328465	0.673337	-0.396048	-0.667452	-3.18705	-2.18765	-4.16083	-2.6115	-Inf	SbiRTX430.01G142500	0.316657	0.000177011	0.000177011	1	1	1	0.307321	0.082711	0.0346187	0.00430378	1	0.000177011	SbiRTX430.01G142500	no	D	D	D	no	no	no	no	no	no	D	D	0	5	5	SbiRTX430.01G142500	2.28953
SbiRTX430.01G142600	Sobic.001G139700	0	0	0	expressed protein	13	-0.747594	-0.993424	-0.5616	1.94808	1.16381	2.04601	1.34121	0.326112	0.667002	2.17861	0.503268	3.56218	SbiRTX430.01G142600	0.29266	0.198376	0.41297	0.00163558	0.0330613	0.000939655	0.0334266	0.656854	0.317779	1	1	0.175441	SbiRTX430.01G142600	no	no	no	no	U	U	U	no	U	no	no	no	4	0	4	SbiRTX430.01G142600	0.501006
SbiRTX430.01G143700	Sobic.001G140400	AT4G37810	0	0	expressed protein	no	0.669222	-Inf	-Inf	0	0	0	-1.82114	-1.01531	-1.792	Inf	0	-1.54653	SbiRTX430.01G143700	1	1	1	1	1	1	0.176589	0.327992	0.19265	1	1	0.222406	SbiRTX430.01G143700	no	no	no	no	no	no	no	no	no	no	no	no	0	0	0	SbiRTX430.01G143700	0.331055
SbiRTX430.01G143800	Sobic.001G140600	AT1G16630	0	0	expressed protein	no	0	Inf	Inf	-0.46273	-0.37744	-0.900924	2.9122	4.01495	3.75786	4.11075	3.9181	4.99266	SbiRTX430.01G143800	1	1	1	1	1	1	1	1	1	1	1	1	SbiRTX430.01G143800	no	no	no	no	no	no	no	no	no	no	no	no	0	0	0	SbiRTX430.01G143800	0
SbiRTX430.01G145600	Sobic.001G142300	AT1G20460	0	0	expressed protein	11	-0.269676	0.096871	-0.24972	0.735425	0.795491	1.294	0.181094	0.414417	0.316686	-0.164463	0.419765	-0.425895	SbiRTX430.01G145600	0.502368	0.816319	0.536502	0.0581574	0.040467	0.000495703	0.626694	0.217431	0.362561	0.726376	0.227977	0.203194	SbiRTX430.01G145600	no	no	no	no	no	no	U	no	no	no	no	no	1	0	1	SbiRTX430.01G145600	92.2459
SbiRTX430.01G147400	Sobic.001G144001	0	0	0	0	no	-1.22786	-Inf	-2.20874	0.9475	-0.769246	0.109821	-1.02043	-Inf	-2.21589	-Inf	-1.87882	-Inf	SbiRTX430.01G147400	1	1	1	1	1	1	1	1	1	1	1	1	SbiRTX430.01G147400	no	no	no	no	no	no	no	no	no	no	no	no	0	0	0	SbiRTX430.01G147400	0.320607
SbiRTX430.01G148700	Sobic.001G145300	0	0	0	0	no	1.0119	-1.58272	-Inf	Inf	0	0	Inf	Inf	Inf	0.174342	0	-0.094417	SbiRTX430.01G148700	0.680957	1	1	1	1	1	1	1	1	1	1	1	SbiRTX430.01G148700	no	no	no	no	no	no	no	no	no	no	no	no	0	0	0	SbiRTX430.01G148700	0.385347
SbiRTX430.01G149600	Sobic.001G146100	AT1G16500	0	0	expressed protein	no	-0.220779	-0.288314	-0.291997	-0.355778	0.0200828	-0.10811	-0.476745	0.0238534	0.0271694	0.349473	0.357075	0.76859	SbiRTX430.01G149600	0.226358	0.109257	0.10129	0.0459397	0.924538	0.585606	0.0100101	0.917386	0.903357	0.0491476	0.0393069	0.000177011	SbiRTX430.01G149600	no	no	no	no	no	no	no	no	no	no	no	no	0	0	0	SbiRTX430.01G149600	66.7632
SbiRTX430.01G150200	Sobic.001G146450	0	0	0	0	no	0	0	0	0	0	0	0	0	0	0	0	0	SbiRTX430.01G150200	1	1	1	1	1	1	1	1	1	1	1	1	SbiRTX430.01G150200	no	no	no	no	no	no	no	no	no	no	no	no	0	0	0	SbiRTX430.01G150200	0
SbiRTX430.01G150500	Sobic.001G146600	0	0	0	0	no	0.202738	0.168017	0.0196437	-0.102356	-0.324025	-0.509411	0	0	0	0.148163	0.30507	0	SbiRTX430.01G150500	0.568929	0.644768	0.961316	0.779066	0.338091	0.126674	1	1	1	0.685218	0.392105	1	SbiRTX430.01G150500	no	no	no	no	no	no	no	no	no	no	no	no	0	0	0	SbiRTX430.01G150500	3.19502
SbiRTX430.01G150800	Sobic.001G146800	AT1G60995	0	0	expressed protein	no	0.090283	0.314545	0.549394	-0.0407866	0.145207	-0.107893	0.0111961	0.697508	0.638416	0.135628	-0.0666363	0.717988	SbiRTX430.01G150800	0.643915	0.0694616	0.000647122	0.837928	0.429406	0.564397	0.959202	0.000177011	0.000177011	0.466374	0.735052	0.000177011	SbiRTX430.01G150800	no	no	no	no	no	no	no	no	no	no	no	no	0	0	0	SbiRTX430.01G150800	28.1899
SbiRTX430.01G150900	Sobic.001G146900	AT1G16520	0	0	expressed protein	no	-0.105358	0.392365	0.308709	0.0156635	0.25357	0.0256068	-0.379043	0.428249	0.375473	-0.114064	0.159235	0.615411	SbiRTX430.01G150900	0.959959	0.841004	0.879501	0.992791	0.907551	0.988242	1	0.851712	0.871038	0.965173	0.942471	1	SbiRTX430.01G150900	no	no	no	no	no	no	no	no	no	no	no	no	0	0	0	SbiRTX430.01G150900	0.741689
SbiRTX430.01G153300	Sobic.001G149300	0	0	0	expressed protein	no	0	0	0	0	0	0	Inf	0	0	0	0	0	SbiRTX430.01G153300	1	1	1	1	1	1	1	1	1	1	1	1	SbiRTX430.01G153300	no	no	no	no	no	no	no	no	no	no	no	no	0	0	0	SbiRTX430.01G153300	0
SbiRTX430.01G153900	Sobic.001G149901	0	0	0	0	no	-0.18256	-0.141568	0.15715	-Inf	-Inf	-Inf	0	0	0	-0.799075	0	-Inf	SbiRTX430.01G153900	0.421077	0.541461	0.48521	1	1	1	1	1	1	0.000177011	1	1	SbiRTX430.01G153900	no	no	no	no	no	no	no	no	no	no	no	no	0	0	0	SbiRTX430.01G153900	34.1921
SbiRTX430.01G154100	Sobic.001G150033	0	0	0	0	no	0.034172	-0.505662	-0.194726	0	0	0	0	0	0	0.495298	0	0	SbiRTX430.01G154100	0.98168	0.765234	0.91465	1	1	1	1	1	1	1	1	1	SbiRTX430.01G154100	no	no	no	no	no	no	no	no	no	no	no	no	0	0	0	SbiRTX430.01G154100	0.763158
SbiRTX430.01G155800	Sobic.001G151700	AT4G32915	0	0	glutamyl-tRNA, putative, expressed	14	-0.84041	-2.11125	-1.9957	-1.9089	-3.96525	-4.07348	-1.25514	-2.46342	-2.38341	-0.872761	-2.44974	-1.99008	SbiRTX430.01G155800	0.000177011	0.000177011	0.000177011	0.000177011	0.000177011	0.000177011	0.000177011	0.000177011	0.000177011	0.000177011	0.000177011	0.000177011	SbiRTX430.01G155800	no	D	D	no	D	D	D	D	D	D	D	D	0	10	10	SbiRTX430.01G155800	107.909
SbiRTX430.01G156600	Sobic.001G152360	0	0	0	0	15	-1.5957	-4.07123	-3.29988	-0.11327	-4.44631	-3.56856	0.0186789	-3.20307	-Inf	-2.82855	1.00497	-0.132545	SbiRTX430.01G156600	0.0546195	0.254733	0.100909	0.86758	0.310487	0.118733	0.964816	0.197787	0.000177011	1	1	1	SbiRTX430.01G156600	no	no	no	no	no	no	no	no	no	no	D	no	0	1	1	SbiRTX430.01G156600	0.604694
SbiRTX430.01G157200	Sobic.001G152700	0	0	0	expressed protein	no	1.73914	2.03543	0.351907	-0.145171	0.558993	0.355052	0.0497151	0.194981	0.00807354	-0.54208	0.215867	0.193322	SbiRTX430.01G157200	1	1	1	1	1	1	1	1	1	1	1	1	SbiRTX430.01G157200	no	no	no	no	no	no	no	no	no	no	no	no	0	0	0	SbiRTX430.01G157200	0.0156043
SbiRTX430.01G157300	Sobic.001G152800	AT3G11690	0	0	pollen preferential protein, putative, expressed	no	0	0	0	Inf	0	0	0	0	0	0	-Inf	0	SbiRTX430.01G157300	1	1	1	1	1	1	1	1	1	1	1	1	SbiRTX430.01G157300	no	no	no	no	no	no	no	no	no	no	no	no	0	0	0	SbiRTX430.01G157300	0
SbiRTX430.01G157700	Sobic.001G153200	AT3G11760	0	0	expressed protein	6	0.0851338	0.991025	1.14678	0.788729	1.718	1.72086	0.14513	1.23605	1.87011	0.524925	0.818214	1.24807	SbiRTX430.01G157700	0.766642	0.000177011	0.000177011	0.000647122	0.000177011	0.000177011	0.625268	0.000177011	0.000177011	0.00711762	0.000177011	0.000177011	SbiRTX430.01G157700	no	no	U	no	no	U	U	no	no	U	U	U	6	0	6	SbiRTX430.01G157700	2.2111
SbiRTX430.01G158900	Sobic.001G154400	AT3G44150	0	0	expp1 protein precursor, putative, expressed	no	-0.0425242	-0.0570393	-0.409667	0.0131853	-0.0452598	-0.0226172	-0.192974	-0.413753	-0.536535	-0.0958178	-0.132867	-0.282007	SbiRTX430.01G158900	0.847656	0.797395	0.0305623	0.952697	0.842424	0.923893	0.329224	0.0262459	0.00356861	0.658216	0.524538	0.150528	SbiRTX430.01G158900	no	no	no	no	no	no	no	no	no	no	no	no	0	0	0	SbiRTX430.01G158900	29.4458
SbiRTX430.01G160600	Sobic.001G155900	AT2G34610	0	0	expressed protein	no	2.06945	-0.818377	-Inf	Inf	0	0	Inf	Inf	0	-Inf	0	0	SbiRTX430.01G160600	1	1	1	1	1	1	1	1	1	1	1	1	SbiRTX430.01G160600	no	no	no	no	no	no	no	no	no	no	no	no	0	0	0	SbiRTX430.01G160600	0.0196276
SbiRTX430.01G160900	Sobic.001G156200	AT4G18395	0	0	expressed protein	6	-0.454171	0.610963	0.622456	-0.815639	1.70554	1.17721	0.310532	1.22179	1.73167	1.78721	0.130523	0.271622	SbiRTX430.01G160900	0.296574	0.108438	0.0950508	0.0618191	0.000177011	0.00177036	0.444027	0.000939655	0.000177011	0.000177011	0.683427	0.412548	SbiRTX430.01G160900	no	no	no	U	no	U	U	no	no	U	U	no	5	0	5	SbiRTX430.01G160900	2.89557
SbiRTX430.01G162000	Sobic.001G157500	AT3G29130	0	0	expressed protein	no	0.00385202	-0.334324	-0.41629	-0.155397	-0.315527	-0.415948	-0.158308	-0.231444	-0.263694	-0.0815125	0.262113	-0.407666	SbiRTX430.01G162000	0.988771	0.218446	0.11954	0.56244	0.221146	0.105671	0.534598	0.358679	0.290318	0.775816	0.286405	0.07036	SbiRTX430.01G162000	no	no	no	no	no	no	no	no	no	no	no	no	0	0	0	SbiRTX430.01G162000	16.0707
SbiRTX430.01G163700	Sobic.001G159100	0	0	0	0	no	0	0	0	0	0	0	-Inf	-1.14917	-1.0708	0	-Inf	0	SbiRTX430.01G163700	1	1	1	1	1	1	1	1	1	1	1	1	SbiRTX430.01G163700	no	no	no	no	no	no	no	no	no	no	no	no	0	0	0	SbiRTX430.01G163700	0
SbiRTX430.01G165300	Sobic.001G160300	0	0	0	0	12	0	0	0	0	0	0	-Inf	-Inf	-Inf	0	0	Inf	SbiRTX430.01G165300	1	1	1	1	1	1	1	1	1	1	1	0.0137395	SbiRTX430.01G165300	no	no	no	no	no	no	no	no	no	no	no	U	1	0	1	SbiRTX430.01G165300	0
SbiRTX430.01G167400	Sobic.001G162233	0	0	0	0	no	0	0	0	0	0	Inf	0	0	0	0	0	0	SbiRTX430.01G167400	1	1	1	1	1	1	1	1	1	1	1	1	SbiRTX430.01G167400	no	no	no	no	no	no	no	no	no	no	no	no	0	0	0	SbiRTX430.01G167400	0
SbiRTX430.01G169200	Sobic.001G164700	AT2G15000	0	0	expressed protein	14	-0.0772296	-0.0251121	-0.406526	-0.343541	-1.4614	-1.08061	-0.289077	-0.0922992	-0.0171573	-0.893545	-0.558531	-0.276053	SbiRTX430.01G169200	0.86743	0.95917	0.366202	0.438137	0.000647122	0.00526081	0.362336	0.864994	0.975282	0.0317676	0.279143	0.584233	SbiRTX430.01G169200	no	no	no	no	no	D	D	no	no	no	no	no	0	2	2	SbiRTX430.01G169200	102.027
SbiRTX430.01G174000	Sobic.001G169300	0	0	0	0	no	0	0	0	0	0	Inf	0	Inf	0	0	-Inf	0	SbiRTX430.01G174000	1	1	1	1	1	1	1	1	1	1	1	1	SbiRTX430.01G174000	no	no	no	no	no	no	no	no	no	no	no	no	0	0	0	SbiRTX430.01G174000	0
SbiRTX430.01G174200	Sobic.001G169500	0	0	0	0	19	0	Inf	0	0	Inf	Inf	0	Inf	Inf	Inf	Inf	0	SbiRTX430.01G174200	1	1	1	1	0.00203657	0.028603	1	1	1	1	0.000177011	1	SbiRTX430.01G174200	no	no	no	no	no	U	U	U	no	no	no	no	3	0	3	SbiRTX430.01G174200	0
SbiRTX430.01G174600	Sobic.001G169900	AT2G14910	0	0	seed maturation protein PM23, putative, expressed	no	-0.406321	-0.315878	-0.210783	-0.525954	0.0509979	-0.243799	-0.589983	-0.204825	-0.0170674	-0.315395	-0.203918	-0.667652	SbiRTX430.01G174600	0.0231706	0.0857661	0.272895	0.00216837	0.813417	0.187828	0.000647122	0.290611	0.938581	0.1135	0.311101	0.000177011	SbiRTX430.01G174600	no	no	no	no	no	no	no	no	no	no	no	no	0	0	0	SbiRTX430.01G174600	202.852
SbiRTX430.01G175500	Sobic.001G170800	AT1G49870	0	0	transport protein-related, putative, expressed	no	-Inf	-Inf	-Inf	-Inf	-Inf	-Inf	Inf	0	Inf	Inf	0	0	SbiRTX430.01G175500	1	1	1	1	1	1	1	1	1	1	1	1	SbiRTX430.01G175500	no	no	no	no	no	no	no	no	no	no	no	no	0	0	0	SbiRTX430.01G175500	0.00659615
SbiRTX430.01G175600	Sobic.001G170900	AT5G67390	0	0	expressed protein	no	0	0	0	0	0	0	0	0	0	0	0	0	SbiRTX430.01G175600	1	1	1	1	1	1	1	1	1	1	1	1	SbiRTX430.01G175600	no	no	no	no	no	no	no	no	no	no	no	no	0	0	0	SbiRTX430.01G175600	0
SbiRTX430.01G177800	Sobic.001G173150	0	0	0	0	no	0	0	0	Inf	Inf	0	Inf	0	0	0	0	0	SbiRTX430.01G177800	1	1	1	1	1	1	1	1	1	1	1	1	SbiRTX430.01G177800	no	no	no	no	no	no	no	no	no	no	no	no	0	0	0	SbiRTX430.01G177800	0
SbiRTX430.01G178400	Sobic.001G173800	AT1G69070	0	0	nop14-like family protein, expressed	no	-0.147589	-0.665256	-0.518736	0.0390199	-0.964436	-0.918248	-0.0919258	-0.772374	-0.487048	-0.789932	-0.505646	-0.991659	SbiRTX430.01G178400	0.423407	0.000177011	0.00190401	0.84594	0.000177011	0.000177011	0.63618	0.000177011	0.00229909	0.000177011	0.00203657	0.000177011	SbiRTX430.01G178400	no	no	no	no	no	no	no	no	no	no	no	no	0	0	0	SbiRTX430.01G178400	15.0162
SbiRTX430.01G178800	Sobic.001G174150	0	0	0	0	no	-0.327966	-1.85701	-2.84886	-0.26911	-4.37194	-4.07326	-0.53683	-1.01598	-2.53484	-0.437376	1.22107	0.277321	SbiRTX430.01G178800	1	1	1	1	1	1	1	1	1	1	1	1	SbiRTX430.01G178800	no	no	no	no	no	no	no	no	no	no	no	no	0	0	0	SbiRTX430.01G178800	0.400848
SbiRTX430.01G179700	Sobic.001G175200	0	0	0	expressed protein	12	Inf	0	Inf	-Inf	-Inf	-Inf	Inf	Inf	0	Inf	Inf	Inf	SbiRTX430.01G179700	1	1	1	1	1	1	1	1	1	1	1	0.000177011	SbiRTX430.01G179700	no	no	no	no	no	no	no	no	no	no	no	U	1	0	1	SbiRTX430.01G179700	0
SbiRTX430.01G180000	Sobic.001G175400	0	0	0	0	no	0	0	0	0	0	0	0	0	0	0	0	0	SbiRTX430.01G180000	1	1	1	1	1	1	1	1	1	1	1	1	SbiRTX430.01G180000	no	no	no	no	no	no	no	no	no	no	no	no	0	0	0	SbiRTX430.01G180000	0
SbiRTX430.01G180200	Sobic.001G175700	AT2G05310	0	0	expressed protein	14	-0.783467	-2.12955	-1.90266	-1.17099	-2.12286	-2.62953	-0.784025	-1.77538	-0.808758	-0.258206	-0.340786	-1.35919	SbiRTX430.01G180200	0.000177011	0.000177011	0.000177011	0.000177011	0.000177011	0.000177011	0.000177011	0.000177011	0.000177011	0.156279	0.0494072	0.000177011	SbiRTX430.01G180200	no	D	D	no	D	D	D	no	no	D	no	D	0	7	7	SbiRTX430.01G180200	253.081
SbiRTX430.01G180300	Sobic.001G175800	AT5G55640	0	0	expressed protein	no	-0.198925	-0.140901	-0.0703215	-0.00280432	0.183105	0.148438	-0.0401881	0.388542	-0.123694	0.135414	0.638202	0.131443	SbiRTX430.01G180300	0.268495	0.444134	0.722459	0.989323	0.334887	0.441108	0.840651	0.019339	0.501829	0.464988	0.000177011	0.469234	SbiRTX430.01G180300	no	no	no	no	no	no	no	no	no	no	no	no	0	0	0	SbiRTX430.01G180300	82.5688
SbiRTX430.01G181000	Sobic.001G176800	AT4G16447	0	0	expressed protein	no	0.412977	0.373502	-0.0872239	-0.0677497	-0.488153	-0.481827	0.113445	-0.116049	-0.351244	-0.0314613	0.00963724	-0.377199	SbiRTX430.01G181000	0.110758	0.149125	0.787575	0.801087	0.0391279	0.0397536	0.679056	0.678169	0.180654	0.927671	0.975868	0.160513	SbiRTX430.01G181000	no	no	no	no	no	no	no	no	no	no	no	no	0	0	0	SbiRTX430.01G181000	169.833
SbiRTX430.01G181700	Sobic.001G177500	0	0	0	0	no	0.00218034	0.03195	-0.371243	-0.823733	-0.506417	-0.525566	-0.334914	-0.0101683	-0.245698	0.268358	-0.390577	-0.452111	SbiRTX430.01G181700	0.995155	0.920201	0.185666	0.000177011	0.0109856	0.00946445	0.238919	0.97471	0.390691	0.341819	0.0552979	0.122253	SbiRTX430.01G181700	no	no	no	no	no	no	no	no	no	no	no	no	0	0	0	SbiRTX430.01G181700	19.1816
SbiRTX430.01G181800	Sobic.001G177600	0	0	0	OsFBX103 - F-box domain containing protein, expressed	no	0	Inf	Inf	Inf	0	0	0	0	0	0	Inf	-Inf	SbiRTX430.01G181800	1	1	1	1	1	1	1	1	1	1	1	1	SbiRTX430.01G181800	no	no	no	no	no	no	no	no	no	no	no	no	0	0	0	SbiRTX430.01G181800	0
SbiRTX430.01G181900	Sobic.001G177700	0	0	0	zinc knuckle domain containing protein, expressed	no	Inf	0	Inf	0	0	0	Inf	0	Inf	0	0	2.95604	SbiRTX430.01G181900	1	1	1	1	1	1	1	1	1	1	1	1	SbiRTX430.01G181900	no	no	no	no	no	no	no	no	no	no	no	no	0	0	0	SbiRTX430.01G181900	0
SbiRTX430.01G182400	Sobic.001G178250	0	0	0	0	no	-2.49087	0.0105393	-3.23823	-Inf	-Inf	-Inf	2.77111	2.81015	2.09467	-1.27515	0.277883	-0.737898	SbiRTX430.01G182400	0.353561	0.949086	0.235411	1	1	1	0.298088	0.293998	0.404455	0.273255	0.833356	0.540209	SbiRTX430.01G182400	no	no	no	no	no	no	no	no	no	no	no	no	0	0	0	SbiRTX430.01G182400	307.165
SbiRTX430.01G182800	Sobic.001G178600	AT3G62010	0	0	metal ion binding protein, putative, expressed	no	-0.144898	-0.479164	-0.363303	-0.0426499	0.0669245	-0.0137048	-0.138074	-0.3613	-0.174161	-0.0376687	0.445626	-0.319223	SbiRTX430.01G182800	0.431516	0.00418241	0.034528	0.836784	0.740722	0.947656	0.450998	0.0310266	0.334778	0.853055	0.00700352	0.0609057	SbiRTX430.01G182800	no	no	no	no	no	no	no	no	no	no	no	no	0	0	0	SbiRTX430.01G182800	10.9824
SbiRTX430.01G183000	Sobic.001G178800	0	0	0	0	no	0.274867	0.310082	0.193661	Inf	Inf	Inf	0	0	Inf	0.15649	-Inf	0	SbiRTX430.01G183000	0.199411	0.144397	0.378993	1	1	1	1	1	1	0.502221	1	1	SbiRTX430.01G183000	no	no	no	no	no	no	no	no	no	no	no	no	0	0	0	SbiRTX430.01G183000	21.7697
SbiRTX430.01G183800	Sobic.001G179500	0	0	0	OsFBX101 - F-box domain containing protein, expressed	no	0	0	0	0	0	0	0	0	0	0	0	0	SbiRTX430.01G183800	1	1	1	1	1	1	1	1	1	1	1	1	SbiRTX430.01G183800	no	no	no	no	no	no	no	no	no	no	no	no	0	0	0	SbiRTX430.01G183800	0
SbiRTX430.01G183900	Sobic.001G179560	0	0	0	DUF581 domain containing protein, expressed	no	-Inf	-Inf	-Inf	Inf	0	0	0	0	0	0	0	0	SbiRTX430.01G183900	1	1	1	1	1	1	1	1	1	1	1	1	SbiRTX430.01G183900	no	no	no	no	no	no	no	no	no	no	no	no	0	0	0	SbiRTX430.01G183900	0.207265
SbiRTX430.01G184000	Sobic.001G179680	0	0	0	0	14	-0.823153	-3.27526	-2.32918	-1.87336	-1.74491	-1.88561	-2.17017	-1.27948	-1.68928	-0.975735	-2.13294	-2.08697	SbiRTX430.01G184000	0.185138	0.044977	0.0171318	1	1	1	0.0554661	0.110758	0.0681581	0.050095	0.0990069	0.032969	SbiRTX430.01G184000	no	D	D	no	no	no	no	no	no	no	no	D	0	3	3	SbiRTX430.01G184000	1.21971
SbiRTX430.01G184600	Sobic.001G180300	0	0	0	expressed protein	no	-0.051505	0.491844	0.418527	-0.567947	0.502188	0.861876	0.75618	2.77171	1.10191	-0.920629	-0.116035	-0.00308407	SbiRTX430.01G184600	1	1	1	1	1	0.229511	1	0.080673	1	1	1	1	SbiRTX430.01G184600	no	no	no	no	no	no	no	no	no	no	no	no	0	0	0	SbiRTX430.01G184600	0.226886
SbiRTX430.01G184800	Sobic.001G180500	AT5G49210	0	0	expressed protein	21	-0.431225	-1.37845	-0.576467	0	0	0	-0.659874	-0.47443	-0.36598	0.748314	0	-1.09251	SbiRTX430.01G184800	0.295278	0.00406031	0.168578	1	1	1	0.091044	0.228172	0.342663	0.0276609	1	0.00331983	SbiRTX430.01G184800	no	D	no	no	no	no	no	no	no	no	no	D	0	2	2	SbiRTX430.01G184800	2.51811
SbiRTX430.01G185000	Sobic.001G180700	0	0	0	0	7	-Inf	-Inf	-Inf	-2.55258	0.494725	-2.40873	Inf	0	0	-Inf	-3.21318	-2.16245	SbiRTX430.01G185000	0.0143649	0.0143649	0.0143649	0.265339	0.691429	0.285344	1	1	1	1	0.253013	1	SbiRTX430.01G185000	D	D	D	no	no	no	no	no	no	no	no	no	0	3	3	SbiRTX430.01G185000	1.60159
SbiRTX430.01G185400	Sobic.001G181000	0	0	0	expressed protein	10	-2.62753	-1.70231	-0.117409	-Inf	0.917688	0.535625	-3.45083	-0.705651	-1.27484	0.239683	3.87554	-0.125593	SbiRTX430.01G185400	0.154767	0.160653	0.906573	1	1	0.735639	0.337984	0.400906	0.156907	0.784972	0.0382346	0.881172	SbiRTX430.01G185400	no	no	no	no	no	no	no	U	no	no	no	no	1	0	1	SbiRTX430.01G185400	1.07148
SbiRTX430.01G185700	Sobic.001G181200	0	0	0	0	no	-1.70176	-0.85877	-0.770415	3.70795	1.93782	0.887021	-0.295901	-0.982047	0.285118	1.27697	Inf	-1.42178	SbiRTX430.01G185700	0.248179	0.50457	0.521344	0.181773	1	1	0.869112	0.664497	0.867356	0.397561	1	1	SbiRTX430.01G185700	no	no	no	no	no	no	no	no	no	no	no	no	0	0	0	SbiRTX430.01G185700	0.863747
SbiRTX430.01G185900	Sobic.001G181500	AT2G20820	0	0	expressed protein	no	-0.176327	0.051216	-0.234615	0.119354	0.444612	0.579054	0.1223	0.295076	0.0700544	-0.0612028	0.19189	-0.274434	SbiRTX430.01G185900	0.341561	0.804311	0.199476	0.546692	0.00990149	0.000794667	0.518929	0.099998	0.728296	0.762743	0.289379	0.116012	SbiRTX430.01G185900	no	no	no	no	no	no	no	no	no	no	no	no	0	0	0	SbiRTX430.01G185900	2106.43
SbiRTX430.01G186100	Sobic.001G181700	AT3G13677	0	0	expressed protein	no	0.0733352	0.753242	0.962083	-0.0760589	0.389864	0.540222	0.0145697	0.911483	0.54498	0.751345	0.674295	0.799014	SbiRTX430.01G186100	0.760875	0.000177011	0.000177011	0.760665	0.0604073	0.0085807	0.950637	0.000177011	0.00369203	0.000177011	0.000495703	0.000177011	SbiRTX430.01G186100	no	no	no	no	no	no	no	no	no	no	no	no	0	0	0	SbiRTX430.01G186100	29.6745
SbiRTX430.01G188100	Sobic.001G183633	0	0	0	expressed protein	no	0.490635	0.849763	-0.812069	-0.590475	1.85799	1.31539	3.07074	3.73997	1.56898	1.17764	2.57735	0.351746	SbiRTX430.01G188100	1	1	1	1	1	1	1	1	1	1	1	1	SbiRTX430.01G188100	no	no	no	no	no	no	no	no	no	no	no	no	0	0	0	SbiRTX430.01G188100	0.0286814
SbiRTX430.01G188200	Sobic.001G183666	0	0	0	0	no	Inf	0	0	0	0	0	-Inf	-Inf	-Inf	0	0	0	SbiRTX430.01G188200	1	1	1	1	1	1	1	1	1	1	1	1	SbiRTX430.01G188200	no	no	no	no	no	no	no	no	no	no	no	no	0	0	0	SbiRTX430.01G188200	0
SbiRTX430.01G189100	Sobic.001G184900	AT3G48180	0	0	expressed protein	1	0.319387	-0.514015	0.470562	-1.56238	-1.55532	-1.88814	-0.665496	-0.308777	0.0796111	-0.0716487	-0.47451	-0.150395	SbiRTX430.01G189100	0.428044	0.21498	0.212339	0.000177011	0.000177011	0.000177011	0.0368838	0.337657	0.818232	0.791484	0.00514257	0.57636	SbiRTX430.01G189100	no	no	no	no	D	D	D	no	no	no	no	no	0	3	3	SbiRTX430.01G189100	2.77973
SbiRTX430.01G189300	Sobic.001G185100	0	0	0	expressed protein	no	0	0	0	0	0	0	0	0	0	0	0	0	SbiRTX430.01G189300	1	1	1	1	1	1	1	1	1	1	1	1	SbiRTX430.01G189300	no	no	no	no	no	no	no	no	no	no	no	no	0	0	0	SbiRTX430.01G189300	0
SbiRTX430.01G189400	Sobic.001G185200	0	0	0	expressed protein	no	-Inf	-Inf	-Inf	0	Inf	Inf	0	0	0	1.71829	Inf	Inf	SbiRTX430.01G189400	1	1	1	1	1	1	1	1	1	1	1	1	SbiRTX430.01G189400	no	no	no	no	no	no	no	no	no	no	no	no	0	0	0	SbiRTX430.01G189400	0.100457
SbiRTX430.01G189500	Sobic.001G185300	0	0	0	expressed protein	no	-Inf	-Inf	-Inf	Inf	0	0	0	0	0	Inf	0	-Inf	SbiRTX430.01G189500	1	1	1	1	1	1	1	1	1	1	1	1	SbiRTX430.01G189500	no	no	no	no	no	no	no	no	no	no	no	no	0	0	0	SbiRTX430.01G189500	0.033444
SbiRTX430.01G189700	Sobic.001G185450	0	0	0	0	no	1.40916	2.6207	3.27515	0	0	0	0	0	0	0.765269	0	0	SbiRTX430.01G189700	1	1	1	1	1	1	1	1	1	1	1	1	SbiRTX430.01G189700	no	no	no	no	no	no	no	no	no	no	no	no	0	0	0	SbiRTX430.01G189700	0.0342625
SbiRTX430.01G190700	Sobic.001G186401	0	0	0	expressed protein	no	0.191758	0.374979	0.144165	-0.118203	2.30133	2.43002	-1.3001	-1.26707	0.554279	0.0983241	-2.37622	-0.561072	SbiRTX430.01G190700	0.334388	0.0437467	0.48018	1	1	1	1	1	1	0.648835	1	1	SbiRTX430.01G190700	no	no	no	no	no	no	no	no	no	no	no	no	0	0	0	SbiRTX430.01G190700	11.9315
SbiRTX430.01G190800	Sobic.001G186500	0	0	0	expressed protein	no	0.236144	0.322264	0.213523	0.528108	-0.0327509	0.596378	0.595831	1.05398	1.66691	0.026323	-1.49303	-Inf	SbiRTX430.01G190800	0.207351	0.0800409	0.264251	1	1	1	1	1	1	0.907095	1	1	SbiRTX430.01G190800	no	no	no	no	no	no	no	no	no	no	no	no	0	0	0	SbiRTX430.01G190800	12.3348
SbiRTX430.01G191200	Sobic.001G186850	0	0	0	expressed protein	no	0.154947	0.148634	0.176859	0.402357	0.182675	0.392689	1.87353	3.07549	1.11509	0.475362	0.361505	-1.85802	SbiRTX430.01G191200	0.508407	0.532496	0.44179	0.07262	0.450531	0.0847502	1	1	1	0.0348915	0.107168	1	SbiRTX430.01G191200	no	no	no	no	no	no	no	no	no	no	no	no	0	0	0	SbiRTX430.01G191200	7.08832
SbiRTX430.01G192200	Sobic.001G187700	AT4G21780	0	0	expressed protein	21	-1.11038	-0.420772	-1.68691	-0.872883	0.00612046	-1.63825	-1.92874	-1.23821	-0.535784	-1.18336	-1.75479	-1.2759	SbiRTX430.01G192200	0.0494932	0.433514	0.0198358	1	1	1	0.0403772	0.105295	0.421973	0.226422	0.0241363	0.197985	SbiRTX430.01G192200	D	no	D	no	no	no	no	D	D	no	no	no	0	4	4	SbiRTX430.01G192200	2.15403
SbiRTX430.01G192500	Sobic.001G188000	AT2G26680	0	0	SAM-dependent methyltransferase, putative, expressed	no	0.328727	0.139225	-0.118168	0.359048	-0.227345	-0.366233	0.393324	-0.468028	-0.390969	-0.742188	-0.484414	-0.519444	SbiRTX430.01G192500	0.341355	0.717702	0.766357	0.220635	0.495558	0.250328	0.248839	0.22183	0.299292	0.0446268	0.191112	0.161271	SbiRTX430.01G192500	no	no	no	no	no	no	no	no	no	no	no	no	0	0	0	SbiRTX430.01G192500	2.08002
SbiRTX430.01G193200	Sobic.001G188900	AT4G01897	0	0	expressed protein	17	-0.255394	-0.33678	-0.461134	-0.087055	-0.597025	-0.422039	0.112335	-0.14629	-0.656643	1.21879	0.753069	0.827893	SbiRTX430.01G193200	0.321736	0.176319	0.0651271	0.741988	0.0119493	0.07036	0.650273	0.552191	0.00478496	0.000177011	0.00149949	0.000177011	SbiRTX430.01G193200	no	no	no	U	no	no	no	no	no	no	no	no	1	0	1	SbiRTX430.01G193200	12.1064
SbiRTX430.01G194100	Sobic.001G189900	0	0	0	expressed protein	1	-0.141698	0.627397	0.075658	-0.0017091	1.30308	0.869848	-0.390802	0.381171	0.0702664	0.643632	0.402468	-0.124693	SbiRTX430.01G194100	0.526123	0.000647122	0.748341	0.992682	0.000177011	0.000177011	0.0371535	0.0388609	0.744136	0.00203657	0.019637	0.62046	SbiRTX430.01G194100	no	no	no	no	no	U	no	no	no	no	no	no	1	0	1	SbiRTX430.01G194100	37.4132
SbiRTX430.01G194600	Sobic.001G190300	0	0	0	loricrin, putative, expressed	18	0.313138	1.24044	-0.283937	0.395984	2.27998	3.13105	0.368581	0.957055	0.970669	-0.353931	3.5231	0.0466094	SbiRTX430.01G194600	0.341611	0.000177011	0.422452	0.254673	0.000177011	0.000177011	0.114169	0.000177011	0.000177011	0.236258	0.000177011	0.90646	SbiRTX430.01G194600	no	U	no	no	no	U	U	U	no	no	no	no	4	0	4	SbiRTX430.01G194600	5.85366
SbiRTX430.01G198500	Sobic.001G193800	0	0	0	0	no	-0.61561	-Inf	-Inf	-Inf	-Inf	-Inf	-0.657295	-Inf	0.818379	-0.203163	-1.46629	-Inf	SbiRTX430.01G198500	1	1	1	0.272213	0.279735	0.251173	1	1	1	0.904085	1	0.221894	SbiRTX430.01G198500	no	no	no	no	no	no	no	no	no	no	no	no	0	0	0	SbiRTX430.01G198500	7.87532
SbiRTX430.01G198600	Sobic.001G193900	0	0	0	0	15	-1.08598	-1.41559	-1.63842	-0.608353	-0.925793	-0.771613	-0.303935	-1.10927	-1.16015	-1.19268	-1.30725	-3.50646	SbiRTX430.01G198600	0.000339836	0.000339836	0.000177011	0.0813017	0.0136358	0.0250979	0.410148	0.00561457	0.00344449	0.00418241	0.00442431	0.000177011	SbiRTX430.01G198600	D	D	D	D	no	no	no	D	no	D	D	D	0	8	8	SbiRTX430.01G198600	7.00212
SbiRTX430.01G198900	Sobic.001G194000	0	0	0	DEFL6 - Defensin and Defensin-like DEFL family, expressed	7	-0.765307	-3.84558	-6.20097	-0.87347	-3.26043	-2.73083	0.139645	-2.51582	-1.09182	1.01562	-0.38549	-Inf	SbiRTX430.01G198900	0.140645	0.0365261	0.232417	0.0339791	0.00122273	0.000939655	0.851046	0.0674221	0.159058	0.106421	0.459838	0.000177011	SbiRTX430.01G198900	no	D	no	no	no	D	D	no	no	no	no	D	0	4	4	SbiRTX430.01G198900	2.81048
SbiRTX430.01G199000	Sobic.001G194100	0	0	0	DEFL6 - Defensin and Defensin-like DEFL family, expressed	no	1.15037	-Inf	-Inf	-Inf	-Inf	-0.302385	-Inf	-Inf	-Inf	-Inf	-Inf	0	SbiRTX430.01G199000	1	1	1	1	1	1	1	1	1	1	1	1	SbiRTX430.01G199000	no	no	no	no	no	no	no	no	no	no	no	no	0	0	0	SbiRTX430.01G199000	0.0335803
SbiRTX430.01G199500	Sobic.001G194700	0	0	0	0	no	-0.741143	-3.84542	-3.24323	-1.58655	-4.46535	-4.2505	1.61863	-Inf	-Inf	-Inf	Inf	0.0868129	SbiRTX430.01G199500	0.424358	0.235411	0.272895	0.114608	0.19221	0.205317	1	1	1	1	1	1	SbiRTX430.01G199500	no	no	no	no	no	no	no	no	no	no	no	no	0	0	0	SbiRTX430.01G199500	0.783581
SbiRTX430.01G200600	Sobic.001G195700	AT2G46080	0	0	DUF677 domain containing protein, putative, expressed	no	-0.0323703	0.0859925	0.122526	-0.12428	-0.217969	-0.0854265	-0.119931	0.124523	0.0659256	-0.00322291	0.392383	0.28178	SbiRTX430.01G200600	0.879694	0.66525	0.531512	0.524932	0.228172	0.671672	0.535912	0.509856	0.742287	0.98739	0.0201339	0.110531	SbiRTX430.01G200600	no	no	no	no	no	no	no	no	no	no	no	no	0	0	0	SbiRTX430.01G200600	19.211
SbiRTX430.01G200800	Sobic.001G195866	0	0	0	0	no	-1.80832	-2.62667	-1.66768	-Inf	-Inf	-1.56641	-Inf	-Inf	1.79801	-0.282012	-Inf	-1.46676	SbiRTX430.01G200800	0.688174	0.52975	0.683427	1	1	1	1	1	1	1	1	1	SbiRTX430.01G200800	no	no	no	no	no	no	no	no	no	no	no	no	0	0	0	SbiRTX430.01G200800	2.00349
SbiRTX430.01G202300	Sobic.001G196950	0	0	0	0	no	0	Inf	Inf	1.254	-1.18355	0.0688992	Inf	Inf	0	0	1.16722	1.24791	SbiRTX430.01G202300	1	1	1	0.292193	0.489139	0.903531	1	1	1	1	0.353333	1	SbiRTX430.01G202300	no	no	no	no	no	no	no	no	no	no	no	no	0	0	0	SbiRTX430.01G202300	0
SbiRTX430.01G203600	Sobic.001G197500	0	0	0	0	no	0	0	0	Inf	0	0	-Inf	-Inf	-Inf	Inf	0	0	SbiRTX430.01G203600	1	1	1	1	1	1	1	1	1	1	1	1	SbiRTX430.01G203600	no	no	no	no	no	no	no	no	no	no	no	no	0	0	0	SbiRTX430.01G203600	0
SbiRTX430.01G203700	Sobic.001G197600	0	0	0	0	no	-Inf	-Inf	-0.635512	-Inf	-Inf	-0.53602	0	0	0	0	0	0	SbiRTX430.01G203700	1	1	1	1	1	1	1	1	1	1	1	1	SbiRTX430.01G203700	no	no	no	no	no	no	no	no	no	no	no	no	0	0	0	SbiRTX430.01G203700	0.0809648
SbiRTX430.01G203800	Sobic.001G197700	0	0	0	0	no	0	0	0	0	0	0	0	0	0	0	0	0	SbiRTX430.01G203800	1	1	1	1	1	1	1	1	1	1	1	1	SbiRTX430.01G203800	no	no	no	no	no	no	no	no	no	no	no	no	0	0	0	SbiRTX430.01G203800	0
SbiRTX430.01G203900	Sobic.001G197800	0	0	0	0	no	1.49374	-Inf	0.2648	3.86459	3.93455	3.18559	Inf	0	0	0.741548	0	0.339776	SbiRTX430.01G203900	1	1	1	0.220763	0.220827	1	1	1	1	1	1	1	SbiRTX430.01G203900	no	no	no	no	no	no	no	no	no	no	no	no	0	0	0	SbiRTX430.01G203900	0.0302751
SbiRTX430.01G204400	Sobic.001G198200	AT3G49550	0	0	CRP3 - Cysteine-rich family protein precursor, expressed	15	0.172478	-0.246263	-0.454542	0.163322	-1.22135	-1.08988	0.281211	-1.08199	-0.544362	-0.138979	0.572559	0.710373	SbiRTX430.01G204400	0.443605	0.268005	0.0397536	0.400099	0.000177011	0.000177011	0.147788	0.000177011	0.00369203	0.577072	0.00902402	0.000339836	SbiRTX430.01G204400	no	no	no	no	no	D	D	no	no	D	no	no	0	3	3	SbiRTX430.01G204400	87.3107
SbiRTX430.01G204700	Sobic.001G198600	0	0	0	expressed protein	no	0	Inf	0	2.0246	1.79078	1.79563	0	0	0	0	-3.01574	-Inf	SbiRTX430.01G204700	1	1	1	0.0597438	0.0938992	0.0958158	1	1	1	1	1	1	SbiRTX430.01G204700	no	no	no	no	no	no	no	no	no	no	no	no	0	0	0	SbiRTX430.01G204700	0
SbiRTX430.01G205000	Sobic.001G198900	AT5G51510	0	0	expressed protein	no	0.0237901	0.217719	0.272119	0.153912	0.164992	-0.0275912	0.186892	0.11885	0.174124	0.408396	0.321042	0.145567	SbiRTX430.01G205000	0.909673	0.230242	0.131591	0.401827	0.367861	0.895148	0.304921	0.527057	0.340286	0.0177387	0.0619018	0.427563	SbiRTX430.01G205000	no	no	no	no	no	no	no	no	no	no	no	no	0	0	0	SbiRTX430.01G205000	77.3677
SbiRTX430.01G205700	Sobic.001G199632	AT3G09280	0	0	expressed protein	no	-Inf	-Inf	-Inf	-Inf	-Inf	1.55063	Inf	0	0	0	Inf	0.953065	SbiRTX430.01G205700	1	1	1	1	1	1	1	1	1	1	1	1	SbiRTX430.01G205700	no	no	no	no	no	no	no	no	no	no	no	no	0	0	0	SbiRTX430.01G205700	0.0102488
SbiRTX430.01G205800	Sobic.001G199700	0	0	0	expressed protein	14	-0.535184	-0.330025	0.585389	-2.33084	-2.59051	-0.510104	0	0	0	-4.89457	-2.2123	0	SbiRTX430.01G205800	1	1	1	1	1	1	1	1	1	0.000177011	0.000495703	1	SbiRTX430.01G205800	no	no	no	D	no	no	no	D	no	no	no	no	0	2	2	SbiRTX430.01G205800	0.212691
SbiRTX430.01G206500	Sobic.001G200400	0	0	0	0	no	-Inf	0.991839	0.804422	-1.32544	1.11555	0.150645	-0.822343	-0.860763	0.85156	0	-1.39835	0.222386	SbiRTX430.01G206500	1	1	1	1	0.14298	1	1	1	0.237061	1	1	1	SbiRTX430.01G206500	no	no	no	no	no	no	no	no	no	no	no	no	0	0	0	SbiRTX430.01G206500	0.0365087
SbiRTX430.01G206600	Sobic.001G200300	0	0	0	0	no	Inf	Inf	0	Inf	Inf	0	0	Inf	Inf	0.193501	2.30159	0	SbiRTX430.01G206600	1	1	1	1	1	1	1	1	1	1	1	1	SbiRTX430.01G206600	no	no	no	no	no	no	no	no	no	no	no	no	0	0	0	SbiRTX430.01G206600	0
SbiRTX430.01G207400	Sobic.001G201200	0	0	0	0	no	0	Inf	0	0	0	Inf	-Inf	-Inf	-0.376035	0	0	0	SbiRTX430.01G207400	1	1	1	1	1	1	1	1	1	1	1	1	SbiRTX430.01G207400	no	no	no	no	no	no	no	no	no	no	no	no	0	0	0	SbiRTX430.01G207400	0
SbiRTX430.01G208300	Sobic.001G201966	0	0	0	0	14	-1.0958	-1.52193	-1.29661	-0.846978	-0.180676	-0.284998	-0.919336	-1.43386	-1.02068	-0.839265	-0.697533	-2.1051	SbiRTX430.01G208300	0.00177036	0.000177011	0.000495703	0.0266239	0.641632	0.464064	0.00654531	0.000495703	0.00344449	0.00268657	0.0286974	0.000177011	SbiRTX430.01G208300	D	D	D	no	no	no	no	no	no	D	D	D	0	6	6	SbiRTX430.01G208300	38.8491
SbiRTX430.01G208900	Sobic.001G202700	0	0	0	expressed protein	17	1.10472	0.473268	-0.982162	1.41488	-0.166003	0.851178	1.78989	1.18795	-0.569964	0.109914	2.31026	1.01344	SbiRTX430.01G208900	0.0459397	0.43393	0.176589	0.00229909	0.7828	0.0706818	0.00549677	0.0526628	0.457955	1	0.0127972	0.12218	SbiRTX430.01G208900	U	no	no	no	U	no	no	U	U	no	no	no	4	0	4	SbiRTX430.01G208900	1.21777
SbiRTX430.01G209000	Sobic.001G202800	0	0	0	0	no	-Inf	-Inf	-0.144811	0	0	0	0	Inf	0	0	0	Inf	SbiRTX430.01G209000	1	1	1	1	1	1	1	1	1	1	1	1	SbiRTX430.01G209000	no	no	no	no	no	no	no	no	no	no	no	no	0	0	0	SbiRTX430.01G209000	2.05576
SbiRTX430.01G209100	Sobic.001G202900	AT4G10810	0	0	expressed protein	no	-0.818105	1.11139	-0.341009	-1.50151	-1.38216	-2.75206	-1.56745	-Inf	0.555748	-1.51915	-3.29046	-1.52151	SbiRTX430.01G209100	1	1	1	0.142838	0.186457	0.132812	1	1	1	1	0.254007	0.206594	SbiRTX430.01G209100	no	no	no	no	no	no	no	no	no	no	no	no	0	0	0	SbiRTX430.01G209100	0.124147
SbiRTX430.01G209500	Sobic.001G203300	0	0	0	0	12	0	0	0	0	0	0	0	0	0	0	0	Inf	SbiRTX430.01G209500	1	1	1	1	1	1	1	1	1	1	1	0.000177011	SbiRTX430.01G209500	no	no	no	no	no	no	no	no	no	no	no	U	1	0	1	SbiRTX430.01G209500	0
SbiRTX430.01G210200	Sobic.001G203800	0	0	0	expressed protein	no	0.812092	0.292042	0.0271303	0.225339	-0.186342	0.58506	0.154201	-0.191449	-0.468681	-0.158603	0.333057	0.308924	SbiRTX430.01G210200	0.0399315	0.507269	0.961175	0.700663	0.764064	0.235646	0.723359	0.670008	0.278584	0.736324	0.439955	0.49332	SbiRTX430.01G210200	no	no	no	no	no	no	no	no	no	no	no	no	0	0	0	SbiRTX430.01G210200	1.02234
SbiRTX430.01G210500	Sobic.001G204000	AT4G28260	0	0	expressed protein	9	0.0544061	0.482216	0.55182	-0.0110408	1.17436	0.94802	-0.0868256	0.700896	0.702495	0.367217	0.268446	0.699549	SbiRTX430.01G210500	0.799936	0.00478496	0.00136185	0.956986	0.000177011	0.000177011	0.655548	0.000177011	0.000177011	0.034528	0.137662	0.000177011	SbiRTX430.01G210500	no	no	no	no	no	U	no	no	no	no	no	no	1	0	1	SbiRTX430.01G210500	19.8636
SbiRTX430.01G211000	Sobic.001G204501	AT1G28100	0	0	expressed protein	14	-0.90633	-0.995423	-0.652977	-0.865752	-0.710315	-0.795851	-0.645225	-0.814458	-0.463914	0.211716	-0.562419	-1.03777	SbiRTX430.01G211000	0.000177011	0.000177011	0.000339836	0.000177011	0.000339836	0.000177011	0.000647122	0.000177011	0.0123741	0.282984	0.0029417	0.000177011	SbiRTX430.01G211000	no	no	no	no	no	no	no	no	no	no	no	D	0	1	1	SbiRTX430.01G211000	28.4978
SbiRTX430.01G211100	Sobic.001G204700	AT3G63390	0	0	expressed protein	15	-0.384143	-1.70484	-1.84402	-0.0542066	-2.30474	-1.78019	-0.0230505	-1.71036	-1.98478	-0.89192	0.13433	-1.35036	SbiRTX430.01G211100	0.264852	0.000177011	0.000339836	0.883899	0.000177011	0.000177011	0.958107	0.000495703	0.000177011	0.0492335	0.764153	0.000647122	SbiRTX430.01G211100	no	D	D	no	no	D	D	no	no	D	D	D	0	7	7	SbiRTX430.01G211100	2.89913
SbiRTX430.01G211500	Sobic.001G205100	AT2G47960	0	0	expressed protein	no	0.456092	0.530236	0.59625	0.403414	0.347886	0.388285	0.471324	0.509827	0.499688	0.642425	0.780183	0.946693	SbiRTX430.01G211500	0.0157067	0.00490445	0.00122273	0.0302823	0.0621528	0.0360728	0.0096837	0.00584887	0.00596599	0.000794667	0.000177011	0.000177011	SbiRTX430.01G211500	no	no	no	no	no	no	no	no	no	no	no	no	0	0	0	SbiRTX430.01G211500	11.0285
SbiRTX430.01G211800	Sobic.001G205500	AT5G10010	0	0	ATP/GTP binding protein, putative, expressed	no	-0.288232	-0.0819889	-0.141755	-0.241908	-0.273059	-0.419972	0.115007	0.049551	0.226822	0.111491	0.0934267	0.590032	SbiRTX430.01G211800	0.337548	0.802945	0.657359	0.427829	0.372864	0.162706	0.765279	0.900691	0.526959	0.713505	0.784574	0.0544506	SbiRTX430.01G211800	no	no	no	no	no	no	no	no	no	no	no	no	0	0	0	SbiRTX430.01G211800	1.62736
SbiRTX430.01G211900	Sobic.001G205600	AT3G12960	0	0	expressed protein	no	0	0	0	0	0	0	0	0	0	0	0	0	SbiRTX430.01G211900	1	1	1	1	1	1	1	1	1	1	1	1	SbiRTX430.01G211900	no	no	no	no	no	no	no	no	no	no	no	no	0	0	0	SbiRTX430.01G211900	0
SbiRTX430.01G212300	Sobic.001G205950	0	0	0	0	no	0	0	0	0	0	0	-Inf	-Inf	-Inf	-0.144704	-Inf	-Inf	SbiRTX430.01G212300	1	1	1	1	1	1	1	1	1	1	1	1	SbiRTX430.01G212300	no	no	no	no	no	no	no	no	no	no	no	no	0	0	0	SbiRTX430.01G212300	0
SbiRTX430.01G213300	Sobic.001G206700	0	0	0	succinate dehydrogenase subunit 3, putative, expressed	no	0.125764	0.311389	0.135224	0.339049	0.283718	0.253708	0.502325	0.230585	0.191962	-0.159624	0.204075	0.372224	SbiRTX430.01G213300	0.563492	0.101213	0.517786	0.155446	0.253431	0.310487	0.0283207	0.36111	0.445168	0.435036	0.398859	0.0798021	SbiRTX430.01G213300	no	no	no	no	no	no	no	no	no	no	no	no	0	0	0	SbiRTX430.01G213300	25.0138
SbiRTX430.01G214300	Sobic.001G207633	0	0	0	expressed protein	no	-Inf	0.214574	-Inf	0	0	0	0	0	0	Inf	0	0	SbiRTX430.01G214300	1	1	1	1	1	1	1	1	1	1	1	1	SbiRTX430.01G214300	no	no	no	no	no	no	no	no	no	no	no	no	0	0	0	SbiRTX430.01G214300	0.0124676
SbiRTX430.01G214400	Sobic.001G207666	0	0	0	0	no	0	0	0	0	0	Inf	0	0	0	0	0	0	SbiRTX430.01G214400	1	1	1	1	1	1	1	1	1	1	1	1	SbiRTX430.01G214400	no	no	no	no	no	no	no	no	no	no	no	no	0	0	0	SbiRTX430.01G214400	0
SbiRTX430.01G215000	Sobic.001G208133	0	0	0	0	no	1.14622	-Inf	0.321002	0.234972	-0.27265	-1.75597	0.580909	-0.459362	-0.564953	0.20365	-2.61232	-1.05722	SbiRTX430.01G215000	1	1	1	1	1	1	1	1	1	1	1	1	SbiRTX430.01G215000	no	no	no	no	no	no	no	no	no	no	no	no	0	0	0	SbiRTX430.01G215000	0.0403857
SbiRTX430.01G215200	Sobic.001G208300	0	0	0	Ser/Thr protein phosphatase family protein, putative, expressed	no	0.440345	-0.153746	-0.348786	0.365183	-0.317914	-0.470978	0.18278	-0.327036	-0.330999	0.235225	-0.0101648	0.153033	SbiRTX430.01G215200	0.0212197	0.471753	0.0832617	0.043835	0.0978042	0.0136358	0.373465	0.106793	0.097951	0.231551	0.964889	0.469286	SbiRTX430.01G215200	no	no	no	no	no	no	no	no	no	no	no	no	0	0	0	SbiRTX430.01G215200	9.34935
SbiRTX430.01G215300	Sobic.001G208401	0	0	0	0	21	0.358301	-0.689633	-1.05396	0	0	0	0.188357	-1.01415	-1.32169	0.384189	0	0.940742	SbiRTX430.01G215300	0.280509	0.052153	0.00768408	1	1	1	0.582624	0.00406031	0.000177011	0.399399	1	0.019339	SbiRTX430.01G215300	no	no	D	no	no	no	no	no	no	D	D	no	0	3	3	SbiRTX430.01G215300	6.18768
SbiRTX430.01G216500	Sobic.001G209500	0	0	0	RIPER9 - Ripening-related family protein precursor, putative, expressed	no	0	0	0	0	0	0	0	Inf	0	0	0	0	SbiRTX430.01G216500	1	1	1	1	1	1	1	1	1	1	1	1	SbiRTX430.01G216500	no	no	no	no	no	no	no	no	no	no	no	no	0	0	0	SbiRTX430.01G216500	0
SbiRTX430.01G216600	Sobic.001G209600	0	0	0	DUF domain containing protein, expressed	no	0	0	0	0	0	0	0	0	0	0	0	0	SbiRTX430.01G216600	1	1	1	1	1	1	1	1	1	1	1	1	SbiRTX430.01G216600	no	no	no	no	no	no	no	no	no	no	no	no	0	0	0	SbiRTX430.01G216600	0
SbiRTX430.01G217000	Sobic.001G209900	AT3G07910	0	0	0	no	0	Inf	Inf	0	0	0	-1.24384	-2.14954	0.397651	0	0	0	SbiRTX430.01G217000	1	1	1	1	1	1	1	1	1	1	1	1	SbiRTX430.01G217000	no	no	no	no	no	no	no	no	no	no	no	no	0	0	0	SbiRTX430.01G217000	0
SbiRTX430.01G217200	Sobic.001G210101	0	0	0	RIPER1 - Ripening-related family protein precursor, expressed	no	0	0	0	-Inf	-Inf	-Inf	0.942826	-Inf	-Inf	0	0	-Inf	SbiRTX430.01G217200	1	1	1	1	1	1	1	1	1	1	1	1	SbiRTX430.01G217200	no	no	no	no	no	no	no	no	no	no	no	no	0	0	0	SbiRTX430.01G217200	0
SbiRTX430.01G217300	Sobic.001G210200	0	0	0	RIPER1 - Ripening-related family protein precursor, expressed	no	0	0	0	0	0	0	0	0	0	Inf	0	0	SbiRTX430.01G217300	1	1	1	1	1	1	1	1	1	1	1	1	SbiRTX430.01G217300	no	no	no	no	no	no	no	no	no	no	no	no	0	0	0	SbiRTX430.01G217300	0
SbiRTX430.01G217400	Sobic.001G210250	0	0	0	RIPER1 - Ripening-related family protein precursor, expressed	no	0	0	0	0	0	0	0	0	0	0	Inf	0	SbiRTX430.01G217400	1	1	1	1	1	1	1	1	1	1	1	1	SbiRTX430.01G217400	no	no	no	no	no	no	no	no	no	no	no	no	0	0	0	SbiRTX430.01G217400	0
SbiRTX430.01G217500	Sobic.001G210300	0	0	0	RIPER6 - Ripening-related family protein precursor, expressed	12	-0.802005	-0.00268921	-0.177533	-0.853874	0.428809	0.561646	-0.852234	0.153716	0.239128	1.16905	0.829519	1.24172	SbiRTX430.01G217500	0.0935894	0.986051	0.7254	0.0532638	0.277601	0.143898	0.0767049	0.751128	0.604303	0.00584887	0.0378773	0.00108196	SbiRTX430.01G217500	no	no	no	U	no	no	no	no	no	no	no	U	2	0	2	SbiRTX430.01G217500	2.28326
SbiRTX430.01G217800	Sobic.001G210500	0	0	0	RIPER6 - Ripening-related family protein precursor, expressed	no	0	0	0	0	0	0	Inf	0	0	0	0	0	SbiRTX430.01G217800	1	1	1	1	1	1	1	1	1	1	1	1	SbiRTX430.01G217800	no	no	no	no	no	no	no	no	no	no	no	no	0	0	0	SbiRTX430.01G217800	0
SbiRTX430.01G217900	Sobic.001G210600	0	0	0	RIPER4 - Ripening-related family protein precursor, putative, expressed	no	-1.21241	-Inf	-1.04923	-2.98765	-0.248045	0.597261	Inf	Inf	0	-Inf	0	0	SbiRTX430.01G217900	1	1	1	1	1	1	1	1	1	1	1	1	SbiRTX430.01G217900	no	no	no	no	no	no	no	no	no	no	no	no	0	0	0	SbiRTX430.01G217900	0.0381572
SbiRTX430.01G218100	Sobic.001G210800	0	0	0	RIPER4 - Ripening-related family protein precursor, putative, expressed	no	0	0	0	0	0	0	0	0	0	0	0	0	SbiRTX430.01G218100	1	1	1	1	1	1	1	1	1	1	1	1	SbiRTX430.01G218100	no	no	no	no	no	no	no	no	no	no	no	no	0	0	0	SbiRTX430.01G218100	0
SbiRTX430.01G218200	Sobic.001G210900	0	0	0	RIPER3 - Ripening-related family protein precursor, putative, expressed	no	0	0	0	0	0	0	0	0	0	Inf	Inf	0	SbiRTX430.01G218200	1	1	1	1	1	1	1	1	1	1	1	1	SbiRTX430.01G218200	no	no	no	no	no	no	no	no	no	no	no	no	0	0	0	SbiRTX430.01G218200	0
SbiRTX430.01G218300	Sobic.001G211000	0	0	0	RIPER3 - Ripening-related family protein precursor, putative, expressed	no	0	0	0	0	0	0	0	0	0	0	0	0	SbiRTX430.01G218300	1	1	1	1	1	1	1	1	1	1	1	1	SbiRTX430.01G218300	no	no	no	no	no	no	no	no	no	no	no	no	0	0	0	SbiRTX430.01G218300	0
SbiRTX430.01G218400	Sobic.001G211101	0	0	0	RIPER3 - Ripening-related family protein precursor, putative, expressed	no	0	0	0	0	0	0	0	0	0	0	0	0	SbiRTX430.01G218400	1	1	1	1	1	1	1	1	1	1	1	1	SbiRTX430.01G218400	no	no	no	no	no	no	no	no	no	no	no	no	0	0	0	SbiRTX430.01G218400	0
SbiRTX430.01G218500	Sobic.001G211200	0	0	0	RIPER3 - Ripening-related family protein precursor, putative, expressed	no	0	0	0	0	0	0	0	0	0	0	0	0	SbiRTX430.01G218500	1	1	1	1	1	1	1	1	1	1	1	1	SbiRTX430.01G218500	no	no	no	no	no	no	no	no	no	no	no	no	0	0	0	SbiRTX430.01G218500	0
SbiRTX430.01G218600	Sobic.001G211400	0	0	0	RIPER3 - Ripening-related family protein precursor, putative, expressed	no	0	Inf	0	0	0	0	0	Inf	0	0	0	0	SbiRTX430.01G218600	1	1	1	1	1	1	1	1	1	1	1	1	SbiRTX430.01G218600	no	no	no	no	no	no	no	no	no	no	no	no	0	0	0	SbiRTX430.01G218600	0
SbiRTX430.01G219000	Sobic.001G211750	0	0	0	0	no	0	0	0	0	0	0	0	0	0	0	0	0	SbiRTX430.01G219000	1	1	1	1	1	1	1	1	1	1	1	1	SbiRTX430.01G219000	no	no	no	no	no	no	no	no	no	no	no	no	0	0	0	SbiRTX430.01G219000	0
SbiRTX430.01G219100	Sobic.001G211800	0	0	0	0	21	-0.714579	-1.74416	-1.28823	-1.59453	-3.22795	-3.18468	-0.265667	-0.857123	0.0807434	0.969626	0.141706	-1.10568	SbiRTX430.01G219100	0.0539434	0.000647122	0.00268657	0.00688912	0.00430378	0.174042	0.359124	0.00369203	0.794287	0.00108196	0.80319	0.000177011	SbiRTX430.01G219100	no	D	D	no	D	D	no	no	no	no	no	D	0	5	5	SbiRTX430.01G219100	8.16316
SbiRTX430.01G219700	Sobic.001G212350	0	0	0	0	no	-0.115349	1.22101	0.251154	Inf	Inf	Inf	1.71514	0.0145905	2.61639	0.0349469	0.0101577	-0.857824	SbiRTX430.01G219700	0.933458	0.674371	0.921144	1	0.201582	0.217997	0.6221	1	0.466374	0.959754	0.963817	0.78862	SbiRTX430.01G219700	no	no	no	no	no	no	no	no	no	no	no	no	0	0	0	SbiRTX430.01G219700	0.849691
SbiRTX430.01G219900	Sobic.001G212451	0	0	0	expressed protein	19	-0.0729515	3.71951	4.37324	1.36316	2.20204	4.00621	0.24623	0.834167	1.38456	4.32354	5.12426	Inf	SbiRTX430.01G219900	1	1	1	1	0.0595786	0.0106615	1	1	1	1	0.194095	0.000177011	SbiRTX430.01G219900	no	no	no	no	no	no	U	no	no	no	no	U	2	0	2	SbiRTX430.01G219900	0.0151002
SbiRTX430.01G220400	Sobic.001G213000	AT5G36960	0	0	expressed protein	12	-0.301696	1.45434	-1.75954	-Inf	0.481926	1.10123	1.10631	-0.351111	-0.141029	2.42121	-0.922727	2.77921	SbiRTX430.01G220400	1	1	1	1	1	1	1	1	1	1	1	0.0124805	SbiRTX430.01G220400	no	no	no	no	no	no	no	no	no	no	no	U	1	0	1	SbiRTX430.01G220400	0.0580485
SbiRTX430.01G220500	Sobic.001G213100	0	0	0	0	no	0	Inf	0	0	Inf	0	0	0	0	0	0	0	SbiRTX430.01G220500	1	1	1	1	1	1	1	1	1	1	1	1	SbiRTX430.01G220500	no	no	no	no	no	no	no	no	no	no	no	no	0	0	0	SbiRTX430.01G220500	0
SbiRTX430.01G220600	Sobic.001G213150	0	0	0	0	no	0	0	Inf	0	0	0	0	0	0	2.41659	0	-Inf	SbiRTX430.01G220600	1	1	1	1	1	1	1	1	1	1	1	1	SbiRTX430.01G220600	no	no	no	no	no	no	no	no	no	no	no	no	0	0	0	SbiRTX430.01G220600	0
SbiRTX430.01G220700	Sobic.001G213200	0	0	0	ZOS10-05 - C2H2 zinc finger protein, expressed	13	0.266218	0.630574	1.66118	-0.744839	1.48636	1.91462	0.808126	2.25834	2.12884	-3.97669	-0.596581	1.33832	SbiRTX430.01G220700	1	1	1	0.228231	0.00281446	0.000339836	0.11661	0.000177011	0.000177011	0.170127	0.165182	0.00835803	SbiRTX430.01G220700	no	no	no	no	no	U	U	no	no	U	U	U	5	0	5	SbiRTX430.01G220700	0.056756
SbiRTX430.01G221000	Sobic.001G213500	AT5G08240	0	0	expressed protein	12	0.630157	1.53136	1.70995	1.32044	2.05582	2.72756	0.115766	0.459432	0.726363	2.90932	2.46687	3.6794	SbiRTX430.01G221000	1	0.0162179	0.00802188	1	0.0327848	0.0103364	0.805363	0.276532	0.0611538	0.00344449	0.00813402	0.000177011	SbiRTX430.01G221000	no	U	U	U	no	U	U	U	no	no	no	U	7	0	7	SbiRTX430.01G221000	0.257516
SbiRTX430.01G221100	Sobic.001G213666	0	0	0	ulp1 protease family, C-terminal catalytic domain containing protein, expressed	no	0	0	0	Inf	0	Inf	0	0	0	0	-0.345931	0	SbiRTX430.01G221100	1	1	1	1	1	1	1	1	1	1	1	1	SbiRTX430.01G221100	no	no	no	no	no	no	no	no	no	no	no	no	0	0	0	SbiRTX430.01G221100	0
SbiRTX430.01G221300	Sobic.001G213832	0	0	0	expressed protein	18	0.885378	1.75506	1.98713	0.836361	2.03109	1.96938	0.738123	1.59671	0.940404	0.903365	1.0011	2.81263	SbiRTX430.01G221300	0.144611	0.00549677	0.00190401	0.0735831	0.000177011	0.000177011	0.152556	0.00319484	0.0711666	0.0532638	0.0214156	0.00549677	SbiRTX430.01G221300	no	U	U	no	no	U	U	U	no	U	no	U	7	0	7	SbiRTX430.01G221300	0.375424
SbiRTX430.01G221500	Sobic.001G214100	AT3G15780	0	0	expressed protein	9	0.0173464	1.20383	1.17269	0.197681	1.79881	1.98184	0.0731028	1.86739	0.95937	0.359653	0.953238	1.41186	SbiRTX430.01G221500	0.942858	0.000177011	0.000177011	0.451468	0.000177011	0.000177011	0.749391	0.000177011	0.000177011	0.0800409	0.000177011	0.000177011	SbiRTX430.01G221500	no	U	U	no	no	U	U	no	no	U	no	U	6	0	6	SbiRTX430.01G221500	50.81
SbiRTX430.01G221800	Sobic.001G214600	AT3G19780	0	0	expressed protein	no	-0.0382485	0.0513425	-0.0667968	0.135922	0.318382	0.240402	-0.0478082	0.0722275	0.181438	0.24392	-0.164139	0.000213562	SbiRTX430.01G221800	0.867243	0.816432	0.762075	0.494586	0.0748596	0.19928	0.825934	0.730431	0.350314	0.228231	0.423246	0.999374	SbiRTX430.01G221800	no	no	no	no	no	no	no	no	no	no	no	no	0	0	0	SbiRTX430.01G221800	5.44015
SbiRTX430.01G222200	Sobic.001G215100	0	0	0	0	no	0	0	0	0.503852	-1.36605	0.822457	0	0	0	0	-0.17412	0	SbiRTX430.01G222200	1	1	1	1	1	1	1	1	1	1	1	1	SbiRTX430.01G222200	no	no	no	no	no	no	no	no	no	no	no	no	0	0	0	SbiRTX430.01G222200	0
SbiRTX430.01G222500	Sobic.001G215500	AT1G65720	0	0	expressed protein	no	-0.239036	0.1487	-0.134544	-0.160027	0.567948	0.523783	-0.363998	0.178747	0.216053	0.564828	-0.211466	0.13021	SbiRTX430.01G222500	0.184084	0.420337	0.477643	0.387483	0.000794667	0.00229909	0.0402879	0.33405	0.236884	0.000939655	0.23311	0.500475	SbiRTX430.01G222500	no	no	no	no	no	no	no	no	no	no	no	no	0	0	0	SbiRTX430.01G222500	83.2063
SbiRTX430.01G222900	Sobic.001G216100	0	0	0	expressed protein	no	0.0778206	0.319502	0.41708	-0.00577931	0.18692	0.277162	0.0363065	0.305581	0.217375	0.125489	0.192102	-0.000651314	SbiRTX430.01G222900	0.749901	0.125448	0.040467	0.98196	0.413346	0.201774	0.885143	0.143898	0.317057	0.574243	0.377245	0.997726	SbiRTX430.01G222900	no	no	no	no	no	no	no	no	no	no	no	no	0	0	0	SbiRTX430.01G222900	6.82386
SbiRTX430.01G223500	Sobic.001G216701	AT2G28430	0	0	zinc finger, C3HC4 type domain containing protein, expressed	no	0.247867	0.0982461	-0.04721	0.299545	-0.00245406	-0.0417293	0.312721	0.122601	-0.00100845	0.375748	0.599523	-0.0673552	SbiRTX430.01G223500	0.275195	0.692649	0.856357	0.170002	0.992118	0.87405	0.150387	0.608674	0.997118	0.0878625	0.00381527	0.787501	SbiRTX430.01G223500	no	no	no	no	no	no	no	no	no	no	no	no	0	0	0	SbiRTX430.01G223500	49.3828
SbiRTX430.01G223600	Sobic.001G216800	AT2G28410	0	0	expressed protein	no	0	0	0	Inf	0	0	Inf	0	0	0	0	0	SbiRTX430.01G223600	1	1	1	1	1	1	1	1	1	1	1	1	SbiRTX430.01G223600	no	no	no	no	no	no	no	no	no	no	no	no	0	0	0	SbiRTX430.01G223600	0
SbiRTX430.01G223700	Sobic.001G216900	0	0	0	0	no	0	0	0	0	0	0	0	0	0	0	0	0	SbiRTX430.01G223700	1	1	1	1	1	1	1	1	1	1	1	1	SbiRTX430.01G223700	no	no	no	no	no	no	no	no	no	no	no	no	0	0	0	SbiRTX430.01G223700	0
SbiRTX430.01G225300	Sobic.001G218200	0	0	0	expressed protein	no	-0.486637	0.337787	-0.359516	-0.589432	-0.401756	-0.0525572	-0.264376	-0.740441	-0.771063	-0.496145	0.275876	-0.0679467	SbiRTX430.01G225300	0.495043	0.749349	0.545004	0.471803	0.659351	0.956601	0.757654	0.338516	0.266476	0.393352	0.663114	0.855893	SbiRTX430.01G225300	no	no	no	no	no	no	no	no	no	no	no	no	0	0	0	SbiRTX430.01G225300	25.9047
SbiRTX430.01G226200	Sobic.001G218800	AT2G37035	0	0	expressed protein	no	0.0406373	0.144096	-0.124059	-0.113633	0.0538515	-0.152381	0.0153515	-0.0307831	0.170019	0.185672	-0.286481	0.0804107	SbiRTX430.01G226200	0.873429	0.529268	0.604495	0.606155	0.822967	0.49418	0.957414	0.909822	0.498044	0.430144	0.184607	0.758091	SbiRTX430.01G226200	no	no	no	no	no	no	no	no	no	no	no	no	0	0	0	SbiRTX430.01G226200	9.75708
SbiRTX430.01G227200	Sobic.001G219900	AT3G04490	0	0	expressed protein	no	-0.0841216	-0.243362	-0.214203	-0.0715725	-0.156806	-0.264644	-0.291425	-0.256885	-0.216613	0.0190378	-0.302192	0.213632	SbiRTX430.01G227200	0.672113	0.176657	0.238814	0.716079	0.386994	0.126458	0.0925797	0.142411	0.22539	0.929691	0.0891075	0.234863	SbiRTX430.01G227200	no	no	no	no	no	no	no	no	no	no	no	no	0	0	0	SbiRTX430.01G227200	9.74184
SbiRTX430.01G228700	Sobic.001G221601	0	0	0	NB-ARC domain containing protein, expressed	no	-0.327423	0.35055	0.487353	0.08243	0.87563	0.597217	0.194518	-0.314477	0.421839	1.27653	-0.533631	-0.472876	SbiRTX430.01G228700	0.655589	0.612051	0.427459	0.92009	0.15081	0.389658	0.794774	0.691472	0.576407	0.0785327	0.55494	0.507911	SbiRTX430.01G228700	no	no	no	no	no	no	no	no	no	no	no	no	0	0	0	SbiRTX430.01G228700	0.602892
SbiRTX430.01G228900	Sobic.001G221750	0	0	0	0	no	Inf	0	0	0	0	0	0	Inf	0	0	0	0	SbiRTX430.01G228900	1	1	1	1	1	1	1	1	1	1	1	1	SbiRTX430.01G228900	no	no	no	no	no	no	no	no	no	no	no	no	0	0	0	SbiRTX430.01G228900	0
SbiRTX430.01G229500	Sobic.001G222250	0	0	0	0	no	0.350222	0.135852	0.15687	-0.0897743	0.313153	0.129286	0	0	0	0.534446	0.260321	0	SbiRTX430.01G229500	0.283103	0.707736	0.658306	0.813165	0.347325	0.726672	1	1	1	0.101745	0.438294	1	SbiRTX430.01G229500	no	no	no	no	no	no	no	no	no	no	no	no	0	0	0	SbiRTX430.01G229500	31.6529
SbiRTX430.01G230700	Sobic.001G223300	0	0	0	expressed protein	no	-0.52744	0.223279	0.608368	0.0143556	0.692587	0.739803	-0.26847	-0.0326602	-0.621473	-0.515786	-0.235675	-0.160735	SbiRTX430.01G230700	1	0.686143	0.227111	0.978604	0.0814552	0.0608239	0.480636	0.938944	0.0973404	0.318809	0.531754	0.701619	SbiRTX430.01G230700	no	no	no	no	no	no	no	no	no	no	no	no	0	0	0	SbiRTX430.01G230700	0.414317
SbiRTX430.01G232000	Sobic.001G224700	0	0	0	0	17	0.592362	0.785375	1.44693	2.43152	2.96961	3.13368	1.80493	1.82151	2.79303	0.693873	1.12568	1.12129	SbiRTX430.01G232000	0.148636	0.0514692	0.000177011	0.000177011	0.000177011	0.000177011	0.000177011	0.000177011	0.000177011	0.119319	0.000647122	0.0121624	SbiRTX430.01G232000	no	no	U	no	U	U	U	U	U	U	U	U	9	0	9	SbiRTX430.01G232000	163.468
SbiRTX430.01G232100	Sobic.001G224800	0	0	0	expressed protein	17	2.47161	2.19988	3.27294	4.54012	5.23562	4.37625	3.80154	3.99846	5.47552	0.471845	1.73322	0.35418	SbiRTX430.01G232100	0.0815332	0.103416	0.0492335	0.0465509	0.0465509	0.0465509	0.0382346	0.0380575	0.0379674	0.5864	0.0605736	0.700191	SbiRTX430.01G232100	no	no	U	no	U	U	U	no	U	U	U	no	7	0	7	SbiRTX430.01G232100	9.91004
SbiRTX430.01G232200	Sobic.001G224900	0	0	0	expressed protein	17	0.33372	1.12484	1.58267	2.98968	3.21558	2.75693	3.01058	3.20434	3.55872	1.91837	0.203787	1.64741	SbiRTX430.01G232200	0.528725	0.0207268	0.00136185	0.000177011	0.000177011	0.000177011	0.000495703	0.000177011	0.000177011	0.00442431	0.627738	0.00802188	SbiRTX430.01G232200	no	U	U	U	U	U	U	no	U	U	U	U	10	0	10	SbiRTX430.01G232200	74.9004
SbiRTX430.01G232400	Sobic.001G225100	0	0	0	expressed protein	1	1.84044	2.10838	3.21764	1.39115	1.49751	1.16017	1.25261	1.52794	2.89836	2.31582	0.41748	0.492496	SbiRTX430.01G232400	0.0592437	0.0366151	0.00502404	0.00356861	0.00149949	0.0101187	0.0709251	0.0284151	0.000647122	0.000177011	0.373628	0.51972	SbiRTX430.01G232400	no	U	U	U	U	U	U	no	no	U	U	no	8	0	8	SbiRTX430.01G232400	1.11056
SbiRTX430.01G232600	Sobic.001G225200	0	0	0	expressed protein	21	-0.53165	-Inf	2.5988	0.991826	-Inf	-Inf	Inf	Inf	Inf	1.59965	0	-Inf	SbiRTX430.01G232600	1	1	0.229828	1	1	1	0.0425963	0.026435	0.000177011	0.164632	1	1	SbiRTX430.01G232600	no	no	no	no	no	no	no	no	U	U	U	no	3	0	3	SbiRTX430.01G232600	2.61949
SbiRTX430.01G232800	Sobic.001G225300	0	0	0	0	13	0.315935	1.21807	2.85592	1.06802	1.21072	0.11493	-1.07058	-0.261155	2.75545	2.2894	0.44372	-2.81442	SbiRTX430.01G232800	1	0.512181	0.25783	0.0314889	0.0150903	0.861359	0.407037	0.849974	0.0122687	0.0029417	0.353672	0.086856	SbiRTX430.01G232800	no	no	no	U	U	U	no	no	no	no	U	no	4	0	4	SbiRTX430.01G232800	8.33365
SbiRTX430.01G232900	Sobic.001G225400	0	0	0	expressed protein	1	-0.318554	-0.621364	-0.481053	0.6037	0.341293	-0.259657	1.04446	0.749378	2.411	0.807271	-2.40312	-3.25538	SbiRTX430.01G232900	0.366807	0.0833401	0.188093	0.00344449	0.112537	0.285991	0.00136185	0.026435	0.000177011	0.00442431	0.000177011	0.000177011	SbiRTX430.01G232900	no	no	no	no	no	no	no	D	U	no	U	D	2	2	4	SbiRTX430.01G232900	285.079
SbiRTX430.01G233000	Sobic.001G225500	0	0	0	expressed protein	1	-0.488834	-0.709889	-1.06625	0.268588	-0.321049	-0.946069	1.16418	0.350733	2.16678	1.1086	-2.2465	-2.61309	SbiRTX430.01G233000	0.0787682	0.0106615	0.000339836	0.145315	0.0818448	0.000177011	0.000177011	0.268067	0.000177011	0.000177011	0.000177011	0.000177011	SbiRTX430.01G233000	no	no	D	U	no	no	no	D	U	no	U	D	3	3	6	SbiRTX430.01G233000	748.87
SbiRTX430.01G233300	Sobic.001G225900	0	0	0	0	14	-0.779976	-0.907352	-0.936511	-0.238328	-0.96353	-1.57029	-1.11184	-0.523102	-0.524357	-0.266185	-1.18772	-2.76503	SbiRTX430.01G233300	0.254613	0.179936	0.192847	0.694947	0.112537	0.0318601	0.124502	0.426235	0.430459	0.702701	0.0314889	0.000495703	SbiRTX430.01G233300	no	no	no	no	no	no	D	D	no	no	no	D	0	3	3	SbiRTX430.01G233300	0.671959
SbiRTX430.01G233600	Sobic.001G226200	AT3G23255	0	0	expressed protein	13	-0.303129	-2.51829	-2.80391	0.176162	-0.555693	-0.161786	-0.126123	-1.04927	-1.759	-0.927966	0.83081	-0.638958	SbiRTX430.01G233600	0.592997	0.00608259	0.00723149	0.694729	0.206268	0.725616	0.729536	0.00331983	0.000177011	1	0.0828685	0.111502	SbiRTX430.01G233600	no	D	D	no	no	no	no	no	no	D	D	no	0	4	4	SbiRTX430.01G233600	0.934119
SbiRTX430.01G235100	Sobic.001G227700	0	0	0	expressed protein	14	-1.34919	-3.78445	-Inf	-1.36355	-Inf	-4.52759	-1.06902	-Inf	-5.31033	-0.364075	-0.918014	-3.02162	SbiRTX430.01G235100	0.108291	0.339623	0.000177011	0.15621	0.000177011	0.205317	0.109482	0.000177011	0.233281	0.657454	1	0.0297255	SbiRTX430.01G235100	no	no	D	no	no	D	no	no	no	D	no	D	0	4	4	SbiRTX430.01G235100	0.606019
SbiRTX430.01G235200	Sobic.001G227800	AT1G07040	0	0	expressed protein	17	0.451287	0.775855	1.19765	0.63837	0.781485	0.902223	0.405682	1.76522	0.231571	0.0593595	1.78878	4.63929	SbiRTX430.01G235200	0.0221971	0.000177011	0.000177011	0.00122273	0.000177011	0.000177011	0.0382346	0.000177011	0.25765	0.857435	0.000177011	0.000177011	SbiRTX430.01G235200	no	no	U	no	no	no	no	U	no	U	no	U	4	0	4	SbiRTX430.01G235200	9.34935
SbiRTX430.01G235300	Sobic.001G227850	0	0	0	0	18	1.00183	1.15855	1.78013	-0.250051	0.281517	-0.275591	0.674633	1.70014	0.189656	1.49022	0.0941451	2.52019	SbiRTX430.01G235300	0.130073	0.0939772	0.00802188	0.675261	0.639484	0.681836	0.151156	0.000339836	0.746202	0.126242	0.896448	0.000339836	SbiRTX430.01G235300	no	no	U	no	no	no	no	no	no	U	no	U	3	0	3	SbiRTX430.01G235300	1.29578
SbiRTX430.01G235900	Sobic.001G228400	0	0	0	OsFBX217 - F-box domain containing protein, expressed	15	0.0624872	-0.925804	-1.14814	0.97134	0.579762	1.06728	0.151044	-0.854101	-0.727273	-0.63916	0.506497	-1.56649	SbiRTX430.01G235900	0.85994	0.00331983	0.00177036	0.00979273	0.140998	0.00442431	0.690161	0.0225878	0.0435704	0.152624	0.290611	0.0105534	SbiRTX430.01G235900	no	no	D	no	no	no	U	no	no	no	no	D	1	2	3	SbiRTX430.01G235900	2.98967
SbiRTX430.01G236000	Sobic.001G228600	0	0	0	0	21	-0.0667911	0.283076	0.498145	0	0	0	0.512388	0.492932	1.21382	-0.003749	0	-0.550284	SbiRTX430.01G236000	0.910893	0.573245	0.299179	1	1	1	0.339043	0.365704	0.0134275	0.985676	1	0.320227	SbiRTX430.01G236000	no	no	no	no	no	no	no	no	no	no	U	no	1	0	1	SbiRTX430.01G236000	11.9665
SbiRTX430.01G236200	Sobic.001G228700	0	0	0	0	21	0.488328	1.534	0.507866	0	0	0	0.530772	2.53688	2.07745	-0.812591	0	-0.887232	SbiRTX430.01G236200	0.630676	0.104996	0.633038	1	1	1	0.680101	0.0488005	0.0784537	0.505071	1	0.227786	SbiRTX430.01G236200	no	no	no	no	no	no	no	no	no	U	no	no	1	0	1	SbiRTX430.01G236200	33.0956
SbiRTX430.01G236800	Sobic.001G229700	0	0	0	0	no	-1.04422	-0.786314	-0.363803	0.913333	0.316187	0.419098	1.48611	1.99255	-0.33676	2.14285	1.88711	1.52345	SbiRTX430.01G236800	0.232926	0.38798	0.672642	0.415331	0.835565	0.731402	0.311778	0.196392	0.795701	0.322679	0.148776	0.488136	SbiRTX430.01G236800	no	no	no	no	no	no	no	no	no	no	no	no	0	0	0	SbiRTX430.01G236800	33.9912
SbiRTX430.01G237900	Sobic.001G230801	0	0	0	0	no	-Inf	0.0797915	-Inf	0	0	Inf	-1.88924	-2.09859	-Inf	-Inf	0	0	SbiRTX430.01G237900	1	1	1	1	1	1	1	1	1	1	1	1	SbiRTX430.01G237900	no	no	no	no	no	no	no	no	no	no	no	no	0	0	0	SbiRTX430.01G237900	0.058784
SbiRTX430.01G238400	Sobic.001G231200	AT4G12700	0	0	expressed protein	15	-0.348744	-0.805608	-0.762851	-0.158412	-0.691626	-0.745573	-0.193635	-1.03161	-1.24424	0.482646	0.130283	0.509205	SbiRTX430.01G238400	0.0535183	0.000177011	0.000177011	0.435555	0.000647122	0.000177011	0.337984	0.000177011	0.000177011	0.0153991	0.568929	0.00946445	SbiRTX430.01G238400	no	no	no	no	no	no	no	no	no	D	D	no	0	2	2	SbiRTX430.01G238400	13.6664
SbiRTX430.01G238700	Sobic.001G231500	AT2G30105	0	0	ubiquitin family protein, putative, expressed	no	-0.138299	-0.198677	-0.0715057	0.0413618	0.16222	-0.0572632	-0.153648	-0.04527	-0.300997	0.335736	0.412104	0.0957156	SbiRTX430.01G238700	0.519173	0.423462	0.794491	0.917093	0.595154	0.86598	0.502973	0.858901	0.170737	0.198954	0.174177	0.769309	SbiRTX430.01G238700	no	no	no	no	no	no	no	no	no	no	no	no	0	0	0	SbiRTX430.01G238700	35.0177
SbiRTX430.01G239000	Sobic.001G231800	0	0	0	glycine-rich cell wall structural protein 2 precursor, putative, expressed	no	0	0	0	0	0	0	0	0	0	0	0	0	SbiRTX430.01G239000	1	1	1	1	1	1	1	1	1	1	1	1	SbiRTX430.01G239000	no	no	no	no	no	no	no	no	no	no	no	no	0	0	0	SbiRTX430.01G239000	0
SbiRTX430.01G239100	Sobic.001G231900	0	0	0	glycine-rich cell wall structural protein 2 precursor, putative, expressed	no	0	0	0	0	0	0	0	0	0	0	0	0	SbiRTX430.01G239100	1	1	1	1	1	1	1	1	1	1	1	1	SbiRTX430.01G239100	no	no	no	no	no	no	no	no	no	no	no	no	0	0	0	SbiRTX430.01G239100	0
SbiRTX430.01G239200	Sobic.001G232000	0	0	0	glycine-rich cell wall structural protein 2 precursor, putative, expressed	no	0	0	0	0	0	0	0	0	0	0	0	0	SbiRTX430.01G239200	1	1	1	1	1	1	1	1	1	1	1	1	SbiRTX430.01G239200	no	no	no	no	no	no	no	no	no	no	no	no	0	0	0	SbiRTX430.01G239200	0
SbiRTX430.01G239300	Sobic.001G232200	0	0	0	glycine-rich cell wall structural protein 2 precursor, putative, expressed	no	0	0	0	0	0	0	0	0	0	0	0	0	SbiRTX430.01G239300	1	1	1	1	1	1	1	1	1	1	1	1	SbiRTX430.01G239300	no	no	no	no	no	no	no	no	no	no	no	no	0	0	0	SbiRTX430.01G239300	0
SbiRTX430.01G239400	Sobic.001G232700	0	0	0	0	no	0	0	0	0	0	0	0	0	0	0	0	0	SbiRTX430.01G239400	1	1	1	1	1	1	1	1	1	1	1	1	SbiRTX430.01G239400	no	no	no	no	no	no	no	no	no	no	no	no	0	0	0	SbiRTX430.01G239400	0
SbiRTX430.01G239500	Sobic.001G233100	0	0	0	0	no	0	0	0	0	0	0	0	0	0	0	0	0	SbiRTX430.01G239500	1	1	1	1	1	1	1	1	1	1	1	1	SbiRTX430.01G239500	no	no	no	no	no	no	no	no	no	no	no	no	0	0	0	SbiRTX430.01G239500	0
SbiRTX430.01G239600	Sobic.001G233200	0	0	0	0	18	0.591747	2.60654	1.72641	1.41175	3.89715	4.00303	0.699696	0.908746	0.94037	2.12475	6.72913	1.73759	SbiRTX430.01G239600	0.0029417	0.000177011	0.000177011	0.000177011	0.000177011	0.000177011	0.000939655	0.000177011	0.000177011	0.000177011	0.000177011	0.000177011	SbiRTX430.01G239600	no	U	U	U	U	U	U	U	no	no	no	U	8	0	8	SbiRTX430.01G239600	15.8834
SbiRTX430.01G240200	Sobic.001G233800	0	0	0	expressed protein	no	0.0610157	0.125877	0.351481	-0.190881	-0.521593	-0.493541	-0.0163438	-0.513921	-0.175762	-0.0183425	0.143305	0.0156598	SbiRTX430.01G240200	0.879501	0.746033	0.306865	0.583997	0.108587	0.13381	0.967146	0.115349	0.612835	0.962273	0.715232	0.965421	SbiRTX430.01G240200	no	no	no	no	no	no	no	no	no	no	no	no	0	0	0	SbiRTX430.01G240200	1.88167
SbiRTX430.01G240300	Sobic.001G233900	0	0	0	expressed protein	no	1.06531	-1.67812	0.97565	-0.380094	0.547844	-1.92379	0.420654	-0.495408	0.523939	0.950632	1.28487	0.205014	SbiRTX430.01G240300	1	1	1	1	1	1	1	1	1	1	1	1	SbiRTX430.01G240300	no	no	no	no	no	no	no	no	no	no	no	no	0	0	0	SbiRTX430.01G240300	0.0783768
SbiRTX430.01G240500	Sobic.001G234100	AT3G14060	0	0	expressed protein	no	0	0	0	-Inf	-Inf	-Inf	0	0	0	0	-Inf	0	SbiRTX430.01G240500	1	1	1	1	1	1	1	1	1	1	1	1	SbiRTX430.01G240500	no	no	no	no	no	no	no	no	no	no	no	no	0	0	0	SbiRTX430.01G240500	0
SbiRTX430.01G242000	Sobic.001G235600	0	0	0	0	no	0.662698	-1.11341	-1.79652	0.151724	-0.266631	-1.82383	-0.532375	-3.48002	-1.46801	-1.61032	-Inf	-1.58994	SbiRTX430.01G242000	1	1	1	1	1	1	1	1	1	1	1	1	SbiRTX430.01G242000	no	no	no	no	no	no	no	no	no	no	no	no	0	0	0	SbiRTX430.01G242000	0.151793
SbiRTX430.01G245100	Sobic.001G238700	AT4G35905	0	0	TRM112, putative, expressed	no	-0.478572	-0.148367	-0.154258	0.0286792	-0.10615	0.127187	0.591154	0.168588	-0.0129378	-0.148463	0.383577	-0.554624	SbiRTX430.01G245100	0.139859	0.670141	0.664096	0.938724	0.766069	0.721137	0.0506975	0.626099	0.973286	0.670318	0.230242	0.0500097	SbiRTX430.01G245100	no	no	no	no	no	no	no	no	no	no	no	no	0	0	0	SbiRTX430.01G245100	226.971
SbiRTX430.01G245400	Sobic.001G239000	AT1G11320	0	0	expressed protein	no	-0.126074	-2.64179	-1.69181	-0.463316	1.07376	0.34553	-0.639353	-0.914598	-Inf	-0.0889149	2.50866	0.759558	SbiRTX430.01G245400	1	1	1	1	1	1	1	1	1	1	1	1	SbiRTX430.01G245400	no	no	no	no	no	no	no	no	no	no	no	no	0	0	0	SbiRTX430.01G245400	0.0596303
SbiRTX430.01G247200	Sobic.001G240700	0	0	0	0	no	0	0	0	0	Inf	Inf	0	0	0	Inf	0	0	SbiRTX430.01G247200	1	1	1	1	1	1	1	1	1	1	1	1	SbiRTX430.01G247200	no	no	no	no	no	no	no	no	no	no	no	no	0	0	0	SbiRTX430.01G247200	0
SbiRTX430.01G247900	Sobic.001G241300	0	0	0	expressed protein	no	-0.0796665	-0.18976	0.0368858	0.210142	-0.0509367	-0.0416454	0.107595	-0.0430649	-0.0152322	-0.0104423	0.142596	0.171487	SbiRTX430.01G247900	0.746997	0.414957	0.883899	0.33977	0.844575	0.872435	0.64213	0.862078	0.949619	0.968898	0.540063	0.443451	SbiRTX430.01G247900	no	no	no	no	no	no	no	no	no	no	no	no	0	0	0	SbiRTX430.01G247900	9.00014
SbiRTX430.01G248000	Sobic.001G241401	0	0	0	0	no	0	0	0	0	0	0	0	0	0	0	0	0	SbiRTX430.01G248000	1	1	1	1	1	1	1	1	1	1	1	1	SbiRTX430.01G248000	no	no	no	no	no	no	no	no	no	no	no	no	0	0	0	SbiRTX430.01G248000	0
SbiRTX430.01G249400	Sobic.001G242300	0	0	0	expressed protein	no	-0.189762	-0.32871	0.327829	0.890454	0.266884	0.054546	0.0452191	0.00851457	0.0499588	-0.804703	0.972788	-0.631718	SbiRTX430.01G249400	1	1	1	1	1	1	0.912911	0.984831	0.904377	0.08208	1	0.0589093	SbiRTX430.01G249400	no	no	no	no	no	no	no	no	no	no	no	no	0	0	0	SbiRTX430.01G249400	0.272585
SbiRTX430.01G250400	Sobic.001G243400	0	0	0	glycine-rich cell wall structural protein 2 precursor, putative, expressed	17	1.95159	3.99566	1.3651	3.02785	5.6067	4.7517	1.65613	3.03101	0.630041	-Inf	0	0	SbiRTX430.01G250400	1	1	1	1	0.13188	0.13188	1	0.00913457	1	1	1	1	SbiRTX430.01G250400	no	no	no	no	no	no	no	no	no	U	no	no	1	0	1	SbiRTX430.01G250400	0.0224711
SbiRTX430.01G250700	Sobic.001G243500	0	0	0	glycine-rich cell wall structural protein 2 precursor, putative, expressed	4	1.82874	1.80393	-1.30553	1.31823	2.66698	1.6321	0.391608	0.159333	-2.56798	0	-Inf	-Inf	SbiRTX430.01G250700	0.0242328	0.0259594	1	0.00824609	0.000177011	0.00108196	0.383452	0.755228	0.198759	1	1	1	SbiRTX430.01G250700	U	U	no	no	U	U	U	no	no	no	no	no	5	0	5	SbiRTX430.01G250700	0.179203
SbiRTX430.01G250800	Sobic.001G243666	AT4G14746	0	0	MTN26L3 - MtN26 family protein precursor, putative, expressed	no	0	Inf	0	0	0	0	Inf	Inf	Inf	0	0	-Inf	SbiRTX430.01G250800	1	1	1	1	1	1	1	1	1	1	1	1	SbiRTX430.01G250800	no	no	no	no	no	no	no	no	no	no	no	no	0	0	0	SbiRTX430.01G250800	0
SbiRTX430.01G250900	Sobic.001G243732	AT4G14746	0	0	MTN26L3 - MtN26 family protein precursor, putative, expressed	no	0	0	0	-0.430047	2.57099	1.14691	0	0	0	0	Inf	0	SbiRTX430.01G250900	1	1	1	1	1	1	1	1	1	1	1	1	SbiRTX430.01G250900	no	no	no	no	no	no	no	no	no	no	no	no	0	0	0	SbiRTX430.01G250900	0
SbiRTX430.01G252300	Sobic.001G245400	0	0	0	0	no	-0.927758	-2.16879	-0.815511	-1.39454	-1.54837	-0.464933	0	0	0	-1.51672	-2.00694	0	SbiRTX430.01G252300	0.542773	0.202477	0.426874	0.0928146	0.0813769	0.525033	1	1	1	1	0.154767	1	SbiRTX430.01G252300	no	no	no	no	no	no	no	no	no	no	no	no	0	0	0	SbiRTX430.01G252300	0.745925
SbiRTX430.01G252500	Sobic.001G245500	0	0	0	0	17	0.079412	0.496126	0.444245	0.308841	0.462143	0.986086	0.385932	1.07748	0.841362	1.58547	0.276097	0.762019	SbiRTX430.01G252500	0.865035	0.198505	0.249149	0.452777	0.229701	0.00723149	0.355947	0.00393785	0.031119	0.00331983	0.550597	0.117568	SbiRTX430.01G252500	no	no	no	U	no	no	no	no	no	U	no	no	2	0	2	SbiRTX430.01G252500	54.387
SbiRTX430.01G252800	Sobic.001G245900	AT4G02715	0	0	expressed protein	no	0.126636	0.217338	0.0905856	-0.00733895	0.265028	0.191236	-0.0107016	0.226018	0.195011	0.162832	0.0137059	-0.033593	SbiRTX430.01G252800	0.486575	0.216858	0.632185	0.971382	0.119761	0.280685	0.957851	0.196784	0.262501	0.366807	0.945577	0.869746	SbiRTX430.01G252800	no	no	no	no	no	no	no	no	no	no	no	no	0	0	0	SbiRTX430.01G252800	44.3994
SbiRTX430.01G254200	Sobic.001G247200	0	0	0	0	no	0.365503	0.593397	0.699689	0.377448	0.491852	0.501293	-0.0177036	0.402269	0.578773	0.236467	-0.308437	0.167123	SbiRTX430.01G254200	0.203656	0.0297255	0.0103364	0.213882	0.0961972	0.0813769	0.958139	0.147859	0.0280377	0.425976	0.339462	0.565168	SbiRTX430.01G254200	no	no	no	no	no	no	no	no	no	no	no	no	0	0	0	SbiRTX430.01G254200	3.79881
SbiRTX430.01G254800	Sobic.001G247900	0	0	0	chitinase 2, putative, expressed	13	0.4207	0.493585	-0.830153	0.5752	-0.537354	-0.196148	0.668859	-0.164424	-0.475591	0.890771	-0.031963	3.15223	SbiRTX430.01G254800	0.172497	0.0949746	0.0114163	0.00381527	0.0165227	0.411371	0.0202331	0.643376	0.139931	0.0140525	0.921217	0.000177011	SbiRTX430.01G254800	no	no	no	no	no	no	no	no	no	no	no	U	1	0	1	SbiRTX430.01G254800	4.30225
SbiRTX430.01G255200	Sobic.001G248400	0	0	0	expressed protein	no	0.0736694	-0.000146942	0.367905	-Inf	-Inf	-0.257635	-0.120168	-0.323031	-0.876924	-0.811387	Inf	-0.569791	SbiRTX430.01G255200	1	1	0.600222	1	1	1	1	1	1	0.228826	1	1	SbiRTX430.01G255200	no	no	no	no	no	no	no	no	no	no	no	no	0	0	0	SbiRTX430.01G255200	0.392952
SbiRTX430.01G256500	Sobic.001G249700	AT5G14710	0	0	expressed protein	no	0.0123792	-0.0355721	-0.0492684	-0.0452879	-0.159661	-0.121439	0.0495383	-0.184924	0.126309	-0.278944	-0.197088	-0.685825	SbiRTX430.01G256500	0.96075	0.887902	0.847098	0.893539	0.548905	0.653855	0.845155	0.418425	0.592281	0.201323	0.623356	0.000794667	SbiRTX430.01G256500	no	no	no	no	no	no	no	no	no	no	no	no	0	0	0	SbiRTX430.01G256500	15.3955
SbiRTX430.01G256600	Sobic.001G249800	0	0	0	no apical meristem protein, expressed	no	0.221592	-1.26419	-1.1228	0.0830682	-Inf	-Inf	3.14443	0.822366	0.480375	0.489639	0	-0.621641	SbiRTX430.01G256600	1	1	1	1	1	1	1	1	1	1	1	1	SbiRTX430.01G256600	no	no	no	no	no	no	no	no	no	no	no	no	0	0	0	SbiRTX430.01G256600	0.0250467
SbiRTX430.01G256800	Sobic.001G250000	0	0	0	0	no	-0.0539181	1.48852	-0.113889	0	0	0	Inf	0	0	-1.26189	0	0.674451	SbiRTX430.01G256800	1	1	1	1	1	1	1	1	1	1	1	1	SbiRTX430.01G256800	no	no	no	no	no	no	no	no	no	no	no	no	0	0	0	SbiRTX430.01G256800	0.130814
SbiRTX430.01G257400	Sobic.001G250700	AT5G10710	0	0	expressed protein	no	-0.061342	-0.120247	0.0142144	-0.152297	-0.113047	-0.240488	-0.125127	-0.126079	-0.133993	-0.2811	-0.12163	-0.293854	SbiRTX430.01G257400	0.795989	0.593231	0.954403	0.476971	0.612556	0.245903	0.570883	0.570319	0.549098	0.154005	0.574342	0.139298	SbiRTX430.01G257400	no	no	no	no	no	no	no	no	no	no	no	no	0	0	0	SbiRTX430.01G257400	12.5075
SbiRTX430.01G258300	Sobic.001G251400	AT1G10417	0	0	expressed protein	no	-0.256679	-0.42437	-0.316256	-0.299274	-0.599349	-0.618029	-0.552951	-0.64599	-0.448235	-0.5497	-0.331013	-0.688773	SbiRTX430.01G258300	0.618621	0.386182	0.534109	0.512876	0.162431	0.135168	0.287488	0.203983	0.370603	0.233657	0.496021	0.11008	SbiRTX430.01G258300	no	no	no	no	no	no	no	no	no	no	no	no	0	0	0	SbiRTX430.01G258300	2.13891
SbiRTX430.01G259100	Sobic.001G252200	AT3G16730	0	0	expressed protein	7	0.0673502	-0.367527	-0.460366	-0.0840355	-0.403068	-0.57078	-0.0890982	-0.540799	-0.291768	-0.655578	-0.60029	-1.02515	SbiRTX430.01G259100	0.778118	0.0842775	0.0305623	0.750028	0.088798	0.0149865	0.729665	0.0185404	0.212014	0.000939655	0.0169288	0.000177011	SbiRTX430.01G259100	no	no	no	no	no	no	no	no	no	no	no	D	0	1	1	SbiRTX430.01G259100	4.96111
SbiRTX430.01G260600	Sobic.001G253600	AT5G64850	0	0	expressed protein	15	-0.335436	-0.486157	-0.649056	-0.279458	-0.994338	-0.690527	-0.102169	-0.85704	-1.35926	0.575917	0.857112	1.57632	SbiRTX430.01G260600	0.0468122	0.00268657	0.000177011	0.104921	0.000177011	0.000177011	0.588958	0.000177011	0.000177011	0.00108196	0.000177011	0.000177011	SbiRTX430.01G260600	no	no	no	no	no	no	no	no	no	no	D	U	1	1	2	SbiRTX430.01G260600	151.215
SbiRTX430.01G262100	Sobic.001G254700	AT1G32583	0	0	TPD1, putative, expressed	no	0	0	0	0	0	0	0	0	0	0	0	0	SbiRTX430.01G262100	1	1	1	1	1	1	1	1	1	1	1	1	SbiRTX430.01G262100	no	no	no	no	no	no	no	no	no	no	no	no	0	0	0	SbiRTX430.01G262100	0
SbiRTX430.01G262700	Sobic.001G255450	0	0	0	0	no	0	0	0	0	0	0	0	0	0	0	-Inf	0	SbiRTX430.01G262700	1	1	1	1	1	1	1	1	1	1	1	1	SbiRTX430.01G262700	no	no	no	no	no	no	no	no	no	no	no	no	0	0	0	SbiRTX430.01G262700	0
SbiRTX430.01G262800	Sobic.001G255500	0	0	0	0	no	Inf	Inf	Inf	-0.130531	-2.70977	-0.2747	-0.945742	0.648318	-Inf	0	-Inf	2.45295	SbiRTX430.01G262800	1	1	1	1	1	1	1	1	1	1	1	1	SbiRTX430.01G262800	no	no	no	no	no	no	no	no	no	no	no	no	0	0	0	SbiRTX430.01G262800	0
SbiRTX430.01G263200	Sobic.001G255800	AT3G12010	0	0	CPuORF15 - conserved peptide uORF-containing transcript, expressed	no	-0.175268	-0.241843	-0.241592	-0.20135	-0.101383	-0.0904636	-0.216587	-0.106744	-0.234048	-0.120839	0.0304082	0.200088	SbiRTX430.01G263200	0.319548	0.164222	0.165716	0.25875	0.588246	0.636275	0.221516	0.575186	0.1856	0.521731	0.884921	0.264369	SbiRTX430.01G263200	no	no	no	no	no	no	no	no	no	no	no	no	0	0	0	SbiRTX430.01G263200	22.0019
SbiRTX430.01G263500	Sobic.001G256000	0	0	0	expressed protein	no	0	0	0	0	0	0	0	0	0	0	0	0	SbiRTX430.01G263500	1	1	1	1	1	1	1	1	1	1	1	1	SbiRTX430.01G263500	no	no	no	no	no	no	no	no	no	no	no	no	0	0	0	SbiRTX430.01G263500	0
SbiRTX430.01G263600	Sobic.001G256200	0	0	0	expressed protein	no	0	0	0	0	0	0	0	0	0	0	0	0	SbiRTX430.01G263600	1	1	1	1	1	1	1	1	1	1	1	1	SbiRTX430.01G263600	no	no	no	no	no	no	no	no	no	no	no	no	0	0	0	SbiRTX430.01G263600	0
SbiRTX430.01G264800	Sobic.001G257100	AT3G13980	0	0	expressed protein	15	0.0975781	-1.26136	-2.95083	0.89853	0.0615454	-0.602879	0.0966568	-1.87362	-2.6497	-1.90763	-0.574805	-0.658765	SbiRTX430.01G264800	0.814172	0.00573167	0.000339836	0.0117372	0.887188	0.155251	0.804148	0.000339836	0.000177011	0.031397	0.243031	0.280152	SbiRTX430.01G264800	no	D	D	D	no	no	no	no	no	D	D	no	0	5	5	SbiRTX430.01G264800	3.03842
SbiRTX430.01G267600	Sobic.001G260000	0	0	0	SAP domain containing protein, expressed	no	0	0	0	0	0	0	0.0696804	0.150133	0.0511012	0	0	0.657791	SbiRTX430.01G267600	1	1	1	1	1	1	0.894593	0.764317	0.924969	1	1	0.159892	SbiRTX430.01G267600	no	no	no	no	no	no	no	no	no	no	no	no	0	0	0	SbiRTX430.01G267600	0
SbiRTX430.01G267800	Sobic.001G260300	0	0	0	0	no	-0.141007	-0.33338	-0.0690435	-0.147211	0.274098	-0.135182	-0.0357682	0.406098	0.406774	0.533489	-0.0402185	-0.102716	SbiRTX430.01G267800	0.679663	0.322292	0.845194	0.617553	0.295105	0.647788	0.926169	0.18639	0.308044	0.16525	0.914355	0.875215	SbiRTX430.01G267800	no	no	no	no	no	no	no	no	no	no	no	no	0	0	0	SbiRTX430.01G267800	6.47717
SbiRTX430.01G268000	Sobic.001G260500	AT1G72390	0	0	expressed protein	no	0.232016	0.367018	0.460729	0.228473	0.600582	0.543974	0.199559	0.561656	0.541575	0.146468	-0.0547009	0.567122	SbiRTX430.01G268000	0.204566	0.0371535	0.00846959	0.190325	0.000177011	0.00108196	0.258874	0.000647122	0.000794667	0.429038	0.78014	0.000339836	SbiRTX430.01G268000	no	no	no	no	no	no	no	no	no	no	no	no	0	0	0	SbiRTX430.01G268000	39.423
SbiRTX430.01G268100	Sobic.001G260600	AT3G14280	0	0	expressed protein	21	0.0505976	0.171434	0.514055	-0.715552	0.46715	1.25377	-0.143048	0.793416	0.0620361	-2.07306	-0.887957	-0.985776	SbiRTX430.01G268100	0.875326	0.561239	0.0474193	0.0495791	0.147576	0.000177011	0.623217	0.00108196	0.837403	0.000177011	0.00136185	0.000177011	SbiRTX430.01G268100	no	no	no	D	no	no	U	no	no	no	no	no	1	1	2	SbiRTX430.01G268100	3.4577
SbiRTX430.01G270000	Sobic.001G262800	0	0	0	0	no	-0.158896	-0.409061	-0.214117	0	0	0	0	0	0	-0.929962	0	0	SbiRTX430.01G270000	0.553059	0.104543	0.408585	1	1	1	1	1	1	0.000177011	1	1	SbiRTX430.01G270000	no	no	no	no	no	no	no	no	no	no	no	no	0	0	0	SbiRTX430.01G270000	18.7975
SbiRTX430.01G270800	Sobic.005G227500	0	0	0	0	no	0	0	0	0.515799	0.558693	1.05346	0	0	0	0	0.0243879	0	SbiRTX430.01G270800	1	1	1	0.393997	0.35857	0.064636	1	1	1	1	0.969205	1	SbiRTX430.01G270800	no	no	no	no	no	no	no	no	no	no	no	no	0	0	0	SbiRTX430.01G270800	0
SbiRTX430.01G271100	Sobic.001G261577	0	0	0	0	no	0	0	0	0.137014	0.139016	0.0697832	-0.0575777	-0.151338	0.0631798	-0.0308556	0.979252	-0.354579	SbiRTX430.01G271100	1	1	1	0.466678	0.466477	0.727873	0.785499	0.452573	0.765606	1	0.000177011	0.0547059	SbiRTX430.01G271100	no	no	no	no	no	no	no	no	no	no	no	no	0	0	0	SbiRTX430.01G271100	0
SbiRTX430.01G272100	Sobic.001G261537	0	0	0	0	no	0	0	0	0.185879	0.160996	0.198915	0	0	0	0	0.178329	0	SbiRTX430.01G272100	1	1	1	0.72139	0.763159	0.698061	1	1	1	1	0.720315	1	SbiRTX430.01G272100	no	no	no	no	no	no	no	no	no	no	no	no	0	0	0	SbiRTX430.01G272100	0
SbiRTX430.01G272900	Sobic.001G261521	0	0	0	expressed protein	no	0.020445	-0.183197	0.0506274	-0.369064	-0.0193298	0.0366056	-0.30976	-0.0942803	-0.274183	-0.208807	0.111377	0.185481	SbiRTX430.01G272900	0.93942	0.456502	0.851676	0.133882	0.946819	0.895292	0.177999	0.705099	0.234924	0.384111	0.665555	0.448607	SbiRTX430.01G272900	no	no	no	no	no	no	no	no	no	no	no	no	0	0	0	SbiRTX430.01G272900	7.08119
SbiRTX430.01G274500	Sobic.001G261468	0	0	0	0	no	0	0	0	0	0	0	0	0	0	0	0	0	SbiRTX430.01G274500	1	1	1	1	1	1	1	1	1	1	1	1	SbiRTX430.01G274500	no	no	no	no	no	no	no	no	no	no	no	no	0	0	0	SbiRTX430.01G274500	0
SbiRTX430.01G274900	Sobic.001G261452	0	0	0	expressed protein	9	1.24299	1.74786	1.68362	0.30109	1.22221	1.39172	1.33384	2.27958	2.14159	0.0712035	-0.167037	-0.670962	SbiRTX430.01G274900	0.0108775	0.00108196	0.00108196	0.641632	0.0270972	0.0127972	0.0146767	0.000177011	0.000339836	0.893353	0.768849	0.178661	SbiRTX430.01G274900	U	U	U	no	no	U	U	no	U	U	U	no	8	0	8	SbiRTX430.01G274900	2.96071
SbiRTX430.01G275100	Sobic.001G261444	AT2G14095	0	0	expressed protein	no	-0.844388	-0.96651	-Inf	0.169231	-Inf	-Inf	-Inf	-Inf	1.72928	-Inf	1.00401	-0.722196	SbiRTX430.01G275100	1	1	1	1	1	1	1	1	1	1	1	1	SbiRTX430.01G275100	no	no	no	no	no	no	no	no	no	no	no	no	0	0	0	SbiRTX430.01G275100	0.0895533
SbiRTX430.01G275300	Sobic.001G261420	0	0	0	expressed protein	no	-Inf	-Inf	-0.654049	0	0	0	1.25358	-Inf	-Inf	0	-0.998971	Inf	SbiRTX430.01G275300	1	1	1	1	1	1	1	1	1	1	1	1	SbiRTX430.01G275300	no	no	no	no	no	no	no	no	no	no	no	no	0	0	0	SbiRTX430.01G275300	0.0416228
SbiRTX430.01G275500	Sobic.001G261432	0	0	0	ZOS10-02 - C2H2 zinc finger protein, expressed	no	0.126473	0.0807319	0.217195	-0.175373	-0.0400964	-0.0661967	0.0249532	0.0783052	0.000365238	0.137746	0.232691	0.286814	SbiRTX430.01G275500	0.718607	0.826397	0.519966	0.607928	0.912078	0.85994	0.944368	0.826476	0.993922	0.6916	0.484604	0.390851	SbiRTX430.01G275500	no	no	no	no	no	no	no	no	no	no	no	no	0	0	0	SbiRTX430.01G275500	14.4266
SbiRTX430.01G275800	Sobic.001G261600	0	0	0	cellulase, putative, expressed	13	-0.985052	0.359422	0.216631	-0.598482	0.219164	0.330261	-0.276294	-0.406278	0.23232	1.83316	-0.232313	2.62889	SbiRTX430.01G275800	0.000177011	0.106344	0.359836	0.000647122	0.228788	0.0601607	0.195235	0.0562254	0.256583	0.000177011	0.190261	0.000177011	SbiRTX430.01G275800	no	no	no	U	no	no	no	no	no	no	no	U	2	0	2	SbiRTX430.01G275800	5.88282
SbiRTX430.01G276100	Sobic.001G261800	0	0	0	0	no	-0.148109	0.0898058	-0.317206	-0.498115	-0.0255597	-0.342142	-1.19645	0.00720966	-0.0978144	-0.93028	-0.428648	-0.838707	SbiRTX430.01G276100	0.784655	0.867995	0.544719	0.122475	0.943673	0.28346	0.057405	0.979753	0.872025	0.0518974	0.205087	0.141138	SbiRTX430.01G276100	no	no	no	no	no	no	no	no	no	no	no	no	0	0	0	SbiRTX430.01G276100	0.968103
SbiRTX430.01G277400	Sobic.001G262500	0	0	0	expressed protein	17	0.643338	-0.0160893	0.0450468	0.192091	-0.990384	-0.222206	0.420567	0.857483	-0.295343	-0.676162	-1.16212	0.512126	SbiRTX430.01G277400	0.010445	0.959785	0.884809	0.558985	0.00319484	0.509203	0.0998505	0.000177011	0.295395	0.0550446	0.00406031	0.125951	SbiRTX430.01G277400	no	no	no	no	no	no	no	D	no	no	no	no	0	1	1	SbiRTX430.01G277400	3.67018
SbiRTX430.01G279700	Sobic.001G264300	0	0	0	hsp20/alpha crystallin family protein, putative, expressed	19	-1.0499	-1.73874	0.0660961	-1.19672	3.54378	5.1357	0.111509	0.337629	-1.32214	5.56145	8.37898	4.6184	SbiRTX430.01G279700	1	1	1	1	0.00319484	0.000939655	0.896514	0.668201	0.156767	0.256172	0.340021	0.0241363	SbiRTX430.01G279700	no	no	no	no	no	U	U	no	no	no	no	U	3	0	3	SbiRTX430.01G279700	0.269713
SbiRTX430.01G280300	Sobic.005G127400	0	0	0	expressed protein	no	0	0	0	0	0	0	0	0	0	0	0	0	SbiRTX430.01G280300	1	1	1	1	1	1	1	1	1	1	1	1	SbiRTX430.01G280300	no	no	no	no	no	no	no	no	no	no	no	no	0	0	0	SbiRTX430.01G280300	0
SbiRTX430.01G280400	Sobic.001G264901	0	0	0	expressed protein	11	-Inf	-0.808337	-0.744189	-0.14102	-0.17221	0.940807	0.38626	-0.724952	-1.12448	0	-Inf	-Inf	SbiRTX430.01G280400	1	1	1	1	1	1	1	1	1	1	1	0.000177011	SbiRTX430.01G280400	no	no	no	no	no	no	no	no	no	no	no	D	0	1	1	SbiRTX430.01G280400	0.123403
SbiRTX430.01G280600	Sobic.001G265100	0	0	0	0	no	0	0	0	0	0	0	0	0	0	0	0	0	SbiRTX430.01G280600	1	1	1	1	1	1	1	1	1	1	1	1	SbiRTX430.01G280600	no	no	no	no	no	no	no	no	no	no	no	no	0	0	0	SbiRTX430.01G280600	0
SbiRTX430.01G281400	Sobic.001G265800	0	0	0	expressed protein	19	Inf	Inf	Inf	0	Inf	Inf	-1.36554	-0.615214	0.371876	Inf	7.78896	0.824304	SbiRTX430.01G281400	1	1	1	1	0.000177011	0.000177011	1	1	1	1	0.242288	1	SbiRTX430.01G281400	no	no	no	no	no	U	U	no	no	no	no	no	2	0	2	SbiRTX430.01G281400	0
SbiRTX430.01G282200	Sobic.001G266700	0	0	0	0	no	0	0	0	0	0	0	0	0	0	0	0	0	SbiRTX430.01G282200	1	1	1	1	1	1	1	1	1	1	1	1	SbiRTX430.01G282200	no	no	no	no	no	no	no	no	no	no	no	no	0	0	0	SbiRTX430.01G282200	0
SbiRTX430.01G282600	Sobic.001G267233	0	0	0	0	15	0.402184	-0.4295	-0.431288	-0.528604	-2.03048	-1.35493	-0.164594	-0.494009	-0.62021	-1.24279	-0.0661729	-0.188352	SbiRTX430.01G282600	0.167891	0.179465	0.177862	0.0292589	0.000177011	0.000177011	0.605419	0.104996	0.042686	0.000794667	0.866783	0.634635	SbiRTX430.01G282600	no	no	no	D	no	D	D	no	no	no	no	no	0	3	3	SbiRTX430.01G282600	111.539
SbiRTX430.01G282800	Sobic.001G267266	0	0	0	0	15	-1.03188	-4.91113	-1.94168	-1.13255	-1.7441	-3.15187	-0.766746	-2.66441	-1.93339	-1.23179	-2.58549	-1.99769	SbiRTX430.01G282800	0.114755	0.240759	0.0318601	0.081922	0.0423312	0.021023	0.236322	0.0801202	0.0457672	1	1	1	SbiRTX430.01G282800	no	no	D	no	no	D	D	no	no	no	D	no	0	4	4	SbiRTX430.01G282800	0.600387
SbiRTX430.01G283300	Sobic.001G267900	0	0	0	0	no	-0.266587	-0.133398	-0.0245763	0.225382	0.389938	0.444095	0.297739	0.652029	0.612244	0.00537522	0.0514917	0.366443	SbiRTX430.01G283300	0.425506	0.710496	0.948308	0.499832	0.222344	0.158708	0.397349	0.043835	0.0582402	0.990893	0.900101	0.327709	SbiRTX430.01G283300	no	no	no	no	no	no	no	no	no	no	no	no	0	0	0	SbiRTX430.01G283300	21.3883
SbiRTX430.01G283600	Sobic.001G267950	0	0	0	0	14	0	0	0	-Inf	1.20272	-Inf	-1.5011	-Inf	0.476905	0	-Inf	-Inf	SbiRTX430.01G283600	1	1	1	1	1	1	1	1	1	1	0.00573167	1	SbiRTX430.01G283600	no	no	no	no	no	no	no	D	no	no	no	no	0	1	1	SbiRTX430.01G283600	0
SbiRTX430.01G283700	Sobic.001G268000	0	0	0	0	13	0	0	0	0.163268	-0.000701899	-0.0835509	-0.145763	-0.123979	0.410259	0	-0.924836	-1.20803	SbiRTX430.01G283700	1	1	1	0.561332	0.995784	0.78268	0.665382	0.716552	0.163536	1	0.00149949	0.000177011	SbiRTX430.01G283700	no	no	no	no	no	no	no	no	no	no	no	D	0	1	1	SbiRTX430.01G283700	0
SbiRTX430.01G283800	Sobic.001G268100	0	0	0	OsFBX368 - F-box domain containing protein, expressed	no	0	0	0	0	0	0	0	0	0	0	0	0	SbiRTX430.01G283800	1	1	1	1	1	1	1	1	1	1	1	1	SbiRTX430.01G283800	no	no	no	no	no	no	no	no	no	no	no	no	0	0	0	SbiRTX430.01G283800	0
SbiRTX430.01G284000	Sobic.001G268300	0	0	0	queuine tRNA-ribosyltransferase, putative, expressed	14	-0.619324	-2.93144	-2.50738	-0.209808	-3.17817	-2.86399	-0.641004	-3.72167	-3.80584	-1.61188	-0.631523	-2.42498	SbiRTX430.01G284000	0.00490445	0.000177011	0.000177011	0.471598	0.000177011	0.000177011	0.00442431	0.000177011	0.000177011	0.000177011	0.150036	0.000177011	SbiRTX430.01G284000	no	D	D	D	no	D	D	no	no	D	D	D	0	8	8	SbiRTX430.01G284000	4.5312
SbiRTX430.01G284800	Sobic.001G269300	0	0	0	OsFBD15 - F-box and FBD domain containing protein, expressed	14	-1.30955	-4.56502	-2.62358	-2.70464	-3.26566	-4.90205	-1.27156	-3.93877	-1.78488	-0.742972	-3.21584	-4.00082	SbiRTX430.01G284800	0.0222946	0.121448	0.00688912	0.000939655	0.000495703	0.0325989	0.00654531	0.000647122	0.000647122	0.0756613	0.000177011	0.000177011	SbiRTX430.01G284800	D	no	D	no	D	D	D	D	D	D	D	D	0	10	10	SbiRTX430.01G284800	3.56131
SbiRTX430.01G284900	Sobic.001G269400	0	0	0	0	no	0	0	0	0	0	0	0	0	0	0	0	0	SbiRTX430.01G284900	1	1	1	1	1	1	1	1	1	1	1	1	SbiRTX430.01G284900	no	no	no	no	no	no	no	no	no	no	no	no	0	0	0	SbiRTX430.01G284900	0
SbiRTX430.01G285000	Sobic.001G269501	0	0	0	OsFBD15 - F-box and FBD domain containing protein, expressed	no	0	0	0	Inf	0	0	0	0	0	0	0	0	SbiRTX430.01G285000	1	1	1	1	1	1	1	1	1	1	1	1	SbiRTX430.01G285000	no	no	no	no	no	no	no	no	no	no	no	no	0	0	0	SbiRTX430.01G285000	0
SbiRTX430.01G285100	Sobic.001G269600	0	0	0	0	no	0	0	0	0	0	0	0	0	0	0	0	0	SbiRTX430.01G285100	1	1	1	1	1	1	1	1	1	1	1	1	SbiRTX430.01G285100	no	no	no	no	no	no	no	no	no	no	no	no	0	0	0	SbiRTX430.01G285100	0
SbiRTX430.01G285300	Sobic.001G269700	0	0	0	0	no	0	0	0	0	0	0	0	0	0	0	0	0	SbiRTX430.01G285300	1	1	1	1	1	1	1	1	1	1	1	1	SbiRTX430.01G285300	no	no	no	no	no	no	no	no	no	no	no	no	0	0	0	SbiRTX430.01G285300	0
SbiRTX430.01G285400	Sobic.001G269900	0	0	0	expressed protein	6	0.0834355	0.823649	0.791449	-0.202779	1.00959	1.06481	-0.198275	0.64181	0.089908	-0.241151	0.189004	-0.716078	SbiRTX430.01G285400	0.804596	0.00190401	0.00331983	0.54958	0.000339836	0.000177011	0.608812	0.050095	0.821733	0.358178	0.544767	0.0127972	SbiRTX430.01G285400	no	no	no	no	no	U	U	no	no	no	no	no	2	0	2	SbiRTX430.01G285400	7.2822
SbiRTX430.01G285800	Sobic.001G270600	0	0	0	0	no	0	0	0	0	0	0	0	0	0	0	0	0	SbiRTX430.01G285800	1	1	1	1	1	1	1	1	1	1	1	1	SbiRTX430.01G285800	no	no	no	no	no	no	no	no	no	no	no	no	0	0	0	SbiRTX430.01G285800	0
SbiRTX430.01G286300	Sobic.001G270900	0	0	0	expressed protein	no	-0.630617	-0.704478	-0.222015	0	0	0	-0.66688	-0.4843	-0.600937	0.368723	0	0.664998	SbiRTX430.01G286300	0.000647122	0.000339836	0.286642	1	1	1	0.000339836	0.00757125	0.00136185	0.0555504	1	0.000177011	SbiRTX430.01G286300	no	no	no	no	no	no	no	no	no	no	no	no	0	0	0	SbiRTX430.01G286300	10.748
SbiRTX430.01G286900	Sobic.001G271500	0	0	0	expressed protein	12	1.35415	2.18683	3.18229	0.730654	2.54209	3.07649	1.10933	1.98151	0.993456	2.82236	2.19907	3.77229	SbiRTX430.01G286900	1	1	1	1	1	0.134597	1	1	1	1	0.000794667	0.000177011	SbiRTX430.01G286900	no	no	no	no	no	no	no	U	no	no	no	U	2	0	2	SbiRTX430.01G286900	0.0253802
SbiRTX430.01G287300	Sobic.001G272700	0	0	0	OsFBX356 - F-box domain containing protein, expressed	20	0.257343	1.7107	1.62999	0.199153	0.968987	1.28508	0.820312	1.56851	1.07375	2.25269	2.80011	2.02508	SbiRTX430.01G287300	0.486776	0.000177011	0.000177011	0.568215	0.00216837	0.000177011	0.00242892	0.000177011	0.000339836	0.000177011	0.000177011	0.000177011	SbiRTX430.01G287300	no	U	U	U	no	no	U	U	no	U	U	U	8	0	8	SbiRTX430.01G287300	2.41964
SbiRTX430.01G288400	Sobic.001G273650	0	0	0	0	4	0	0	0	0	0	Inf	Inf	Inf	0	0	-Inf	0	SbiRTX430.01G288400	1	1	1	1	1	0.0115229	1	1	1	1	1	1	SbiRTX430.01G288400	no	no	no	no	no	no	U	no	no	no	no	no	1	0	1	SbiRTX430.01G288400	0
SbiRTX430.01G288700	Sobic.001G273875	0	0	0	0	no	0	0	0	0	0	0	0	0	0	0	0	0	SbiRTX430.01G288700	1	1	1	1	1	1	1	1	1	1	1	1	SbiRTX430.01G288700	no	no	no	no	no	no	no	no	no	no	no	no	0	0	0	SbiRTX430.01G288700	0
SbiRTX430.01G288800	Sobic.001G274025	0	0	0	0	no	1.25139	1.29834	2.37204	-2.46558	-Inf	-2.30207	-0.464641	-1.48617	-0.118434	-Inf	-0.855142	0.83094	SbiRTX430.01G288800	1	1	1	1	1	1	1	1	1	1	1	1	SbiRTX430.01G288800	no	no	no	no	no	no	no	no	no	no	no	no	0	0	0	SbiRTX430.01G288800	0.027554
SbiRTX430.01G289600	Sobic.001G274900	0	0	0	0	no	-0.325955	0.326609	-0.270505	0	0	0	-0.179846	0.59686	0.614293	-1.71289	0	-0.867456	SbiRTX430.01G289600	0.631684	0.603507	0.719037	1	1	1	0.795951	0.35679	0.307493	0.0918142	1	0.445478	SbiRTX430.01G289600	no	no	no	no	no	no	no	no	no	no	no	no	0	0	0	SbiRTX430.01G289600	31.831
SbiRTX430.01G290800	Sobic.001G276200	AT5G51840	0	0	ACI13, putative, expressed	no	0.0104371	-0.254041	-0.194549	0.0115884	-0.315805	-0.451762	0.145435	-0.123682	-0.14187	0.287005	0.174351	-0.15603	SbiRTX430.01G290800	0.961175	0.176116	0.31506	0.956952	0.0813017	0.0096837	0.44871	0.533082	0.468574	0.123197	0.367195	0.433514	SbiRTX430.01G290800	no	no	no	no	no	no	no	no	no	no	no	no	0	0	0	SbiRTX430.01G290800	24.3969
SbiRTX430.01G292300	Sobic.001G277900	AT3G58050	0	0	expressed protein	no	0.131933	-0.02858	0.0721824	-0.0311	-0.137488	-0.258107	0.0702851	0.0334523	0.245387	0.119321	-0.188904	0.0791026	SbiRTX430.01G292300	0.475093	0.889923	0.711873	0.880074	0.458462	0.139089	0.715699	0.872893	0.158226	0.530478	0.298432	0.689337	SbiRTX430.01G292300	no	no	no	no	no	no	no	no	no	no	no	no	0	0	0	SbiRTX430.01G292300	22.7298
SbiRTX430.01G292400	Sobic.001G278000	0	0	0	0	no	-Inf	-Inf	-Inf	0	0	0	Inf	0	Inf	Inf	0	0	SbiRTX430.01G292400	1	1	1	1	1	1	1	1	1	1	1	1	SbiRTX430.01G292400	no	no	no	no	no	no	no	no	no	no	no	no	0	0	0	SbiRTX430.01G292400	0.0192778
SbiRTX430.01G293400	Sobic.001G279300	0	0	0	VQ domain containing protein, putative, expressed	no	-0.646793	1.68151	3.44323	0	0	0	0.226353	2.53785	1.58908	1.02621	-Inf	3.62382	SbiRTX430.01G293400	1	0.201647	0.0558041	1	1	1	1	0.116759	0.22668	1	1	0.0716517	SbiRTX430.01G293400	no	no	no	no	no	no	no	no	no	no	no	no	0	0	0	SbiRTX430.01G293400	0.470397
SbiRTX430.01G293600	Sobic.001G279400	0	0	0	0	no	0	0	0	1.57489	-1.4931	1.26078	0	0	0	0	1.65242	0	SbiRTX430.01G293600	1	1	1	0.287095	1	0.392051	1	1	1	1	0.172759	1	SbiRTX430.01G293600	no	no	no	no	no	no	no	no	no	no	no	no	0	0	0	SbiRTX430.01G293600	0
SbiRTX430.01G293700	Sobic.001G279500	0	0	0	VQ domain containing protein, putative, expressed	no	0	Inf	Inf	0	0	0	0	Inf	0	0	Inf	-0.108043	SbiRTX430.01G293700	1	1	1	1	1	1	1	1	1	1	1	1	SbiRTX430.01G293700	no	no	no	no	no	no	no	no	no	no	no	no	0	0	0	SbiRTX430.01G293700	0
SbiRTX430.01G293800	Sobic.001G279701	0	0	0	0	no	0	0	0	0	0	0	0	0	0	0	0	0	SbiRTX430.01G293800	1	1	1	1	1	1	1	1	1	1	1	1	SbiRTX430.01G293800	no	no	no	no	no	no	no	no	no	no	no	no	0	0	0	SbiRTX430.01G293800	0
SbiRTX430.01G294900	Sobic.001G280900	0	0	0	expressed protein	no	0.239064	0.0663617	0.0938581	0.065643	0.165042	0.140409	0.0278417	0.116654	0.195421	-0.0117555	-0.177368	0.168971	SbiRTX430.01G294900	0.173297	0.737625	0.619217	0.736114	0.356398	0.443141	0.887567	0.527446	0.267467	0.953954	0.332978	0.355166	SbiRTX430.01G294900	no	no	no	no	no	no	no	no	no	no	no	no	0	0	0	SbiRTX430.01G294900	13.3175
SbiRTX430.01G295200	Sobic.001G281400	AT4G25030	0	0	expressed protein	20	0.323328	1.09882	1.03645	0.535473	0.668772	0.88749	0.361588	0.720393	0.474213	0.494727	0.590047	2.34361	SbiRTX430.01G295200	0.0651271	0.000177011	0.000177011	0.00122273	0.000177011	0.000177011	0.0283207	0.000177011	0.00369203	0.00356861	0.000177011	0.000177011	SbiRTX430.01G295200	no	U	U	no	no	no	no	no	no	no	no	U	3	0	3	SbiRTX430.01G295200	32.3842
SbiRTX430.01G298300	Sobic.001G284450	0	0	0	0	no	1.25529	-Inf	-Inf	Inf	Inf	Inf	Inf	0	0	0	-Inf	0	SbiRTX430.01G298300	1	1	1	1	1	1	1	1	1	1	1	1	SbiRTX430.01G298300	no	no	no	no	no	no	no	no	no	no	no	no	0	0	0	SbiRTX430.01G298300	0.00774235
SbiRTX430.01G299400	Sobic.001G285300	AT1G65020	0	0	expressed protein	no	0.0635303	0.0726894	0.0297548	-0.0227044	0.301833	0.333939	-0.297827	-0.0715285	-0.348463	0.587776	0.593381	0.288308	SbiRTX430.01G299400	0.777054	0.740466	0.899874	0.922592	0.119981	0.081769	0.119247	0.73691	0.0652924	0.0025581	0.000794667	0.148776	SbiRTX430.01G299400	no	no	no	no	no	no	no	no	no	no	no	no	0	0	0	SbiRTX430.01G299400	14.4975
SbiRTX430.01G299600	Sobic.001G285600	0	0	0	0	no	0	0	0	0	0	0	0	0	0	0	0	0	SbiRTX430.01G299600	1	1	1	1	1	1	1	1	1	1	1	1	SbiRTX430.01G299600	no	no	no	no	no	no	no	no	no	no	no	no	0	0	0	SbiRTX430.01G299600	0
SbiRTX430.01G299700	Sobic.001G285800	AT5G52980	0	0	expressed protein	no	0.169213	0.215742	0.211892	0.163658	0.0672614	0.186115	0.105244	0.0473664	0.109263	0.0135467	0.00948633	-0.0413426	SbiRTX430.01G299700	0.402733	0.275936	0.280625	0.44179	0.772373	0.379377	0.630312	0.840109	0.622655	0.953516	0.968687	0.866134	SbiRTX430.01G299700	no	no	no	no	no	no	no	no	no	no	no	no	0	0	0	SbiRTX430.01G299700	23.4283
SbiRTX430.01G300200	Sobic.001G286300	AT1G32310	0	0	0	no	-0.123427	-0.0853584	-0.247531	-0.148094	0.0603606	0.0377449	-0.186297	0.0696981	-0.308901	0.156488	0.538717	-0.183682	SbiRTX430.01G300200	0.760539	0.829154	0.520994	0.706529	0.883067	0.926972	0.631503	0.860131	0.373137	0.726888	0.176657	0.669737	SbiRTX430.01G300200	no	no	no	no	no	no	no	no	no	no	no	no	0	0	0	SbiRTX430.01G300200	42.427
SbiRTX430.01G300400	Sobic.001G286400	0	0	0	expressed protein	no	0.0365856	-1.45995	-1.10819	-1.54804	-3.37356	-2.51677	-1.36159	-0.417295	-2.4582	-2.89323	-0.243966	-2.78517	SbiRTX430.01G300400	1	1	1	0.074941	0.344954	0.052068	1	1	1	0.345603	1	0.323238	SbiRTX430.01G300400	no	no	no	no	no	no	no	no	no	no	no	no	0	0	0	SbiRTX430.01G300400	0.335623
SbiRTX430.01G300800	Sobic.001G286800	0	0	0	expressed protein	14	1.34937	1.25151	1.81356	0.594375	-0.462069	2.1573	-0.431458	0.0329001	1.41928	-5.4106	-3.29365	-Inf	SbiRTX430.01G300800	1	1	1	1	1	1	1	1	1	0.340238	1	0.000177011	SbiRTX430.01G300800	no	no	no	no	no	no	no	no	no	no	no	D	0	1	1	SbiRTX430.01G300800	0.012614
SbiRTX430.01G300900	Sobic.001G287000	0	0	0	expressed protein	no	-0.120979	-0.482547	-0.42907	-0.142745	-2.07948	-0.395669	-0.13187	-0.859321	-0.767966	-0.833813	0.00609211	-0.124528	SbiRTX430.01G300900	0.661032	0.0582402	0.0897288	1	1	1	0.690906	0.00490445	0.0142609	0.000177011	1	0.669006	SbiRTX430.01G300900	no	no	no	no	no	no	no	no	no	no	no	no	0	0	0	SbiRTX430.01G300900	4.59021
SbiRTX430.01G303500	Sobic.001G289200	AT4G28690	0	0	expressed protein	no	1.04564	2.7182	0.319096	1.4484	0.347639	0.232568	0.105746	-1.22708	-0.134929	-2.37619	1.00283	-0.0811166	SbiRTX430.01G303500	1	1	1	1	1	1	1	1	1	1	1	1	SbiRTX430.01G303500	no	no	no	no	no	no	no	no	no	no	no	no	0	0	0	SbiRTX430.01G303500	0.0268665
SbiRTX430.01G305400	Sobic.001G290832	0	0	0	0	no	1.10928	-0.690903	-1.67235	-0.153832	-0.0740974	0.432798	0	0	0	-0.518473	-0.721586	0	SbiRTX430.01G305400	0.658261	0.771884	0.641145	0.749685	0.775114	0.810663	1	1	1	0.864576	1	1	SbiRTX430.01G305400	no	no	no	no	no	no	no	no	no	no	no	no	0	0	0	SbiRTX430.01G305400	1.61808
SbiRTX430.01G305700	Sobic.001G291200	0	0	0	0	8	-0.588197	-1.21971	-1.11997	-0.592223	-0.657289	-0.419879	-0.453627	-0.529572	-0.283252	-0.089888	-0.225191	-1.16715	SbiRTX430.01G305700	0.000647122	0.000177011	0.000177011	0.000177011	0.000177011	0.0135316	0.00526081	0.000939655	0.103639	0.646832	0.221389	0.000177011	SbiRTX430.01G305700	no	D	D	no	no	no	no	no	no	no	no	D	0	3	3	SbiRTX430.01G305700	336.733
SbiRTX430.01G305800	Sobic.001G291300	0	0	0	expressed protein	13	-1.25494	-1.17719	-1.22494	-0.18677	0.0296094	-0.643518	0.0508678	-0.266094	0.332716	0.109553	-1.34973	-1.44693	SbiRTX430.01G305800	0.000177011	0.000177011	0.000177011	0.314148	0.888917	0.000177011	0.806857	0.152485	0.062485	0.613526	0.000177011	0.000177011	SbiRTX430.01G305800	D	D	D	no	no	no	no	D	no	no	no	D	0	5	5	SbiRTX430.01G305800	2769.14
SbiRTX430.01G306000	Sobic.001G291500	0	0	0	0	15	-0.809513	-1.10592	-2.77568	0.748255	-1.04345	-0.923347	-0.243987	-3.53391	-2.75433	1.79979	0.937691	-1.59174	SbiRTX430.01G306000	0.000177011	0.000177011	0.000177011	0.000177011	0.000177011	0.000177011	0.275077	0.000177011	0.000177011	0.000177011	0.000177011	0.000177011	SbiRTX430.01G306000	no	D	D	U	no	D	no	no	no	D	D	D	1	6	7	SbiRTX430.01G306000	1881.59
SbiRTX430.01G306100	Sobic.001G291600	0	0	0	0	1	-0.251152	1.83918	1.41928	0.825006	0.557629	0.845837	-0.338362	0.326324	1.07215	2.65895	0.0449867	0.604352	SbiRTX430.01G306100	0.510738	0.000177011	0.000177011	0.000177011	0.00136185	0.000177011	0.346722	0.324193	0.000495703	0.000177011	0.827755	0.0074586	SbiRTX430.01G306100	no	U	U	U	no	no	no	no	no	no	U	no	4	0	4	SbiRTX430.01G306100	260.561
SbiRTX430.01G306300	Sobic.001G291701	0	0	0	0	no	Inf	Inf	Inf	-Inf	1.00068	2.0462	0	0	0	1.71449	0	Inf	SbiRTX430.01G306300	1	1	1	1	1	1	1	1	1	1	1	1	SbiRTX430.01G306300	no	no	no	no	no	no	no	no	no	no	no	no	0	0	0	SbiRTX430.01G306300	0
SbiRTX430.01G306500	Sobic.001G291900	AT2G44870	0	0	expressed protein	14	-0.240291	-0.385764	-0.502379	-0.383345	-0.706343	-1.01326	-0.442222	-0.741197	-0.704148	-0.2772	-0.305467	-0.751016	SbiRTX430.01G306500	0.165318	0.0199354	0.00163558	0.0204311	0.000177011	0.000177011	0.00561457	0.000177011	0.000177011	0.108808	0.0722948	0.000177011	SbiRTX430.01G306500	no	no	no	no	no	no	D	no	no	no	no	no	0	1	1	SbiRTX430.01G306500	106.401
SbiRTX430.01G306900	Sobic.001G292400	AT2G44600	0	0	expressed protein	12	0.138013	0.412855	0.877943	-0.0400963	0.46823	0.274193	-0.368194	-0.287115	0.199282	0.40159	0.390415	2.10959	SbiRTX430.01G306900	0.541753	0.0410009	0.000177011	0.871038	0.0222946	0.204631	0.0779773	0.180654	0.345913	0.0396648	0.0396648	0.000177011	SbiRTX430.01G306900	no	no	no	no	no	no	no	no	no	no	no	U	1	0	1	SbiRTX430.01G306900	8.63282
SbiRTX430.01G307000	Sobic.001G292500	0	0	0	0	no	0	0	0	0	0	0	0	0	0	-Inf	0	0	SbiRTX430.01G307000	1	1	1	1	1	1	1	1	1	1	1	1	SbiRTX430.01G307000	no	no	no	no	no	no	no	no	no	no	no	no	0	0	0	SbiRTX430.01G307000	0
SbiRTX430.01G308000	Sobic.001G293450	0	0	0	0	4	Inf	0	Inf	4.08687	4.44335	5.7901	0	0	Inf	-Inf	-3.9593	-Inf	SbiRTX430.01G308000	1	1	1	0.331283	0.331283	0.331283	1	1	0.000177011	0.000177011	0.30498	0.000177011	SbiRTX430.01G308000	no	no	no	D	no	no	no	no	no	no	U	D	1	2	3	SbiRTX430.01G308000	0
SbiRTX430.01G308100	Sobic.001G293500	0	0	0	expressed protein	no	Inf	0	0	0	0	Inf	0	0	0	0	0	-Inf	SbiRTX430.01G308100	1	1	1	1	1	1	1	1	1	1	1	1	SbiRTX430.01G308100	no	no	no	no	no	no	no	no	no	no	no	no	0	0	0	SbiRTX430.01G308100	0
SbiRTX430.01G308300	Sobic.001G293550	0	0	0	0	no	0	0	0	0	0	0	0	0	Inf	0	0	0	SbiRTX430.01G308300	1	1	1	1	1	1	1	1	1	1	1	1	SbiRTX430.01G308300	no	no	no	no	no	no	no	no	no	no	no	no	0	0	0	SbiRTX430.01G308300	0
SbiRTX430.01G310600	Sobic.001G295500	AT4G17540	0	0	expressed protein	no	-0.0215718	-0.221453	-0.10644	-0.169731	-0.896791	-0.966571	0.133408	-0.51547	-0.588799	-0.262871	-0.151612	-0.677893	SbiRTX430.01G310600	0.944806	0.431727	0.717187	0.509002	0.000794667	0.000177011	0.615702	0.0445387	0.0222946	0.305325	0.605652	0.00454457	SbiRTX430.01G310600	no	no	no	no	no	no	no	no	no	no	no	no	0	0	0	SbiRTX430.01G310600	6.0323
SbiRTX430.01G311200	Sobic.001G295800	AT5G50290	0	0	expressed protein	no	Inf	Inf	Inf	-0.308587	4.46195	5.50236	1.14791	1.64721	1.69541	2.8287	6.24735	Inf	SbiRTX430.01G311200	1	1	1	1	0.271736	0.271736	1	1	1	1	0.242288	1	SbiRTX430.01G311200	no	no	no	no	no	no	no	no	no	no	no	no	0	0	0	SbiRTX430.01G311200	0
SbiRTX430.01G311400	Sobic.001G296000	AT3G20350	0	0	expressed protein	no	Inf	Inf	Inf	0	0	0	0	Inf	0	0.235275	0	-2.3758	SbiRTX430.01G311400	1	1	1	1	1	1	1	1	1	1	1	1	SbiRTX430.01G311400	no	no	no	no	no	no	no	no	no	no	no	no	0	0	0	SbiRTX430.01G311400	0
SbiRTX430.01G312500	Sobic.001G297300	0	0	0	0	no	0	0	0	0	0	0	0	0	0	0	0	0	SbiRTX430.01G312500	1	1	1	1	1	1	1	1	1	1	1	1	SbiRTX430.01G312500	no	no	no	no	no	no	no	no	no	no	no	no	0	0	0	SbiRTX430.01G312500	0
SbiRTX430.01G312900	Sobic.001G297700	0	0	0	expressed protein	no	0	0	0	0	0	0	0	0	0	0	Inf	0	SbiRTX430.01G312900	1	1	1	1	1	1	1	1	1	1	1	1	SbiRTX430.01G312900	no	no	no	no	no	no	no	no	no	no	no	no	0	0	0	SbiRTX430.01G312900	0
SbiRTX430.01G313000	Sobic.001G297800	AT1G64870	0	0	expressed protein	no	0	0	0	0	0	0	0	0	0	0	0	0	SbiRTX430.01G313000	1	1	1	1	1	1	1	1	1	1	1	1	SbiRTX430.01G313000	no	no	no	no	no	no	no	no	no	no	no	no	0	0	0	SbiRTX430.01G313000	0
SbiRTX430.01G313300	Sobic.001G298032	0	0	0	0	no	0	0	0	0	0	0	0	0	0	0	0	0	SbiRTX430.01G313300	1	1	1	1	1	1	1	1	1	1	1	1	SbiRTX430.01G313300	no	no	no	no	no	no	no	no	no	no	no	no	0	0	0	SbiRTX430.01G313300	0
SbiRTX430.01G313500	Sobic.001G298200	0	0	0	0	no	Inf	0	Inf	0.169782	-1.53896	-0.247757	-Inf	-Inf	-Inf	Inf	Inf	-Inf	SbiRTX430.01G313500	1	1	1	1	1	1	1	1	1	1	1	1	SbiRTX430.01G313500	no	no	no	no	no	no	no	no	no	no	no	no	0	0	0	SbiRTX430.01G313500	0
SbiRTX430.01G314200	Sobic.001G298700	0	0	0	0	no	-0.0331674	-0.00547152	-0.0391532	-0.217291	0.100345	0.328555	-0.619353	-0.652787	0.0245934	1.09681	-0.182079	-0.739438	SbiRTX430.01G314200	0.972116	0.993995	0.968074	0.808241	0.913393	0.661469	0.503122	0.473142	0.977249	0.287744	0.875667	0.461066	SbiRTX430.01G314200	no	no	no	no	no	no	no	no	no	no	no	no	0	0	0	SbiRTX430.01G314200	58.4627
SbiRTX430.01G314700	Sobic.001G299300	0	0	0	0	8	0.0461832	1.00924	0.998994	-0.14473	0.73845	1.14739	0	0	0	0.512169	1.2092	Inf	SbiRTX430.01G314700	0.964745	0.133381	0.150387	0.854351	0.251479	0.0614863	1	1	1	0.313293	0.00846959	1	SbiRTX430.01G314700	no	no	no	no	no	no	no	U	no	no	no	no	1	0	1	SbiRTX430.01G314700	0.766781
SbiRTX430.01G314900	Sobic.001G299500	AT3G05570	0	0	expressed protein	no	-0.31265	-0.131184	-0.142261	-0.104372	-0.544703	-0.365671	-0.140486	-0.104405	0.106501	-0.876959	-0.993869	-0.969615	SbiRTX430.01G314900	0.591467	0.854127	0.838763	0.849897	0.381927	0.57636	0.792503	0.872135	0.864615	0.0442748	0.1118	0.00642944	SbiRTX430.01G314900	no	no	no	no	no	no	no	no	no	no	no	no	0	0	0	SbiRTX430.01G314900	18.8734
SbiRTX430.01G315600	Sobic.001G300000	0	0	0	0	no	0.452516	-0.0751191	0.0438323	0.269624	-0.202207	-0.173992	0.233779	-0.143011	-0.46649	-0.367256	-0.257649	-0.481118	SbiRTX430.01G315600	0.177524	0.85324	0.9156	0.407563	0.572204	0.621466	0.541075	0.730431	0.230304	0.343727	0.548473	0.25502	SbiRTX430.01G315600	no	no	no	no	no	no	no	no	no	no	no	no	0	0	0	SbiRTX430.01G315600	1.95823
SbiRTX430.01G315800	Sobic.001G300100	0	0	0	0	no	0.133027	0.291212	0.441188	-0.0888437	0.327252	0.179775	-0.326295	-0.00597882	0.36444	-0.0448739	-0.514384	-0.317516	SbiRTX430.01G315800	0.708337	0.376913	0.153043	0.822686	0.335478	0.618573	0.359562	0.988101	0.262683	0.896997	0.107544	0.346609	SbiRTX430.01G315800	no	no	no	no	no	no	no	no	no	no	no	no	0	0	0	SbiRTX430.01G315800	6.16833
SbiRTX430.01G316400	Sobic.001G300600	0	0	0	0	21	-0.729495	-1.50827	-0.897655	0	0	0	-1.05584	-1.83225	-1.57423	-0.0445691	0	-1.4623	SbiRTX430.01G316400	0.00203657	0.000177011	0.000177011	1	1	1	0.000177011	0.000177011	0.000177011	0.852501	1	0.000177011	SbiRTX430.01G316400	no	D	no	no	no	no	no	no	D	D	D	D	0	5	5	SbiRTX430.01G316400	47.8753
SbiRTX430.01G319100	Sobic.001G303000	AT4G12450	0	0	zinc finger family protein, putative, expressed	14	-1.27865	-0.500751	-0.995983	0.55216	1.24795	0.505982	-2.09792	0.0479929	0.67872	-1.64287	-1.28912	-2.68384	SbiRTX430.01G319100	0.000177011	0.101896	0.000647122	0.156767	0.000495703	0.20326	0.00514257	0.934582	0.115203	0.000177011	0.00108196	0.000177011	SbiRTX430.01G319100	D	no	no	D	no	U	no	D	D	no	no	D	1	5	6	SbiRTX430.01G319100	6.22782
SbiRTX430.01G319600	Sobic.001G303675	0	0	0	0	no	-0.30188	-0.899819	-0.0868691	-0.351849	-0.432865	-0.10642	-0.570137	0.0775127	0.06927	-0.206057	-0.773333	-0.130689	SbiRTX430.01G319600	0.474384	0.0586594	0.843756	0.33522	0.401987	0.773764	0.226231	0.877501	0.893164	0.655673	0.0310266	0.713722	SbiRTX430.01G319600	no	no	no	no	no	no	no	no	no	no	no	no	0	0	0	SbiRTX430.01G319600	3.95478
SbiRTX430.01G320600	Sobic.001G304400	AT5G47570	0	0	expressed protein	no	-0.0282374	0.0900231	-0.0888074	0.12326	0.0829293	0.111844	0.0988419	0.106178	-0.282664	0.172089	0.275112	0.208877	SbiRTX430.01G320600	0.887416	0.636765	0.641677	0.510202	0.671716	0.557305	0.6006	0.577215	0.104695	0.335111	0.108438	0.232803	SbiRTX430.01G320600	no	no	no	no	no	no	no	no	no	no	no	no	0	0	0	SbiRTX430.01G320600	121.936
SbiRTX430.01G320800	Sobic.001G304600	0	0	0	0	15	-0.639305	-3.19504	-2.92505	-0.323379	-2.86558	-2.08421	-0.303525	-2.63472	-2.53563	-0.73852	0.55788	-0.237968	SbiRTX430.01G320800	0.181312	0.00306847	0.0025581	0.508062	0.00490445	0.00700352	0.506472	0.00122273	0.00108196	1	1	0.689202	SbiRTX430.01G320800	no	D	D	no	no	D	D	no	no	D	D	no	0	6	6	SbiRTX430.01G320800	1.03039
SbiRTX430.01G321100	Sobic.001G304900	0	0	0	expressed protein	14	0.223423	-0.257484	-0.352257	0.0932271	0.0214084	-0.577121	-0.0114189	-0.726081	-0.776035	-1.02833	-1.07754	-1.38271	SbiRTX430.01G321100	0.411371	0.360393	0.204178	0.794694	0.954585	0.0725382	0.966519	0.00268657	0.0025581	0.000177011	0.000177011	0.000177011	SbiRTX430.01G321100	no	no	no	D	no	no	no	D	no	no	no	D	0	3	3	SbiRTX430.01G321100	2.4889
SbiRTX430.01G321400	Sobic.001G305200	0	0	0	expressed protein	no	-Inf	-Inf	0.942201	-2.34693	-2.81156	-1.87174	1.11305	-Inf	0.0147078	-1.13309	-2.17051	-1.88112	SbiRTX430.01G321400	1	1	1	1	1	1	1	1	1	1	1	1	SbiRTX430.01G321400	no	no	no	no	no	no	no	no	no	no	no	no	0	0	0	SbiRTX430.01G321400	0.0106069
SbiRTX430.01G321600	Sobic.001G305400	0	0	0	metallothionein family protein, expressed	no	0	0	0	0	0	0	0	0	0	0	0	0	SbiRTX430.01G321600	1	1	1	1	1	1	1	1	1	1	1	1	SbiRTX430.01G321600	no	no	no	no	no	no	no	no	no	no	no	no	0	0	0	SbiRTX430.01G321600	0
SbiRTX430.01G321800	Sobic.001G305550	0	0	0	0	no	-Inf	-Inf	-Inf	0	0	0	0	0	Inf	0	0	0	SbiRTX430.01G321800	1	1	1	1	1	1	1	1	1	1	1	1	SbiRTX430.01G321800	no	no	no	no	no	no	no	no	no	no	no	no	0	0	0	SbiRTX430.01G321800	0.273468
SbiRTX430.01G323200	Sobic.001G307000	AT5G52420	0	0	expressed protein	13	-0.465455	-0.0447845	-1.05955	-0.563335	-0.112105	0.0795017	-0.704614	-0.345607	-0.612595	-1.38806	-1.86909	-0.568146	SbiRTX430.01G323200	0.418853	0.941503	0.088798	0.109407	0.776314	0.838845	0.00306847	0.179465	0.0123741	0.0408237	0.000177011	0.0536023	SbiRTX430.01G323200	no	no	no	D	no	no	no	D	no	no	no	no	0	2	2	SbiRTX430.01G323200	2.19852
SbiRTX430.01G323700	Sobic.001G307450	0	0	0	0	no	0	0	0	0	0	0	0	0	0	0	0	0	SbiRTX430.01G323700	1	1	1	1	1	1	1	1	1	1	1	1	SbiRTX430.01G323700	no	no	no	no	no	no	no	no	no	no	no	no	0	0	0	SbiRTX430.01G323700	0
SbiRTX430.01G323900	Sobic.001G307500	0	0	0	0	14	0.590353	-0.533168	0.0581875	-2.50136	-1.82141	-3.71573	-0.130836	0.439909	-0.688827	-4.66542	-3.46597	-0.627392	SbiRTX430.01G323900	1	1	1	1	1	1	1	1	1	0.267044	0.044977	1	SbiRTX430.01G323900	no	no	no	no	no	no	no	D	no	no	no	no	0	1	1	SbiRTX430.01G323900	0.0834206
SbiRTX430.01G324500	Sobic.001G308000	AT1G22060	0	0	expressed protein	13	0.129854	-0.833552	-1.50897	-0.723804	-1.12056	-1.91666	-0.843309	-1.13498	-1.46463	-1.18141	-1.32137	-1.70725	SbiRTX430.01G324500	1	1	1	0.00406031	0.000177011	0.000177011	0.00549677	0.000177011	0.000177011	1	0.000177011	0.000177011	SbiRTX430.01G324500	no	no	no	no	no	D	D	D	no	D	D	D	0	6	6	SbiRTX430.01G324500	0.146956
SbiRTX430.01G324800	Sobic.001G308300	0	0	0	expressed protein	6	0.065815	0.829743	0.361883	0.459234	0.956654	1.33269	-0.278423	0.599514	-0.0536561	-0.376375	0.560947	-0.292225	SbiRTX430.01G324800	0.818985	0.000177011	0.136455	0.172225	0.0025581	0.000177011	0.329892	0.0145731	0.862927	0.120129	0.0140525	0.3363	SbiRTX430.01G324800	no	no	no	no	no	no	U	no	no	no	no	no	1	0	1	SbiRTX430.01G324800	49.5633
SbiRTX430.01G324900	Sobic.001G308400	AT2G27900	0	0	expressed protein	no	0.161415	-0.0225933	0.110222	0.140036	0.220061	0.100232	-0.00411664	0.023128	0.0597177	-0.112155	0.0136718	0.119203	SbiRTX430.01G324900	0.379808	0.914614	0.571255	0.460508	0.224597	0.610109	0.984732	0.913688	0.768349	0.55494	0.95053	0.535279	SbiRTX430.01G324900	no	no	no	no	no	no	no	no	no	no	no	no	0	0	0	SbiRTX430.01G324900	10.4806
SbiRTX430.01G326000	Sobic.001G309300	AT3G10405	0	0	expressed protein	14	-0.678632	-1.50122	-1.26657	-0.629249	-1.38563	-1.4552	-0.432007	-0.93459	-0.783187	-0.327306	-0.296397	-0.958657	SbiRTX430.01G326000	0.0250024	0.000177011	0.00136185	0.126023	0.00596599	0.00242892	0.254959	0.0229777	0.0401985	0.277755	0.484809	0.0085807	SbiRTX430.01G326000	no	D	D	no	no	D	D	no	no	no	no	no	0	4	4	SbiRTX430.01G326000	36.8337
SbiRTX430.01G326400	Sobic.001G309666	0	0	0	0	no	-Inf	-Inf	-Inf	0.781364	-Inf	-Inf	Inf	0	0	-Inf	0	0	SbiRTX430.01G326400	1	1	1	1	1	1	1	1	1	1	1	1	SbiRTX430.01G326400	no	no	no	no	no	no	no	no	no	no	no	no	0	0	0	SbiRTX430.01G326400	0.0603393
SbiRTX430.01G327300	Sobic.001G310400	0	0	0	expressed protein	no	0	0	0	0	0	0	0	0	0	0	0	-Inf	SbiRTX430.01G327300	1	1	1	1	1	1	1	1	1	1	1	1	SbiRTX430.01G327300	no	no	no	no	no	no	no	no	no	no	no	no	0	0	0	SbiRTX430.01G327300	0
SbiRTX430.01G328300	Sobic.001G311400	0	0	0	0	no	Inf	0	0	0	0	0	0	0	0	0	0	0	SbiRTX430.01G328300	1	1	1	1	1	1	1	1	1	1	1	1	SbiRTX430.01G328300	no	no	no	no	no	no	no	no	no	no	no	no	0	0	0	SbiRTX430.01G328300	0
SbiRTX430.01G328500	Sobic.001G311601	0	0	0	0	5	-0.40061	-0.369259	-0.865431	0.26086	1.11115	0.745971	0.669501	1.5727	1.35426	-1.23209	-1.43753	-0.701383	SbiRTX430.01G328500	0.378885	0.417361	0.057153	0.723858	0.0722948	0.247687	0.429619	0.0452407	0.0763054	0.00723149	0.071732	0.431098	SbiRTX430.01G328500	no	no	no	D	no	no	no	no	no	U	no	no	1	1	2	SbiRTX430.01G328500	2.89198
SbiRTX430.01G329300	Sobic.001G312300	0	0	0	0	no	0	0	0	0	0	0	0	0	0	0	0	0	SbiRTX430.01G329300	1	1	1	1	1	1	1	1	1	1	1	1	SbiRTX430.01G329300	no	no	no	no	no	no	no	no	no	no	no	no	0	0	0	SbiRTX430.01G329300	0
SbiRTX430.01G330600	Sobic.001G313301	AT3G03210	0	0	expressed protein	no	-0.00118591	-0.142908	-0.188817	0.223389	0.0655436	0.197615	0.0228874	0.0545487	0.150489	0.00552175	-0.731127	-0.477224	SbiRTX430.01G330600	0.997382	0.704758	0.595722	0.503269	0.863125	0.563019	0.956986	0.90073	0.703598	0.990415	0.0509537	0.188949	SbiRTX430.01G330600	no	no	no	no	no	no	no	no	no	no	no	no	0	0	0	SbiRTX430.01G330600	5.19934
SbiRTX430.01G331000	Sobic.001G313700	0	0	0	expressed protein	no	0.158556	0.283507	0.219928	0.0103796	0.331196	0.395583	-0.082826	0.351546	0.168935	0.199101	0.293109	0.725256	SbiRTX430.01G331000	0.39405	0.102578	0.223579	0.962589	0.0529201	0.0185404	0.677324	0.038414	0.351158	0.277186	0.0925026	0.000177011	SbiRTX430.01G331000	no	no	no	no	no	no	no	no	no	no	no	no	0	0	0	SbiRTX430.01G331000	11.4472
SbiRTX430.01G331900	Sobic.001G314350	0	0	0	0	no	0	0	0	0	0	0	0	0	0	0	0	Inf	SbiRTX430.01G331900	1	1	1	1	1	1	1	1	1	1	1	1	SbiRTX430.01G331900	no	no	no	no	no	no	no	no	no	no	no	no	0	0	0	SbiRTX430.01G331900	0
SbiRTX430.01G332800	Sobic.001G315200	0	0	0	expressed protein	15	-0.767068	-1.32623	-2.23478	-0.190171	-0.656374	-0.36481	0.0396011	-2.96588	-2.62469	0.805924	0.248828	2.14819	SbiRTX430.01G332800	0.000495703	0.000177011	0.000177011	0.545909	0.0269075	0.238073	0.883216	0.000177011	0.000177011	0.0337031	0.613806	0.000495703	SbiRTX430.01G332800	no	D	D	no	no	no	no	no	no	D	D	U	1	4	5	SbiRTX430.01G332800	30.6447
SbiRTX430.01G333000	Sobic.001G315400	AT2G30700	0	0	expressed protein	no	-0.104277	-0.380401	-0.541326	0.121865	-0.0642511	-0.38224	0.0999538	-0.471315	-0.206095	-0.0731174	-0.628358	-0.546968	SbiRTX430.01G333000	0.652252	0.0664412	0.00891335	0.568736	0.775154	0.0589929	0.673302	0.0248105	0.365207	0.770657	0.00268657	0.013322	SbiRTX430.01G333000	no	no	no	no	no	no	no	no	no	no	no	no	0	0	0	SbiRTX430.01G333000	9.54528
SbiRTX430.01G337100	Sobic.001G319350	0	0	0	0	no	0	0	Inf	0	0	0	0	0	0	0	0	0	SbiRTX430.01G337100	1	1	1	1	1	1	1	1	1	1	1	1	SbiRTX430.01G337100	no	no	no	no	no	no	no	no	no	no	no	no	0	0	0	SbiRTX430.01G337100	0
SbiRTX430.01G337200	Sobic.001G319400	0	0	0	0	no	0	0	0	0	0	0	0	0	0	0	0	0	SbiRTX430.01G337200	1	1	1	1	1	1	1	1	1	1	1	1	SbiRTX430.01G337200	no	no	no	no	no	no	no	no	no	no	no	no	0	0	0	SbiRTX430.01G337200	0
SbiRTX430.01G338400	Sobic.001G320500	0	0	0	expressed protein	no	-Inf	-Inf	1.49493	-Inf	-Inf	-Inf	0	0	0	1.447	0.266903	-Inf	SbiRTX430.01G338400	1	1	1	1	1	1	1	1	1	1	1	1	SbiRTX430.01G338400	no	no	no	no	no	no	no	no	no	no	no	no	0	0	0	SbiRTX430.01G338400	0.0157122
SbiRTX430.01G339000	Sobic.001G321100	0	0	0	expressed protein	7	-0.841656	-1.77465	-1.43975	-0.190746	-0.985248	-1.6895	-0.502679	-1.44343	-0.940491	-0.436974	-0.289765	-2.57999	SbiRTX430.01G339000	0.127976	0.0134275	0.028603	0.708763	0.0500097	0.00935432	0.391286	0.0360728	0.141849	0.517636	0.627918	0.00149949	SbiRTX430.01G339000	no	D	D	no	no	no	D	no	no	D	no	D	0	5	5	SbiRTX430.01G339000	730.111
SbiRTX430.01G339400	Sobic.001G321600	0	0	0	dehydration response related protein, putative, expressed	14	-0.0636099	-0.556318	-0.532614	-0.215017	-1.02107	-0.833897	-0.195882	-1.53811	-0.633168	0.528449	-0.359577	-0.0687339	SbiRTX430.01G339400	0.764317	0.00149949	0.00356861	0.226297	0.000177011	0.000177011	0.278524	0.000177011	0.000339836	0.00306847	0.0338872	0.728631	SbiRTX430.01G339400	no	no	no	no	no	D	no	no	no	D	no	no	0	2	2	SbiRTX430.01G339400	320.151
SbiRTX430.01G341200	Sobic.001G323400	AT3G56870	0	0	expressed protein	no	0.287914	0.205133	0.594494	0.86277	-0.324053	-0.488013	0.0733667	-0.386508	0.515629	-0.17356	-0.75729	-0.561968	SbiRTX430.01G341200	1	1	0.158849	0.0330613	1	1	1	1	0.210856	0.679708	1	1	SbiRTX430.01G341200	no	no	no	no	no	no	no	no	no	no	no	no	0	0	0	SbiRTX430.01G341200	0.301409
SbiRTX430.01G343600	Sobic.001G325850	0	0	0	expressed protein	no	0	0	0	0	0	0	0	0	0	0	0	0	SbiRTX430.01G343600	1	1	1	1	1	1	1	1	1	1	1	1	SbiRTX430.01G343600	no	no	no	no	no	no	no	no	no	no	no	no	0	0	0	SbiRTX430.01G343600	0
SbiRTX430.01G343700	Sobic.001G326000	AT1G27461	0	0	expressed protein	no	0	0	0	0	0	0	0	0	0	0	0	0	SbiRTX430.01G343700	1	1	1	1	1	1	1	1	1	1	1	1	SbiRTX430.01G343700	no	no	no	no	no	no	no	no	no	no	no	no	0	0	0	SbiRTX430.01G343700	0
SbiRTX430.01G344300	Sobic.001G326600	0	0	0	OsFBX238 - F-box domain containing protein, expressed	no	-0.194788	-0.304712	-0.0499344	0.0108144	-0.14599	0.283646	0.162081	-1.00215	-0.229602	-0.370435	0.0853307	-0.698582	SbiRTX430.01G344300	0.636405	0.454643	0.911515	0.987495	0.762743	0.529414	0.797279	0.131445	0.725312	0.31076	0.858942	0.185075	SbiRTX430.01G344300	no	no	no	no	no	no	no	no	no	no	no	no	0	0	0	SbiRTX430.01G344300	1.65446
SbiRTX430.01G344900	Sobic.001G327200	0	0	0	0	no	-Inf	-Inf	-Inf	0	0	0	0	0	0	0	0	0	SbiRTX430.01G344900	1	1	1	1	1	1	1	1	1	1	1	1	SbiRTX430.01G344900	no	no	no	no	no	no	no	no	no	no	no	no	0	0	0	SbiRTX430.01G344900	1.4079
SbiRTX430.01G345100	Sobic.001G327400	0	0	0	0	no	-0.355899	-2.01338	-0.630037	-1.32883	-1.38521	-1.31991	-0.174093	-1.53429	-2.01554	0.970619	-0.038963	-0.265778	SbiRTX430.01G345100	0.872622	0.488136	0.784538	0.537871	0.433879	0.423932	0.90357	0.360279	0.254959	0.772049	1	0.865905	SbiRTX430.01G345100	no	no	no	no	no	no	no	no	no	no	no	no	0	0	0	SbiRTX430.01G345100	0.934595
SbiRTX430.01G346400	Sobic.001G328650	0	0	0	0	no	-0.0212534	0.794144	0.454911	0.102152	0.520677	0.751497	0.579986	0.872895	0.885118	0.74649	-0.000236259	-0.00459715	SbiRTX430.01G346400	0.972298	0.0664412	0.322292	0.742287	0.0465509	0.0025581	0.0812238	0.0074586	0.00711762	0.134168	0.994178	0.989774	SbiRTX430.01G346400	no	no	no	no	no	no	no	no	no	no	no	no	0	0	0	SbiRTX430.01G346400	0.914864
SbiRTX430.01G346600	Sobic.001G328800	AT5G67390	0	0	expressed protein	no	1.88862	2.30091	0.999166	-0.379657	0.435896	0.08668	2.3396	3.52885	3.92904	2.33036	-0.767229	3.53404	SbiRTX430.01G346600	1	1	1	1	1	1	1	1	1	1	1	1	SbiRTX430.01G346600	no	no	no	no	no	no	no	no	no	no	no	no	0	0	0	SbiRTX430.01G346600	0.0117312
SbiRTX430.01G346700	Sobic.001G328900	0	0	0	PME/invertase inhibitor, putative, expressed	no	0	0	0	0	0	0	0	0	0	0	0	0	SbiRTX430.01G346700	1	1	1	1	1	1	1	1	1	1	1	1	SbiRTX430.01G346700	no	no	no	no	no	no	no	no	no	no	no	no	0	0	0	SbiRTX430.01G346700	0
SbiRTX430.01G347300	Sobic.001G329600	0	0	0	expressed protein	18	1.45941	1.34201	2.57019	2.33506	2.077	3.00003	2.56792	3.18587	3.20192	1.39244	1.61841	5.6542	SbiRTX430.01G347300	0.0248105	0.0387719	0.000794667	0.0335184	0.0508677	0.0136358	0.00454457	0.00108196	0.00108196	0.185009	1	0.00490445	SbiRTX430.01G347300	U	U	U	no	U	no	U	no	U	U	U	U	9	0	9	SbiRTX430.01G347300	0.557397
SbiRTX430.01G347400	Sobic.001G329701	0	0	0	0	7	-0.182914	-0.68985	0.192648	0.0878961	-0.126873	-0.172433	0.0290957	-0.413212	-0.784742	0.252455	-1.02297	-1.31463	SbiRTX430.01G347400	0.801045	0.211625	0.814982	0.857245	0.775983	0.707693	0.960326	0.37791	0.153182	0.700236	0.0482843	0.0143649	SbiRTX430.01G347400	no	no	no	no	no	no	no	D	no	no	no	D	0	2	2	SbiRTX430.01G347400	5.0205
SbiRTX430.01G347500	Sobic.006G270700	0	0	0	0	no	0.402573	0.569929	0.525789	-Inf	-Inf	1.6856	0	0	0	-0.188435	-Inf	0	SbiRTX430.01G347500	0.248718	0.0915836	0.116087	1	1	1	1	1	1	0.614277	1	1	SbiRTX430.01G347500	no	no	no	no	no	no	no	no	no	no	no	no	0	0	0	SbiRTX430.01G347500	7.18409
SbiRTX430.01G348800	Sobic.001G330850	0	0	0	0	no	1.09747	0.768981	0.496097	-Inf	1.17529	1.52464	0.592184	-1.21664	0.747958	1.97229	Inf	2.87017	SbiRTX430.01G348800	0.146588	0.335588	0.556866	1	1	1	0.508949	1	0.394536	0.0901148	1	0.0656194	SbiRTX430.01G348800	no	no	no	no	no	no	no	no	no	no	no	no	0	0	0	SbiRTX430.01G348800	0.323574
SbiRTX430.01G349000	Sobic.001G330925	0	0	0	expressed protein	no	0	Inf	Inf	0	0	Inf	0	0	0	Inf	0	0	SbiRTX430.01G349000	1	1	1	1	1	1	1	1	1	1	1	1	SbiRTX430.01G349000	no	no	no	no	no	no	no	no	no	no	no	no	0	0	0	SbiRTX430.01G349000	0
SbiRTX430.01G349100	Sobic.001G331000	0	0	0	expressed protein	13	0.011893	2.33786	2.52998	1.07461	1.26833	1.44483	0.0965773	0.830303	1.44676	2.76107	1.96008	3.09813	SbiRTX430.01G349100	1	0.00688912	0.00478496	0.00177036	0.000177011	0.000177011	0.809799	0.0116297	0.000177011	0.000339836	0.000177011	0.000177011	SbiRTX430.01G349100	no	U	U	U	U	U	U	U	no	no	U	U	9	0	9	SbiRTX430.01G349100	0.107585
SbiRTX430.01G349600	Sobic.001G331500	AT2G15020	0	0	expressed protein	6	-2.9861	0.914389	1.18965	-3.22911	2.59794	1.76946	-3.18406	1.84659	2.46132	0.249999	-0.468968	-0.565499	SbiRTX430.01G349600	0.000177011	0.000177011	0.000177011	0.000177011	0.000177011	0.000177011	0.000177011	0.000177011	0.000177011	0.161814	0.0074586	0.00229909	SbiRTX430.01G349600	D	no	U	no	D	U	U	no	D	U	U	no	5	3	8	SbiRTX430.01G349600	5.86761
SbiRTX430.01G350000	Sobic.001G331900	AT2G15270	0	0	expressed protein	no	-0.181752	-0.271739	-0.223244	-0.168039	-0.476723	-0.503258	-0.0368202	-0.567462	-0.430358	0.00137746	0.0193081	0.104872	SbiRTX430.01G350000	0.45247	0.25765	0.350091	0.490944	0.0372452	0.0291654	0.909302	0.0385948	0.117786	0.996747	0.944626	0.739063	SbiRTX430.01G350000	no	no	no	no	no	no	no	no	no	no	no	no	0	0	0	SbiRTX430.01G350000	9.01007
SbiRTX430.01G350100	Sobic.001G332000	0	0	0	pollen allergen, putative, expressed	no	0	0	0	0	0	0	0	0	0	0	0	0	SbiRTX430.01G350100	1	1	1	1	1	1	1	1	1	1	1	1	SbiRTX430.01G350100	no	no	no	no	no	no	no	no	no	no	no	no	0	0	0	SbiRTX430.01G350100	0
SbiRTX430.01G352000	Sobic.001G333800	AT1G26580	0	0	MYB family transcription factor, putative, expressed	6	0.0170786	0.715654	1.05204	-0.134337	0.942108	0.821698	-0.107934	1.07024	1.15286	0.176111	0.0651092	0.522798	SbiRTX430.01G352000	0.938581	0.000177011	0.000177011	0.496828	0.000177011	0.000177011	0.578863	0.000177011	0.000177011	0.324362	0.734581	0.00149949	SbiRTX430.01G352000	no	no	U	no	no	no	no	no	no	U	U	no	3	0	3	SbiRTX430.01G352000	18.301
SbiRTX430.01G352900	Sobic.001G334800	0	0	0	0	no	0	0	0	0	0	0	-Inf	-Inf	1.82374	-Inf	0	0	SbiRTX430.01G352900	1	1	1	1	1	1	1	1	1	1	1	1	SbiRTX430.01G352900	no	no	no	no	no	no	no	no	no	no	no	no	0	0	0	SbiRTX430.01G352900	0
SbiRTX430.01G353700	Sobic.001G335800	AT1G74160	0	0	expressed protein	no	-0.529907	-0.947584	-1.34261	-0.523448	0.353603	-0.610074	0.375825	0.0507388	0.532093	-0.200822	-0.0859739	-0.574503	SbiRTX430.01G353700	1	1	1	0.188949	0.340813	0.118077	0.299756	0.904936	0.125375	1	1	0.12218	SbiRTX430.01G353700	no	no	no	no	no	no	no	no	no	no	no	no	0	0	0	SbiRTX430.01G353700	0.340121
SbiRTX430.01G354200	Sobic.001G336450	0	0	0	0	no	0	0	0	0	0	0	0	0	0	0	0	0	SbiRTX430.01G354200	1	1	1	1	1	1	1	1	1	1	1	1	SbiRTX430.01G354200	no	no	no	no	no	no	no	no	no	no	no	no	0	0	0	SbiRTX430.01G354200	0
SbiRTX430.01G354900	Sobic.001G337300	0	0	0	0	no	0.535497	0.490354	0.354197	0.336275	-0.571959	0.253817	0.363533	-0.0844793	0.229401	0.639715	-0.205115	0.0553593	SbiRTX430.01G354900	0.593086	0.622008	0.748423	0.67888	0.521582	0.759215	0.668918	0.934472	0.799451	0.463493	0.796629	0.961648	SbiRTX430.01G354900	no	no	no	no	no	no	no	no	no	no	no	no	0	0	0	SbiRTX430.01G354900	4.1675
SbiRTX430.01G355200	Sobic.001G337500	0	0	0	expressed protein	no	Inf	Inf	0	-Inf	-Inf	0.365211	-Inf	1.33348	0.541919	0.968131	0	-Inf	SbiRTX430.01G355200	1	1	1	1	1	1	1	1	1	1	1	1	SbiRTX430.01G355200	no	no	no	no	no	no	no	no	no	no	no	no	0	0	0	SbiRTX430.01G355200	0
SbiRTX430.01G355300	Sobic.001G337600	AT5G15802	0	0	expressed protein	14	-0.541611	-1.73123	-1.78363	-1.05731	-1.50093	-2.07208	-0.799365	-1.42908	-1.40065	-0.252917	-0.268514	-1.14374	SbiRTX430.01G355300	0.00136185	0.000177011	0.000177011	0.000177011	0.000177011	0.000177011	0.000177011	0.000177011	0.000177011	0.149687	0.149196	0.000177011	SbiRTX430.01G355300	no	D	D	no	D	D	D	no	no	D	D	D	0	8	8	SbiRTX430.01G355300	157.448
SbiRTX430.01G355400	Sobic.001G337701	0	0	0	0	no	0	0	0	0	0	0	0	0	0	0	-Inf	0	SbiRTX430.01G355400	1	1	1	1	1	1	1	1	1	1	1	1	SbiRTX430.01G355400	no	no	no	no	no	no	no	no	no	no	no	no	0	0	0	SbiRTX430.01G355400	0
SbiRTX430.01G355500	Sobic.001G337800	0	0	0	expressed protein	no	0	0	0	0	0	0	Inf	0	0	0	0	0	SbiRTX430.01G355500	1	1	1	1	1	1	1	1	1	1	1	1	SbiRTX430.01G355500	no	no	no	no	no	no	no	no	no	no	no	no	0	0	0	SbiRTX430.01G355500	0
SbiRTX430.01G355700	Sobic.001G338100	0	0	0	expressed protein	15	-0.0163273	-0.2231	-1.14085	-0.155138	-0.519444	0.000917787	-0.148914	-1.60652	-1.77923	0.335809	0.964137	-1.6193	SbiRTX430.01G355700	0.96407	0.521096	0.000939655	0.591562	0.0539434	0.995194	0.561239	0.000177011	0.000177011	0.274264	0.000647122	0.000177011	SbiRTX430.01G355700	no	no	D	no	no	no	no	no	no	D	D	D	0	4	4	SbiRTX430.01G355700	8.51231
SbiRTX430.01G356600	Sobic.001G339200	0	0	0	expressed protein	20	0.520455	1.38386	1.30421	1.41061	0.849437	1.11975	0.685332	0.482257	0.48515	1.96756	1.73615	3.73839	SbiRTX430.01G356600	0.102048	0.000177011	0.000177011	0.000177011	0.00108196	0.000177011	0.0545347	0.193672	0.199411	0.000177011	0.000177011	0.000177011	SbiRTX430.01G356600	no	U	U	U	U	no	U	U	no	no	no	U	7	0	7	SbiRTX430.01G356600	3.58223
SbiRTX430.01G356800	Sobic.001G339300	0	0	0	0	20	-0.108626	0.735024	0.359412	0.91481	0.869798	0.971153	-0.00712932	-0.395466	-0.170963	1.24245	0.880832	2.82609	SbiRTX430.01G356800	0.771188	0.0112009	0.254311	0.00163558	0.00281446	0.000939655	0.988666	0.383891	0.703728	0.000339836	0.00406031	0.000177011	SbiRTX430.01G356800	no	no	no	U	no	no	no	no	no	no	no	U	2	0	2	SbiRTX430.01G356800	3.63464
SbiRTX430.01G357000	Sobic.001G339500	AT5G55640	0	0	expressed protein	no	-0.283526	-0.240312	-0.394039	-0.316941	0.0197615	-0.19736	-0.148693	0.0119712	0.0139518	0.546013	-0.0562557	0.00073069	SbiRTX430.01G357000	0.0955106	0.169795	0.0180408	0.0591604	0.925082	0.266413	0.406877	0.951821	0.944511	0.000794667	0.776189	0.996459	SbiRTX430.01G357000	no	no	no	no	no	no	no	no	no	no	no	no	0	0	0	SbiRTX430.01G357000	104.588
SbiRTX430.01G358300	Sobic.001G341001	0	0	0	0	8	-1.11448	-0.876108	-0.22325	-1.31305	1.30783	0.178679	1.92498	2.55905	2.93244	1.19024	0.669906	-1.12213	SbiRTX430.01G358300	0.107094	0.185865	0.723488	0.0697082	0.0092445	0.778939	1	1	1	0.029633	0.20235	1	SbiRTX430.01G358300	no	no	no	U	no	U	no	no	no	no	no	no	2	0	2	SbiRTX430.01G358300	1.25865
SbiRTX430.01G358900	Sobic.008G122600	0	0	0	0	no	-Inf	-0.507482	-Inf	-Inf	1.88426	-Inf	0	0	0	0	-Inf	Inf	SbiRTX430.01G358900	1	1	1	1	0.401336	1	1	1	1	1	1	1	SbiRTX430.01G358900	no	no	no	no	no	no	no	no	no	no	no	no	0	0	0	SbiRTX430.01G358900	65.5199
SbiRTX430.01G359200	Sobic.001G341700	AT5G20635	0	0	keratin-associated protein 5-4, putative, expressed	no	0	0	0	0	0	0	0	0	0	0	0	0	SbiRTX430.01G359200	1	1	1	1	1	1	1	1	1	1	1	1	SbiRTX430.01G359200	no	no	no	no	no	no	no	no	no	no	no	no	0	0	0	SbiRTX430.01G359200	0
SbiRTX430.01G359500	Sobic.001G342000	AT1G17400	0	0	expressed protein	no	0	0	0	0	0	Inf	-Inf	-Inf	-Inf	0	0	Inf	SbiRTX430.01G359500	1	1	1	1	1	1	1	1	1	1	1	1	SbiRTX430.01G359500	no	no	no	no	no	no	no	no	no	no	no	no	0	0	0	SbiRTX430.01G359500	0
SbiRTX430.01G360100	Sobic.001G342800	0	0	0	0	no	0.356545	0.924663	0.89414	0	0	0	0	0	0	0.167091	0	0	SbiRTX430.01G360100	0.0611538	0.000177011	0.000177011	1	1	1	1	1	1	0.382471	1	1	SbiRTX430.01G360100	no	no	no	no	no	no	no	no	no	no	no	no	0	0	0	SbiRTX430.01G360100	55.9028
SbiRTX430.01G360300	Sobic.001G342900	AT1G19140	0	0	ubiquinone biosynthesis protein COQ9, mitochondrial precursor, putative, expressed	no	-0.11983	-0.225176	-0.272023	0.260717	0.28397	0.218269	-0.44189	0.229893	0.0507396	-0.367762	0.210433	0.693299	SbiRTX430.01G360300	0.563019	0.25283	0.162706	0.201388	0.160443	0.293998	0.0179403	0.227111	0.819613	0.0466384	0.296629	0.000177011	SbiRTX430.01G360300	no	no	no	no	no	no	no	no	no	no	no	no	0	0	0	SbiRTX430.01G360300	22.0334
SbiRTX430.01G361200	Sobic.001G344150	0	0	0	0	15	-0.39318	-1.66395	-2.40331	-0.244006	-2.66391	-2.17301	-0.329491	-1.84013	-2.81381	-0.86075	1.17324	-1.04174	SbiRTX430.01G361200	0.275195	0.000177011	0.000177011	0.565653	0.000495703	0.000794667	0.359398	0.000177011	0.000177011	0.0652092	0.0303758	0.0124805	SbiRTX430.01G361200	no	D	D	no	no	D	D	U	no	D	D	D	1	7	8	SbiRTX430.01G361200	9.43016
SbiRTX430.01G362100	Sobic.001G345000	0	0	0	OsFBX8 - F-box domain containing protein, expressed	no	0.0739384	0.0286575	0.00777567	0.0147866	0.0656844	0.0543462	0.146712	-0.0903337	0.0190932	-0.248414	-0.440458	-0.284727	SbiRTX430.01G362100	0.754805	0.911372	0.975465	0.952256	0.779188	0.818746	0.544908	0.730345	0.943673	0.260499	0.0326919	0.249275	SbiRTX430.01G362100	no	no	no	no	no	no	no	no	no	no	no	no	0	0	0	SbiRTX430.01G362100	12.5208
SbiRTX430.01G363600	Sobic.001G346600	AT4G24175	0	0	kinesin heavy chain isolog, putative, expressed	14	-0.0924689	-0.689804	-0.683091	-0.14374	-1.14028	-1.19001	-0.625213	-1.28955	-1.10998	-0.505878	-0.507779	-1.29289	SbiRTX430.01G363600	0.633173	0.000177011	0.000177011	0.441585	0.000177011	0.000177011	0.000339836	0.000177011	0.000177011	0.00406031	0.00454457	0.000177011	SbiRTX430.01G363600	no	no	no	no	no	D	D	no	no	D	D	D	0	5	5	SbiRTX430.01G363600	30.816
SbiRTX430.01G364100	Sobic.001G347201	AT5G67020	0	0	expressed protein	no	-0.847622	-4.80345	-2.77828	0.671894	-0.369286	0.651078	-0.757336	-Inf	-1.33891	0.187343	-2.13552	-Inf	SbiRTX430.01G364100	0.280568	0.211049	0.0609884	0.280625	0.641905	0.318291	1	1	1	1	1	1	SbiRTX430.01G364100	no	no	no	no	no	no	no	no	no	no	no	no	0	0	0	SbiRTX430.01G364100	0.577396
SbiRTX430.01G364200	Sobic.001G347300	AT4G36980	0	0	splicing factor, arginine/serine-rich 16, putative, expressed	no	0.340221	0.353223	0.435932	0.073945	0.459997	0.399259	0.0443267	0.770268	0.78747	-0.233294	-0.249099	0.00969766	SbiRTX430.01G364200	0.0461136	0.0378773	0.00813402	0.708076	0.0046648	0.0181411	0.832842	0.000177011	0.000177011	0.190784	0.158296	0.963743	SbiRTX430.01G364200	no	no	no	no	no	no	no	no	no	no	no	no	0	0	0	SbiRTX430.01G364200	21.1111
SbiRTX430.01G364300	Sobic.001G347400	0	0	0	expressed protein	15	-0.873292	-5.60984	-5.84448	-0.978076	-2.42725	-2.33938	-0.907214	-4.43658	-5.35387	-1.61625	1.02787	0.236782	SbiRTX430.01G364300	0.000177011	0.000177011	0.000177011	0.023653	0.000495703	0.000177011	0.000939655	0.000177011	0.000177011	1	1	1	SbiRTX430.01G364300	no	D	D	no	no	D	D	no	no	D	D	no	0	6	6	SbiRTX430.01G364300	14.154
SbiRTX430.01G364400	Sobic.001G347500	AT3G50370	0	0	expressed protein	no	0.0818539	0.103334	0.189809	-0.0125072	0.373826	0.164702	0.153292	0.306751	0.692149	-0.455747	-0.502314	-0.466984	SbiRTX430.01G364400	0.667803	0.582909	0.279082	0.95248	0.0282265	0.358901	0.393458	0.074941	0.000177011	0.00490445	0.00136185	0.00406031	SbiRTX430.01G364400	no	no	no	no	no	no	no	no	no	no	no	no	0	0	0	SbiRTX430.01G364400	11.4821
SbiRTX430.01G365100	Sobic.001G348200	0	0	0	expressed protein	no	0	0	0	0	0	0	0	0	0	0	0	0	SbiRTX430.01G365100	1	1	1	1	1	1	1	1	1	1	1	1	SbiRTX430.01G365100	no	no	no	no	no	no	no	no	no	no	no	no	0	0	0	SbiRTX430.01G365100	0
SbiRTX430.01G365300	Sobic.001G348300	0	0	0	expressed protein	no	0	0	0	0	0	0	0	0	0	0	0	0	SbiRTX430.01G365300	1	1	1	1	1	1	1	1	1	1	1	1	SbiRTX430.01G365300	no	no	no	no	no	no	no	no	no	no	no	no	0	0	0	SbiRTX430.01G365300	0
SbiRTX430.01G365500	Sobic.001G348400	0	0	0	expressed protein	no	0	0	0	0	0	0	0	0	0	0	0	0	SbiRTX430.01G365500	1	1	1	1	1	1	1	1	1	1	1	1	SbiRTX430.01G365500	no	no	no	no	no	no	no	no	no	no	no	no	0	0	0	SbiRTX430.01G365500	0
SbiRTX430.01G365600	Sobic.001G348500	AT5G66815	0	0	expressed protein	no	0	0	0	0	0	0	0	0	0	0	0	0	SbiRTX430.01G365600	1	1	1	1	1	1	1	1	1	1	1	1	SbiRTX430.01G365600	no	no	no	no	no	no	no	no	no	no	no	no	0	0	0	SbiRTX430.01G365600	0
SbiRTX430.01G367100	Sobic.001G350000	0	0	0	expressed protein	14	-0.94988	-2.22255	-1.78936	-2.16269	-4.51364	-4.82868	-1.52353	-2.53302	-2.16436	-0.30416	-0.812127	-1.30426	SbiRTX430.01G367100	0.0669296	0.00268657	0.0263404	0.00824609	0.115789	0.163671	0.00846959	0.00619821	0.000647122	0.452777	0.282155	0.0079098	SbiRTX430.01G367100	no	D	D	no	D	no	no	no	D	D	D	D	0	7	7	SbiRTX430.01G367100	27.9643
SbiRTX430.01G368000	Sobic.001G350800	0	0	0	0	no	0	0	0	0	0	0	0	0	0	0	0	0	SbiRTX430.01G368000	1	1	1	1	1	1	1	1	1	1	1	1	SbiRTX430.01G368000	no	no	no	no	no	no	no	no	no	no	no	no	0	0	0	SbiRTX430.01G368000	0
SbiRTX430.01G369800	Sobic.001G352500	AT1G35780	0	0	expressed protein	1	0.423859	0.309486	-0.456431	0.586312	0.49215	0.126856	-0.0197659	0.124446	-0.434601	-0.720457	-0.528366	-1.18078	SbiRTX430.01G369800	0.274141	0.433464	0.280685	0.0729408	0.134597	0.747585	0.968326	0.778287	0.306176	0.0448023	0.0929691	0.00108196	SbiRTX430.01G369800	no	no	no	no	no	no	no	no	no	no	no	D	0	1	1	SbiRTX430.01G369800	1.59896
SbiRTX430.01G369900	Sobic.001G352600	AT1G35780	0	0	expressed protein	no	-0.154086	-0.0256476	-0.236961	-0.0320308	0.155638	0.282916	-0.150713	-0.226015	-0.415673	-0.377054	0.374618	-0.211324	SbiRTX430.01G369900	0.41031	0.904788	0.195235	0.878411	0.420971	0.113128	0.409444	0.205275	0.0147802	0.0242328	0.0325061	0.237061	SbiRTX430.01G369900	no	no	no	no	no	no	no	no	no	no	no	no	0	0	0	SbiRTX430.01G369900	31.9586
SbiRTX430.01G370000	Sobic.001G352666	0	0	0	0	no	0.380554	-0.336905	0.175958	0	0	0	0.43103	-0.853376	-1.44286	-0.694073	0	Inf	SbiRTX430.01G370000	0.687821	0.75184	0.865494	1	1	1	0.680689	1	1	1	1	1	SbiRTX430.01G370000	no	no	no	no	no	no	no	no	no	no	no	no	0	0	0	SbiRTX430.01G370000	0.428607
SbiRTX430.01G371300	Sobic.001G353600	AT1G22140	0	0	expressed protein	no	-0.446734	-0.220261	-0.100108	0.125881	0.203651	0.270401	0.365194	0.30805	0.443133	0.706479	0.671964	-0.0566595	SbiRTX430.01G371300	0.0167249	0.275876	0.642612	0.528139	0.284113	0.151511	0.0553821	0.120717	0.0185404	0.000177011	0.000177011	0.796312	SbiRTX430.01G371300	no	no	no	no	no	no	no	no	no	no	no	no	0	0	0	SbiRTX430.01G371300	1781.58
SbiRTX430.01G372300	Sobic.001G354501	0	0	0	0	14	-1.28214	-1.98816	-1.77209	-0.565186	-0.855123	-1.01874	-0.405227	-1.55241	-0.11967	0.338824	-1.08535	-1.11674	SbiRTX430.01G372300	0.00163558	0.000177011	0.000177011	0.119247	0.0265281	0.0117372	0.254432	0.000339836	0.754423	0.336672	0.00584887	0.00344449	SbiRTX430.01G372300	D	D	D	no	no	no	D	D	no	D	no	D	0	7	7	SbiRTX430.01G372300	59.3776
SbiRTX430.01G373700	Sobic.001G355700	0	0	0	0	no	0.616749	-0.483349	0.642344	-0.526534	-1.26092	-1.11959	1.37215	-0.735192	2.2402	-0.198919	-2.43956	-5.24417	SbiRTX430.01G373700	1	1	1	0.759879	0.466531	0.512078	0.703378	1	0.398756	0.926721	0.446571	0.301536	SbiRTX430.01G373700	no	no	no	no	no	no	no	no	no	no	no	no	0	0	0	SbiRTX430.01G373700	0.0926169
SbiRTX430.01G374000	Sobic.001G355900	0	0	0	expressed protein	no	-1.88316	-Inf	-1.45124	0.784029	1.42716	1.13805	1.42582	-1.19398	-Inf	-1.89705	0.0733802	-2.26184	SbiRTX430.01G374000	1	1	1	1	1	1	1	1	1	1	1	1	SbiRTX430.01G374000	no	no	no	no	no	no	no	no	no	no	no	no	0	0	0	SbiRTX430.01G374000	0.149007
SbiRTX430.01G376400	Sobic.001G358500	AT1G02330	0	0	GA20734-PA, putative, expressed	no	-0.0195146	-0.0921268	-0.0495529	-0.0765148	-0.271206	-0.161954	-0.127259	-0.183072	-0.359831	0.12317	0.337816	0.23468	SbiRTX430.01G376400	0.939273	0.694772	0.840339	0.748633	0.21498	0.478819	0.5643	0.391286	0.081611	0.584374	0.0967299	0.259464	SbiRTX430.01G376400	no	no	no	no	no	no	no	no	no	no	no	no	0	0	0	SbiRTX430.01G376400	9.25748
SbiRTX430.01G376500	Sobic.001G358600	AT3G49990	0	0	LTV1, putative, expressed	no	-0.0800759	-0.397088	-0.342317	0.131659	-0.956269	-0.66179	-0.0440502	-0.679081	-0.373241	-0.731041	-0.679169	-0.887965	SbiRTX430.01G376500	0.69724	0.0309335	0.0649648	0.495764	0.000177011	0.000177011	0.835489	0.000177011	0.0442748	0.000177011	0.000177011	0.000177011	SbiRTX430.01G376500	no	no	no	no	no	no	no	no	no	no	no	no	0	0	0	SbiRTX430.01G376500	12.4359
SbiRTX430.01G376900	Sobic.001G359000	0	0	0	expressed protein	no	0	0	0	0	0	0	0	0	0	0	0	0	SbiRTX430.01G376900	1	1	1	1	1	1	1	1	1	1	1	1	SbiRTX430.01G376900	no	no	no	no	no	no	no	no	no	no	no	no	0	0	0	SbiRTX430.01G376900	0
SbiRTX430.01G379400	Sobic.001G361200	AT2G41150	0	0	expressed protein	no	0.0970691	-0.409371	-0.840591	0.284411	-0.499707	-0.32282	0.547846	-0.434613	-0.661218	0.518789	0.703618	-0.308359	SbiRTX430.01G379400	0.777622	0.199804	0.0085807	0.358178	0.123923	0.323073	0.0628991	0.179064	0.0487151	0.152274	0.0488872	0.456039	SbiRTX430.01G379400	no	no	no	no	no	no	no	no	no	no	no	no	0	0	0	SbiRTX430.01G379400	2.24413
SbiRTX430.01G379900	Sobic.001G361750	0	0	0	0	no	0	0	0	Inf	Inf	Inf	Inf	0	0	Inf	-Inf	0	SbiRTX430.01G379900	1	1	1	1	1	1	1	1	1	1	1	1	SbiRTX430.01G379900	no	no	no	no	no	no	no	no	no	no	no	no	0	0	0	SbiRTX430.01G379900	0
SbiRTX430.01G381200	Sobic.001G362800	AT5G02710	0	0	expressed protein	14	-1.15879	-2.88583	-2.78483	-0.901633	-2.77485	-3.1786	-1.1836	-3.22009	-3.01368	-1.12906	-1.68056	-2.10275	SbiRTX430.01G381200	0.000177011	0.000177011	0.000177011	0.000177011	0.000177011	0.000177011	0.000177011	0.000177011	0.000177011	0.000177011	0.000177011	0.000177011	SbiRTX430.01G381200	D	D	D	D	no	D	D	D	D	D	D	D	0	11	11	SbiRTX430.01G381200	17.5413
SbiRTX430.01G382100	Sobic.001G363600	0	0	0	retrotransposon protein, putative, unclassified, expressed	no	-0.50758	-2.15706	-0.223947	0.629821	1.00658	0.961677	-1.11245	0.718607	0.873977	0	-Inf	-1.14282	SbiRTX430.01G382100	1	1	1	1	0.627323	0.687284	1	1	1	1	1	1	SbiRTX430.01G382100	no	no	no	no	no	no	no	no	no	no	no	no	0	0	0	SbiRTX430.01G382100	0.212641
SbiRTX430.01G382600	Sobic.001G364600	AT5G10780	0	0	transmembrane protein 85, putative, expressed	no	-0.0218921	0.260206	0.213111	0.14376	0.543378	0.549527	0.320859	0.528798	0.427124	0.454906	0.0477072	0.0404266	SbiRTX430.01G382600	0.914355	0.129493	0.229068	0.432681	0.000647122	0.000495703	0.056817	0.00190401	0.00824609	0.00549677	0.810699	0.840418	SbiRTX430.01G382600	no	no	no	no	no	no	no	no	no	no	no	no	0	0	0	SbiRTX430.01G382600	222.696
SbiRTX430.01G382900	Sobic.001G364900	0	0	0	expressed protein	no	1.40743	0.962236	0.0693832	1.07767	-0.870361	-1.05683	-1.4567	-1.27813	0.545552	-1.66101	Inf	-0.0512194	SbiRTX430.01G382900	1	1	1	1	1	1	1	1	1	1	1	1	SbiRTX430.01G382900	no	no	no	no	no	no	no	no	no	no	no	no	0	0	0	SbiRTX430.01G382900	0.0533135
SbiRTX430.01G383000	Sobic.001G365000	0	0	0	ompA/MotB, putative, expressed	17	0.374275	0.275104	-0.0788848	1.46828	1.86554	2.69782	0.490217	0.785436	-1.12234	-0.501507	3.60298	0.777028	SbiRTX430.01G383000	0.0772649	0.215496	0.764941	0.000177011	0.000177011	0.000177011	0.0145731	0.000177011	0.000177011	0.0976499	0.000177011	0.0208257	SbiRTX430.01G383000	no	no	no	no	U	U	U	U	no	no	D	no	4	1	5	SbiRTX430.01G383000	19.9393
SbiRTX430.01G383800	Sobic.002G213000	0	0	0	0	no	Inf	0	0	-Inf	-Inf	-Inf	0	0	0	0	-Inf	0	SbiRTX430.01G383800	1	1	1	1	1	1	1	1	1	1	1	1	SbiRTX430.01G383800	no	no	no	no	no	no	no	no	no	no	no	no	0	0	0	SbiRTX430.01G383800	0
SbiRTX430.01G384700	Sobic.001G366401	0	0	0	0	no	0.182204	-Inf	-0.753212	Inf	0	0	-Inf	-Inf	-Inf	0	0	0	SbiRTX430.01G384700	1	1	1	1	1	1	1	1	1	1	1	1	SbiRTX430.01G384700	no	no	no	no	no	no	no	no	no	no	no	no	0	0	0	SbiRTX430.01G384700	0.0889568
SbiRTX430.01G385700	Sobic.001G367600	AT5G12340	0	0	expressed protein	21	-0.676525	-0.612057	-0.904008	0.418153	0.208864	0.525174	-0.580439	-1.23904	-0.921465	-0.165857	0.192962	0.913882	SbiRTX430.01G385700	0.00514257	0.0109856	0.000177011	0.193842	0.561627	0.108141	0.0382346	0.000177011	0.00242892	0.589464	0.590254	0.00122273	SbiRTX430.01G385700	no	no	no	no	no	no	no	no	no	D	no	no	0	1	1	SbiRTX430.01G385700	12.1105
SbiRTX430.01G387300	Sobic.001G369401	0	0	0	0	no	0	0	0	0	0	0	0	0	0	0	0	0	SbiRTX430.01G387300	1	1	1	1	1	1	1	1	1	1	1	1	SbiRTX430.01G387300	no	no	no	no	no	no	no	no	no	no	no	no	0	0	0	SbiRTX430.01G387300	0
SbiRTX430.01G387600	Sobic.001G369701	0	0	0	0	no	0	0	0	0	0	0	0	0	0	0	0	0	SbiRTX430.01G387600	1	1	1	1	1	1	1	1	1	1	1	1	SbiRTX430.01G387600	no	no	no	no	no	no	no	no	no	no	no	no	0	0	0	SbiRTX430.01G387600	0
SbiRTX430.01G387800	Sobic.001G369900	AT5G16520	0	0	expressed protein	no	0.0903306	-0.405052	-0.218825	0.119572	-0.00616057	-0.136974	0.253993	-0.240054	-0.549351	-0.295081	0.381081	-0.182126	SbiRTX430.01G387800	0.777622	0.173232	0.475449	0.693158	0.984617	0.659305	0.399399	0.445584	0.0711666	0.386451	0.221019	0.583712	SbiRTX430.01G387800	no	no	no	no	no	no	no	no	no	no	no	no	0	0	0	SbiRTX430.01G387800	1.83329
SbiRTX430.01G388000	Sobic.001G370100	0	0	0	R3H domain containing protein, expressed	no	-0.308441	-0.541964	-0.549189	-0.260759	-0.0356085	-0.124751	-0.514321	-0.496424	-0.783133	-0.20493	0.201169	-0.252832	SbiRTX430.01G388000	0.0916587	0.00190401	0.00136185	0.184215	0.870056	0.550986	0.0029417	0.00406031	0.000177011	0.305496	0.30704	0.184412	SbiRTX430.01G388000	no	no	no	no	no	no	no	no	no	no	no	no	0	0	0	SbiRTX430.01G388000	18.3737
SbiRTX430.01G388300	Sobic.001G370500	AT1G11240	0	0	expressed protein	no	-0.312015	-0.557663	-0.416261	-0.0832916	-0.637481	-0.340386	-0.223098	-0.516465	-0.476847	-0.405452	0.0792199	-0.380426	SbiRTX430.01G388300	0.0996199	0.00229909	0.0249061	0.687821	0.000495703	0.0624017	0.242719	0.00418241	0.0085807	0.0250979	0.698061	0.0318601	SbiRTX430.01G388300	no	no	no	no	no	no	no	no	no	no	no	no	0	0	0	SbiRTX430.01G388300	34.8137
SbiRTX430.01G389500	Sobic.001G371750	0	0	0	0	no	-Inf	-0.604825	-1.35727	0.14665	-0.908876	-1.13618	0.923781	1.01054	2.55942	-Inf	0	-1.50962	SbiRTX430.01G389500	1	1	1	0.920017	0.607462	0.505823	1	1	0.327264	1	1	1	SbiRTX430.01G389500	no	no	no	no	no	no	no	no	no	no	no	no	0	0	0	SbiRTX430.01G389500	0.252486
SbiRTX430.01G389600	Sobic.001G371800	0	0	0	expressed protein	18	-0.325309	-0.991574	0.295673	2.36546	-Inf	1.54518	1.83122	2.83924	1.82796	1.48992	1.5105	5.6684	SbiRTX430.01G389600	1	1	0.728505	1	1	1	0.0700329	0.0144694	0.0673405	1	1	0.275077	SbiRTX430.01G389600	no	no	no	no	no	no	no	no	no	U	no	no	1	0	1	SbiRTX430.01G389600	0.42029
SbiRTX430.01G391900	Sobic.001G373900	AT2G47820	0	0	MYB family transcription factor, putative, expressed	no	-0.207159	-0.180793	0.140315	-0.0412152	0.0101956	0.178497	-0.203175	0.0836484	-0.128397	0.188652	0.346141	0.941371	SbiRTX430.01G391900	0.329393	0.398592	0.509203	0.871492	0.966798	0.417207	0.341513	0.706363	0.5643	0.386287	0.0898073	0.000177011	SbiRTX430.01G391900	no	no	no	no	no	no	no	no	no	no	no	no	0	0	0	SbiRTX430.01G391900	4.79706
SbiRTX430.01G392300	Sobic.001G374301	0	0	0	0	no	0	0	0	0	0	0	0	0	Inf	0	0	0	SbiRTX430.01G392300	1	1	1	1	1	1	1	1	1	1	1	1	SbiRTX430.01G392300	no	no	no	no	no	no	no	no	no	no	no	no	0	0	0	SbiRTX430.01G392300	0
SbiRTX430.01G392600	Sobic.001G374600	AT3G62730	0	0	desiccation-related protein PCC13-62 precursor, putative, expressed	no	1.32309	1.47714	1.61655	0	Inf	Inf	2.05519	3.82864	3.38721	-1.37985	-0.0566666	5.71541	SbiRTX430.01G392600	1	1	1	1	1	1	1	0.327483	0.327483	1	1	0.170328	SbiRTX430.01G392600	no	no	no	no	no	no	no	no	no	no	no	no	0	0	0	SbiRTX430.01G392600	0.0587698
SbiRTX430.01G395200	Sobic.001G377050	0	0	0	OsMADS69 - MADS-box family gene with M-alpha type-box, expressed	no	0	0	0	0	0	0	0	0	0	0	0	0	SbiRTX430.01G395200	1	1	1	1	1	1	1	1	1	1	1	1	SbiRTX430.01G395200	no	no	no	no	no	no	no	no	no	no	no	no	0	0	0	SbiRTX430.01G395200	0
SbiRTX430.01G395600	Sobic.001G377400	AT3G05570	0	0	expressed protein	14	-0.634363	-1.17605	-0.372758	0.828401	-0.512722	-0.238722	0.158877	-0.0527998	-0.00960104	-1.2338	0.560425	-1.08852	SbiRTX430.01G395600	0.334887	0.0971118	0.570883	0.132956	0.441003	0.735052	0.809319	0.935528	0.97814	0.0462881	0.359016	0.0386829	SbiRTX430.01G395600	no	no	no	D	no	no	no	no	no	no	no	D	0	2	2	SbiRTX430.01G395600	11.0627
SbiRTX430.01G395900	Sobic.001G377700	AT5G49110	0	0	expressed protein	no	2.40048	1.55158	1.22596	0.133675	-1.26075	-1.2036	Inf	0	Inf	-Inf	0.837196	-1.22284	SbiRTX430.01G395900	1	1	1	1	1	1	1	1	1	1	1	1	SbiRTX430.01G395900	no	no	no	no	no	no	no	no	no	no	no	no	0	0	0	SbiRTX430.01G395900	0.00267387
SbiRTX430.01G396100	Sobic.001G377900	0	0	0	OsFBX9 - F-box domain containing protein, expressed	no	0.830514	-2.11263	-Inf	-0.0550359	-1.65718	-0.729357	0.42476	-3.64039	-Inf	0.715215	2.64073	Inf	SbiRTX430.01G396100	1	1	1	1	1	1	1	1	1	1	1	1	SbiRTX430.01G396100	no	no	no	no	no	no	no	no	no	no	no	no	0	0	0	SbiRTX430.01G396100	0.041329
SbiRTX430.01G397200	Sobic.002G212800	0	0	0	0	no	0	0	0	0	0	0	0	0	0	0	0	0	SbiRTX430.01G397200	1	1	1	1	1	1	1	1	1	1	1	1	SbiRTX430.01G397200	no	no	no	no	no	no	no	no	no	no	no	no	0	0	0	SbiRTX430.01G397200	0
SbiRTX430.01G397600	Sobic.001G379100	AT2G40435	0	0	basic helix-loop-helix domain containing protein, expressed	15	-1.52179	-2.5156	-3.08409	-2.03592	-2.46597	-2.16087	-3.84956	-3.58387	-3.75803	0	0.0707445	-Inf	SbiRTX430.01G397600	0.0528341	0.0349819	0.0518974	1	1	1	1	1	1	1	1	1	SbiRTX430.01G397600	no	D	no	no	no	no	no	no	no	no	no	no	0	1	1	SbiRTX430.01G397600	0.703841
SbiRTX430.01G398500	Sobic.001G380000	0	0	0	THION28 - Plant thionin family protein precursor, expressed	no	0	0	0	Inf	0	0	-Inf	-Inf	-Inf	Inf	-1.73378	1.54998	SbiRTX430.01G398500	1	1	1	1	1	1	1	1	1	1	1	1	SbiRTX430.01G398500	no	no	no	no	no	no	no	no	no	no	no	no	0	0	0	SbiRTX430.01G398500	0
SbiRTX430.01G400100	Sobic.001G381700	AT5G05220	0	0	expressed protein	12	Inf	Inf	Inf	Inf	Inf	Inf	0.00551872	-1.26599	1.51254	-1.23675	4.27106	-0.768468	SbiRTX430.01G400100	1	1	0.000177011	0.000177011	1	1	1	1	0.215689	1	0.242288	0.196911	SbiRTX430.01G400100	no	no	U	no	U	no	no	no	no	no	no	no	2	0	2	SbiRTX430.01G400100	0
SbiRTX430.01G400300	Sobic.001G381900	AT2G38570	0	0	PRC-barrel domain protein, putative, expressed	14	-0.628782	-1.96939	-1.89824	-1.35343	-1.44537	-1.45952	-0.869922	-1.32436	-1.3952	-0.852723	-0.510919	-1.33202	SbiRTX430.01G400300	0.000177011	0.000177011	0.000177011	0.000177011	0.000177011	0.000177011	0.000177011	0.000177011	0.000177011	0.000177011	0.00723149	0.000177011	SbiRTX430.01G400300	no	D	D	no	D	D	D	no	no	D	D	D	0	8	8	SbiRTX430.01G400300	26.2779
SbiRTX430.01G402300	Sobic.001G383900	AT5G58250	0	0	expressed protein	14	-0.87781	-2.73033	-2.46361	-1.82944	-3.6771	-4.03158	-1.06113	-2.87169	-2.1243	-1.13136	-2.77728	-2.75411	SbiRTX430.01G402300	0.000177011	0.000177011	0.000177011	0.000177011	0.000177011	0.000177011	0.000177011	0.000177011	0.000177011	0.000177011	0.000177011	0.000177011	SbiRTX430.01G402300	no	D	D	D	D	D	D	D	D	D	D	D	0	11	11	SbiRTX430.01G402300	251.663
SbiRTX430.01G402400	Sobic.001G384000	AT3G14172	0	0	expressed protein	no	0.153754	-0.0258579	0.0154511	0.14685	-0.17741	-0.217372	0.130508	-0.0416474	0.0839355	-0.00939405	-0.182916	-0.0293289	SbiRTX430.01G402400	0.392924	0.899352	0.941933	0.428772	0.32497	0.218834	0.481597	0.83857	0.667763	0.965348	0.314093	0.885523	SbiRTX430.01G402400	no	no	no	no	no	no	no	no	no	no	no	no	0	0	0	SbiRTX430.01G402400	13.6691
SbiRTX430.01G403300	Sobic.001G384800	AT1G11440	0	0	expressed protein	7	-0.726348	-1.42929	-1.71553	-0.973165	-1.19822	-1.46732	-0.833481	-1.55872	-1.53727	-0.299113	-0.66833	-1.17009	SbiRTX430.01G403300	0.000177011	0.000177011	0.000177011	0.000177011	0.000177011	0.000177011	0.000177011	0.000177011	0.000177011	0.113723	0.000339836	0.000177011	SbiRTX430.01G403300	no	D	D	no	no	D	D	no	no	D	D	D	0	7	7	SbiRTX430.01G403300	28.7251
SbiRTX430.01G406100	Sobic.001G387400	0	0	0	expressed protein	no	-Inf	1.69684	1.18624	0.0134715	0.244158	-1.53501	Inf	0	0	-Inf	-Inf	-1.27474	SbiRTX430.01G406100	1	1	1	1	1	1	1	1	1	1	1	1	SbiRTX430.01G406100	no	no	no	no	no	no	no	no	no	no	no	no	0	0	0	SbiRTX430.01G406100	0.0160556
SbiRTX430.01G407500	Sobic.001G388400	AT5G22340	0	0	expressed protein	14	-0.394351	-1.31633	-1.32453	-0.52581	-1.95971	-2.3331	-0.562516	-1.70756	-1.08241	-0.118569	-0.541889	-0.497182	SbiRTX430.01G407500	0.0197369	0.000177011	0.000177011	0.00177036	0.000177011	0.000177011	0.000495703	0.000177011	0.000177011	0.53038	0.000339836	0.0025581	SbiRTX430.01G407500	no	D	D	no	no	D	D	no	no	D	D	no	0	6	6	SbiRTX430.01G407500	136.494
SbiRTX430.01G407800	Sobic.001G388700	AT2G39300	0	0	expressed protein	no	-0.420734	-0.418501	0.580358	0.306578	-1.51921	-1.57071	-0.408513	-0.984866	-0.924886	-0.233889	-0.70492	-0.724262	SbiRTX430.01G407800	1	1	1	1	1	1	1	1	1	1	1	1	SbiRTX430.01G407800	no	no	no	no	no	no	no	no	no	no	no	no	0	0	0	SbiRTX430.01G407800	0.0519218
SbiRTX430.01G409200	Sobic.001G390000	AT5G20935	0	0	expressed protein	14	-0.888872	-2.1924	-2.12218	-2.1215	-2.27348	-1.93147	-0.786859	-1.66404	-1.75268	-0.0827345	0.381654	-0.659984	SbiRTX430.01G409200	0.000177011	0.000177011	0.000177011	0.000177011	0.000177011	0.000177011	0.000177011	0.000177011	0.000177011	0.702314	0.0633969	0.000339836	SbiRTX430.01G409200	no	D	D	no	D	D	D	no	no	D	D	no	0	7	7	SbiRTX430.01G409200	92.4801
SbiRTX430.01G409600	Sobic.001G390400	0	0	0	expressed protein	no	0	0	0	0	0	0	0	0	0	0	0	0	SbiRTX430.01G409600	1	1	1	1	1	1	1	1	1	1	1	1	SbiRTX430.01G409600	no	no	no	no	no	no	no	no	no	no	no	no	0	0	0	SbiRTX430.01G409600	0
SbiRTX430.01G409800	Sobic.001G390700	0	0	0	VQ domain containing protein, putative, expressed	20	1.37385	4.35337	5.51832	1.16711	2.65685	3.19111	0.919469	2.97654	3.12734	2.90666	2.4351	4.95204	SbiRTX430.01G409800	0.000794667	0.000177011	0.000177011	0.000647122	0.000177011	0.000177011	0.00418241	0.000177011	0.000177011	0.000177011	0.000177011	0.000177011	SbiRTX430.01G409800	U	U	U	U	U	U	U	U	no	U	U	U	11	0	11	SbiRTX430.01G409800	2.40911
SbiRTX430.01G411800	Sobic.001G392400	AT5G49525	0	0	expressed protein	18	0.325003	0.906011	1.26172	0.244319	1.48615	1.63532	0.382575	1.99638	1.03008	0.175142	0.706967	1.61096	SbiRTX430.01G411800	0.211434	0.000177011	0.000177011	0.411479	0.000177011	0.000177011	0.0938992	0.000177011	0.000177011	0.49362	0.000495703	0.000177011	SbiRTX430.01G411800	no	no	U	no	no	U	U	no	no	U	U	U	6	0	6	SbiRTX430.01G411800	15.1643
SbiRTX430.01G412700	Sobic.001G393401	AT3G15095	0	0	expressed protein	15	-0.0129393	-0.141409	-0.279161	0.108541	-0.143659	-0.145624	0.166604	-0.0732093	0.0151857	-0.535243	-0.616738	-1.18524	SbiRTX430.01G412700	0.968864	0.709236	0.440846	0.756938	0.749101	0.720656	0.56845	0.848723	0.969912	0.389225	0.334721	0.0250024	SbiRTX430.01G412700	no	no	no	no	no	no	no	no	no	no	no	D	0	1	1	SbiRTX430.01G412700	11.0236
SbiRTX430.01G413100	Sobic.001G393700	AT4G16180	0	0	expressed protein	no	-0.0272401	-0.121705	-0.167407	0.246419	-0.358413	-0.202743	0.260977	-0.0358657	0.0878481	0.176334	0.121273	0.405609	SbiRTX430.01G413100	0.897366	0.532835	0.375602	0.163257	0.038414	0.269728	0.147153	0.868377	0.666169	0.353891	0.545287	0.0194385	SbiRTX430.01G413100	no	no	no	no	no	no	no	no	no	no	no	no	0	0	0	SbiRTX430.01G413100	11.9658
SbiRTX430.01G413500	Sobic.001G394100	0	0	0	0	8	-1.01882	2.63941	-0.209525	0.342639	-0.0911361	1.59168	-0.0522585	-0.323455	-Inf	2.50759	Inf	-5.6743	SbiRTX430.01G413500	1	0.198954	1	0.65975	0.918987	0.207836	1	1	1	0.000177011	1	0.343837	SbiRTX430.01G413500	no	no	no	U	no	no	no	no	no	no	no	no	1	0	1	SbiRTX430.01G413500	0.34159
SbiRTX430.01G413600	Sobic.001G394250	0	0	0	0	no	0	0	0	Inf	Inf	Inf	0	0	0	0	0	0	SbiRTX430.01G413600	1	1	1	1	1	1	1	1	1	1	1	1	SbiRTX430.01G413600	no	no	no	no	no	no	no	no	no	no	no	no	0	0	0	SbiRTX430.01G413600	0
SbiRTX430.01G414200	Sobic.001G394900	0	0	0	expressed protein	no	-Inf	-Inf	0.393191	Inf	0	0	0	Inf	0	0	0	2.13285	SbiRTX430.01G414200	1	1	1	1	1	1	1	1	1	1	1	1	SbiRTX430.01G414200	no	no	no	no	no	no	no	no	no	no	no	no	0	0	0	SbiRTX430.01G414200	0.0104766
SbiRTX430.01G414400	Sobic.001G395000	AT1G06320	0	0	expressed protein	no	0.918237	1.0643	0.833706	-Inf	-0.691067	0.0809986	1.22112	1.15135	1.28544	0.302539	Inf	1.25899	SbiRTX430.01G414400	0.375159	0.312066	1	1	1	1	0.268127	0.302114	0.230746	1	1	0.22295	SbiRTX430.01G414400	no	no	no	no	no	no	no	no	no	no	no	no	0	0	0	SbiRTX430.01G414400	0.256069
SbiRTX430.01G415500	Sobic.001G396100	AT1G56423	0	0	expressed protein	17	0.0390283	0.278566	0.241299	0.10002	0.401807	0.372216	0.065351	0.232221	-0.334541	0.951889	0.503793	1.79199	SbiRTX430.01G415500	0.86971	0.170464	0.243217	0.65341	0.0368838	0.0577414	0.766238	0.225041	0.081922	0.000177011	0.00666044	0.000177011	SbiRTX430.01G415500	no	no	no	no	no	no	no	no	no	no	no	U	1	0	1	SbiRTX430.01G415500	13.9053
SbiRTX430.01G416600	Sobic.001G397300	AT4G02090	0	0	expressed protein	12	-0.0667366	0.273832	0.128985	0.665165	0.9237	1.20315	0.709459	1.24644	0.620888	-0.862165	-0.183485	0.5942	SbiRTX430.01G416600	0.886998	0.509152	0.768597	0.0657022	0.0103364	0.000939655	0.0790885	0.0025581	0.132956	0.0212197	0.659486	0.052068	SbiRTX430.01G416600	no	no	no	no	no	no	U	no	no	U	no	no	2	0	2	SbiRTX430.01G416600	2.60511
SbiRTX430.01G416900	Sobic.001G397550	0	0	0	0	no	1.49237	1.15381	0.115321	Inf	0	0	-0.266631	-Inf	-Inf	-Inf	-Inf	-0.891417	SbiRTX430.01G416900	1	1	1	1	1	1	1	1	1	1	1	1	SbiRTX430.01G416900	no	no	no	no	no	no	no	no	no	no	no	no	0	0	0	SbiRTX430.01G416900	0.0636918
SbiRTX430.01G417500	Sobic.001G398000	AT1G56320	0	0	GCRP7 - Glycine and cysteine rich family protein precursor, expressed	no	-Inf	-Inf	-Inf	Inf	0	0	-2.12074	-2.74743	-Inf	0	0	0	SbiRTX430.01G417500	1	1	1	1	1	1	1	1	1	1	1	1	SbiRTX430.01G417500	no	no	no	no	no	no	no	no	no	no	no	no	0	0	0	SbiRTX430.01G417500	0.0176747
SbiRTX430.01G418200	Sobic.001G398400	AT3G58650	0	0	expressed protein	15	-0.094823	-2.32427	-1.87745	0.164179	-1.5063	-1.42466	0.0267107	-1.69775	-2.01189	-1.03465	-0.394605	-1.78828	SbiRTX430.01G418200	0.816625	0.000177011	0.000177011	0.661251	0.000939655	0.00163558	0.949162	0.000177011	0.000177011	1	1	1	SbiRTX430.01G418200	no	D	D	no	no	D	D	no	no	D	D	no	0	6	6	SbiRTX430.01G418200	0.559498
SbiRTX430.01G418400	Sobic.001G398500	AT4G02170	0	0	long cell-linked locus protein, putative, expressed	12	1.69554	0.783862	1.82677	2.80325	1.1522	2.46852	0.906845	1.34139	0.833239	0.868701	1.04037	4.79131	SbiRTX430.01G418400	1	1	1	0.0217082	1	0.0294462	0.165112	0.0446268	0.205383	1	0.178329	0.000177011	SbiRTX430.01G418400	no	no	no	no	U	no	U	no	no	U	no	U	4	0	4	SbiRTX430.01G418400	0.112934
SbiRTX430.01G422100	Sobic.001G401750	0	0	0	0	no	2.30316	1.67938	-0.253187	-0.366289	-0.721094	-0.197139	1.11892	2.29941	0.948829	1.36594	0.407405	-Inf	SbiRTX430.01G422100	0.497586	0.545811	1	0.878822	0.786442	0.928505	0.652431	0.459379	0.765154	1	0.887603	0.221455	SbiRTX430.01G422100	no	no	no	no	no	no	no	no	no	no	no	no	0	0	0	SbiRTX430.01G422100	0.227546
SbiRTX430.01G423100	Sobic.001G402600	AT5G05360	0	0	expressed protein	no	-0.133598	-0.358343	-0.317377	-0.0145683	-0.546219	-0.61822	-0.0646548	-0.0771236	-0.215276	-0.717241	-0.307749	-0.18344	SbiRTX430.01G423100	0.554117	0.0846707	0.128915	0.952369	0.00957423	0.00430378	0.7782	0.732675	0.290025	0.000495703	0.163186	0.354889	SbiRTX430.01G423100	no	no	no	no	no	no	no	no	no	no	no	no	0	0	0	SbiRTX430.01G423100	19.7532
SbiRTX430.01G423300	Sobic.001G402800	0	0	0	0	no	-0.0501031	0.253609	0.288397	-0.114855	0.376449	-0.065889	0.0529365	0.501628	0.12812	0.0704221	0.628225	0.559263	SbiRTX430.01G423300	0.874838	0.345603	0.284462	0.698016	0.136237	0.829033	0.843015	0.0157067	0.592141	0.792784	0.00331983	0.00406031	SbiRTX430.01G423300	no	no	no	no	no	no	no	no	no	no	no	no	0	0	0	SbiRTX430.01G423300	12.7543
SbiRTX430.01G423500	Sobic.001G403000	AT2G30230	0	0	expressed protein	no	0	0	0	0	0	0	0	0	0	0	Inf	0	SbiRTX430.01G423500	1	1	1	1	1	1	1	1	1	1	1	1	SbiRTX430.01G423500	no	no	no	no	no	no	no	no	no	no	no	no	0	0	0	SbiRTX430.01G423500	0
SbiRTX430.01G424600	Sobic.001G403800	AT2G40316	0	0	expressed protein	7	-0.701738	-1.65224	-2.5032	-0.650109	-1.20323	-0.688779	-0.955618	-2.35119	-2.55754	-2.01727	-1.44783	-2.36551	SbiRTX430.01G424600	0.0401091	0.000177011	0.000177011	0.138731	0.0161155	0.112757	0.00666044	0.000177011	0.000177011	0.000177011	0.0107697	0.000339836	SbiRTX430.01G424600	no	D	D	D	no	D	no	D	no	D	D	D	0	8	8	SbiRTX430.01G424600	3.69481
SbiRTX430.01G425100	Sobic.001G404300	0	0	0	RPGR, putative, expressed	no	1.38297	0.147154	-1.50478	2.20192	1.6457	1.91582	1.15954	0.493596	-1.58703	-1.28472	Inf	-0.322646	SbiRTX430.01G425100	1	1	1	1	1	1	1	1	1	1	1	1	SbiRTX430.01G425100	no	no	no	no	no	no	no	no	no	no	no	no	0	0	0	SbiRTX430.01G425100	0.0760591
SbiRTX430.01G425400	Sobic.001G404600	AT5G58510	0	0	expressed protein	no	0.136321	0.173205	0.135597	0.235003	0.187141	0.0279022	0.167638	0.069369	0.27735	0.111235	-0.147206	0.235433	SbiRTX430.01G425400	0.477849	0.359124	0.479979	0.182376	0.30326	0.895007	0.358016	0.728714	0.110681	0.575841	0.432258	0.198051	SbiRTX430.01G425400	no	no	no	no	no	no	no	no	no	no	no	no	0	0	0	SbiRTX430.01G425400	9.76551
SbiRTX430.01G425800	Sobic.001G404950	0	0	0	0	no	-Inf	-Inf	-Inf	-Inf	-Inf	0.332937	0	0	Inf	-0.631871	0	Inf	SbiRTX430.01G425800	1	1	1	1	1	1	1	1	1	1	1	1	SbiRTX430.01G425800	no	no	no	no	no	no	no	no	no	no	no	no	0	0	0	SbiRTX430.01G425800	0.024963
SbiRTX430.01G426500	Sobic.001G405400	AT1G07120	0	0	chloroplast unusual positioning protein, putative, expressed	3	0.671201	-0.442746	-1.65845	0.783074	0.681429	0.742325	-0.537846	-1.02757	-2.39035	-2.91372	-0.475331	-3.74124	SbiRTX430.01G426500	0.0823175	0.302629	0.00642944	0.0388609	0.0755799	0.0475058	1	1	1	0.00163558	1	1	SbiRTX430.01G426500	no	no	D	D	no	no	no	no	no	no	no	no	0	2	2	SbiRTX430.01G426500	0.737216
SbiRTX430.01G426600	Sobic.001G405450	0	0	0	0	no	0	0	0	0	0	0	0	0	0	0	0	0	SbiRTX430.01G426600	1	1	1	1	1	1	1	1	1	1	1	1	SbiRTX430.01G426600	no	no	no	no	no	no	no	no	no	no	no	no	0	0	0	SbiRTX430.01G426600	0
SbiRTX430.01G426900	Sobic.001G405700	AT3G56010	0	0	0	14	-0.880413	-2.10605	-2.03121	-2.2581	-2.71172	-3.37222	-1.09077	-1.71279	-1.21072	-0.827286	-1.22884	-2.0576	SbiRTX430.01G426900	0.000177011	0.000177011	0.000177011	0.000177011	0.000177011	0.000177011	0.000177011	0.000177011	0.000177011	0.000177011	0.000177011	0.000177011	SbiRTX430.01G426900	no	D	D	no	D	D	D	D	D	D	D	D	0	10	10	SbiRTX430.01G426900	312.357
SbiRTX430.01G429400	Sobic.001G408300	AT1G07970	0	0	expressed protein	15	-0.332595	-1.69319	-1.84482	-0.062241	-1.9871	-1.8618	-0.422911	-2.20181	-2.43657	-0.992401	-0.789556	-0.991885	SbiRTX430.01G429400	0.102426	0.000177011	0.000177011	0.786605	0.000177011	0.000177011	0.0366151	0.000177011	0.000177011	0.000177011	0.00490445	0.000177011	SbiRTX430.01G429400	no	D	D	no	no	D	D	no	no	D	D	no	0	6	6	SbiRTX430.01G429400	7.42207
SbiRTX430.01G429600	Sobic.001G408500	AT5G50840	0	0	alpha-taxilin, putative, expressed	no	0.0807457	-0.114912	-0.0734826	-0.0471175	-0.0961901	-0.157505	-0.0767404	-0.0630774	-0.0931634	-0.123376	0.146122	-0.0133658	SbiRTX430.01G429600	0.711744	0.597582	0.742999	0.835834	0.655292	0.443973	0.728464	0.773265	0.670362	0.561865	0.481296	0.954233	SbiRTX430.01G429600	no	no	no	no	no	no	no	no	no	no	no	no	0	0	0	SbiRTX430.01G429600	10.8097
SbiRTX430.01G429800	Sobic.001G408700	AT4G14145	0	0	kinesin like protein, putative, expressed	no	0.0389103	0.0937628	0.0575677	0.105588	0.112147	-0.052283	0.0142955	0.0308293	0.0472176	0.133224	0.356411	0.214547	SbiRTX430.01G429800	0.869898	0.671229	0.800881	0.640552	0.617087	0.826559	0.953516	0.896373	0.841165	0.536211	0.071409	0.29901	SbiRTX430.01G429800	no	no	no	no	no	no	no	no	no	no	no	no	0	0	0	SbiRTX430.01G429800	19.8389
SbiRTX430.01G430500	Sobic.001G409300	0	0	0	phosphatidylinositol transfer protein alpha isoform, putative, expressed	18	0.344792	0.930485	1.22897	0.125147	1.21574	1.58254	0.0141208	1.74518	0.261043	-0.356306	1.76559	1.5105	SbiRTX430.01G430500	0.0932012	0.000177011	0.000177011	0.665949	0.000177011	0.000177011	0.951785	0.000177011	0.180915	0.0634789	0.000177011	0.000177011	SbiRTX430.01G430500	no	no	U	no	no	U	U	U	no	U	no	U	6	0	6	SbiRTX430.01G430500	7.63459
SbiRTX430.01G431000	Sobic.001G409800	0	0	0	OsFBX234 - F-box domain containing protein, expressed	no	-0.252455	-0.361885	-0.285398	-0.153173	0.284942	0.0508148	-0.611449	-0.174772	-0.330661	-0.255275	-0.085136	-0.641069	SbiRTX430.01G431000	0.395846	0.218381	0.337873	0.658082	0.362224	0.888725	0.0414464	0.569938	0.270024	0.359452	0.792171	0.02615	SbiRTX430.01G431000	no	no	no	no	no	no	no	no	no	no	no	no	0	0	0	SbiRTX430.01G431000	3.74506
SbiRTX430.01G431600	Sobic.001G410400	0	0	0	0	8	0.292294	0.52989	0.616305	0.0798811	0.0731094	0.567733	-0.455076	1.50989	2.17884	0.798775	1.00836	2.11204	SbiRTX430.01G431600	0.244855	0.0220993	0.00700352	0.74956	0.774335	0.00677472	0.680142	0.0690565	0.0146767	0.00136185	0.000177011	0.109706	SbiRTX430.01G431600	no	no	no	no	no	no	no	U	no	no	U	no	2	0	2	SbiRTX430.01G431600	17.7451
SbiRTX430.01G431700	Sobic.001G410500	0	0	0	expressed protein	18	0.235172	0.658509	1.52033	0.248669	0.623588	1.01377	0.00799432	-0.591058	0.200796	0.48534	2.45712	1.25477	SbiRTX430.01G431700	0.633265	0.132384	0.000794667	0.642923	0.180002	0.0249061	0.989846	0.137731	0.638943	0.175104	0.000177011	0.00216837	SbiRTX430.01G431700	no	no	U	no	no	no	U	U	no	no	no	U	4	0	4	SbiRTX430.01G431700	1764.23
SbiRTX430.01G431800	Sobic.001G410600	AT3G53470	0	0	expressed protein	20	-0.620286	-0.307766	-0.24931	-0.795032	-0.57149	-0.335078	-0.5	-0.0307489	-0.205247	0.30903	1.04859	0.513276	SbiRTX430.01G431800	0.054874	0.35082	0.451361	0.0185404	0.0880189	0.326486	0.0964267	0.929798	0.518333	0.327652	0.000177011	0.0722948	SbiRTX430.01G431800	no	no	no	no	no	no	no	U	no	no	no	no	1	0	1	SbiRTX430.01G431800	35.6385
SbiRTX430.01G432100	Sobic.001G410900	0	0	0	0	no	-Inf	-Inf	-Inf	0	0	0	0	0	0	0	0	0	SbiRTX430.01G432100	1	1	1	1	1	1	1	1	1	1	1	1	SbiRTX430.01G432100	no	no	no	no	no	no	no	no	no	no	no	no	0	0	0	SbiRTX430.01G432100	0.0423784
SbiRTX430.01G433200	Sobic.001G412001	0	0	0	0	15	-0.266824	-1.87974	-1.78539	-0.511147	-1.36958	-1.52425	-0.663099	-2.13015	-2.08397	-1.25504	-0.152717	-1.70501	SbiRTX430.01G433200	0.405321	0.000177011	0.000177011	0.112169	0.000339836	0.000339836	0.0217082	0.000177011	0.000177011	0.00216837	0.770783	0.000177011	SbiRTX430.01G433200	no	D	D	D	no	D	D	no	no	D	D	D	0	8	8	SbiRTX430.01G433200	21.2829
SbiRTX430.01G433600	Sobic.001G412400	AT2G37300	0	0	expressed protein	no	0.811925	0.284111	-1.50607	0.475127	1.23808	0.771887	-0.480392	-1.2401	-0.901615	-1.21712	-1.98615	-2.61891	SbiRTX430.01G433600	0.686322	0.856586	0.586874	0.846206	0.425869	0.561379	0.887188	0.650362	0.643376	0.255081	0.407408	0.252217	SbiRTX430.01G433600	no	no	no	no	no	no	no	no	no	no	no	no	0	0	0	SbiRTX430.01G433600	0.90653
SbiRTX430.01G433700	Sobic.001G412500	AT5G02770	0	0	expressed protein	15	-0.0374439	-1.85483	-2.13336	-0.157936	-3.03832	-2.40674	0.00916779	-2.42633	-2.74373	-0.692057	1.08219	0.00420245	SbiRTX430.01G433700	0.854351	0.000177011	0.000177011	0.384825	0.000177011	0.000177011	0.964924	0.000177011	0.000177011	0.000177011	0.000177011	0.984476	SbiRTX430.01G433700	no	D	D	no	no	D	D	U	no	D	D	no	1	6	7	SbiRTX430.01G433700	62.831
SbiRTX430.01G434400	Sobic.001G413200	AT3G53490	0	0	expressed protein	no	0.107361	0.184464	0.226295	-0.139727	0.174743	0.149572	0.0999777	0.382292	0.0818462	0.494437	0.644254	0.848215	SbiRTX430.01G434400	0.59166	0.324916	0.223201	0.467807	0.351663	0.431627	0.611866	0.0259594	0.683949	0.00537882	0.000339836	0.000177011	SbiRTX430.01G434400	no	no	no	no	no	no	no	no	no	no	no	no	0	0	0	SbiRTX430.01G434400	29.8978
SbiRTX430.01G434600	Sobic.001G413500	0	0	0	expressed protein	no	0.0272802	0.0449712	0.240943	0.0488072	0.26485	0.172099	-0.0962623	0.179015	0.252179	0.249162	-0.0147371	0.582672	SbiRTX430.01G434600	0.89444	0.819024	0.164977	0.806051	0.124288	0.33646	0.610621	0.314831	0.140146	0.160374	0.94211	0.000177011	SbiRTX430.01G434600	no	no	no	no	no	no	no	no	no	no	no	no	0	0	0	SbiRTX430.01G434600	9.70863
SbiRTX430.01G434700	Sobic.001G413600	AT3G12345	0	0	expressed protein	14	-0.413249	-0.366745	-0.401985	-0.768084	-1.25144	-1.05879	-0.487133	-0.704158	-0.610536	-0.476332	-0.508642	-0.211224	SbiRTX430.01G434700	0.013322	0.0342537	0.0178401	0.000177011	0.000177011	0.000177011	0.00344449	0.000177011	0.000177011	0.00281446	0.00190401	0.233594	SbiRTX430.01G434700	no	no	no	no	no	D	D	no	no	no	no	no	0	2	2	SbiRTX430.01G434700	146.236
SbiRTX430.01G435100	Sobic.001G413850	0	0	0	0	no	-Inf	-Inf	-1.0007	0	0	0	0	0	0	Inf	0	Inf	SbiRTX430.01G435100	1	1	1	1	1	1	1	1	1	1	1	1	SbiRTX430.01G435100	no	no	no	no	no	no	no	no	no	no	no	no	0	0	0	SbiRTX430.01G435100	0.0574325
SbiRTX430.01G435400	Sobic.001G414100	AT5G13560	0	0	expressed protein	6	-0.154686	0.386536	0.602292	0.826568	1.18998	1.60313	-0.148601	0.327329	0.396845	-0.0436983	1.11435	-1.30946	SbiRTX430.01G435400	0.60232	0.136309	0.0151933	0.0118432	0.000177011	0.000177011	0.577215	0.159336	0.081611	0.881779	0.000177011	0.000177011	SbiRTX430.01G435400	no	no	no	no	no	U	U	U	no	no	no	D	3	1	4	SbiRTX430.01G435400	2.31698
SbiRTX430.01G435500	Sobic.001G414200	0	0	0	expressed protein	no	-1.04061	-2.3995	-1.7178	-0.163137	-0.460439	0.778615	-0.135394	-0.801382	-0.046524	0.129214	-0.302262	-1.09304	SbiRTX430.01G435500	1	1	1	1	1	1	1	1	1	1	1	1	SbiRTX430.01G435500	no	no	no	no	no	no	no	no	no	no	no	no	0	0	0	SbiRTX430.01G435500	0.200849
SbiRTX430.01G435600	Sobic.001G414300	0	0	0	0	no	0	0	0	0	0	0	0	0	0	0	0	0	SbiRTX430.01G435600	1	1	1	1	1	1	1	1	1	1	1	1	SbiRTX430.01G435600	no	no	no	no	no	no	no	no	no	no	no	no	0	0	0	SbiRTX430.01G435600	0
SbiRTX430.01G436100	Sobic.001G414900	AT3G53540	0	0	expressed protein	no	0.361339	0.502471	0.546343	0.376235	0.130931	0.163342	0.568263	0.76263	0.405071	0.184501	0.287892	0.863648	SbiRTX430.01G436100	0.0489749	0.00454457	0.00149949	0.0270024	0.48536	0.378614	0.000939655	0.000177011	0.0250024	0.378504	0.11888	0.000177011	SbiRTX430.01G436100	no	no	no	no	no	no	no	no	no	no	no	no	0	0	0	SbiRTX430.01G436100	5.08755
SbiRTX430.01G436200	Sobic.001G415000	AT1G67060	0	0	expressed protein	20	-0.292787	0.319514	0.231208	0.312674	0.837778	0.684361	0.0525685	0.550122	0.609206	0.256869	0.101003	1.30367	SbiRTX430.01G436200	0.21995	0.157047	0.313746	0.169184	0.000177011	0.00136185	0.842618	0.00768408	0.00344449	0.281446	0.685703	0.000177011	SbiRTX430.01G436200	no	no	no	no	no	no	no	no	no	no	no	U	1	0	1	SbiRTX430.01G436200	12.747
SbiRTX430.01G436900	Sobic.001G415600	0	0	0	0	no	-0.450303	-0.54372	-0.0708722	-0.513736	-0.0431172	-0.242023	-0.572321	-0.458787	0.0876416	0.373628	0.692214	0.683994	SbiRTX430.01G436900	0.062485	0.0242328	0.804311	0.0289788	0.868995	0.332535	0.0268122	0.0782161	0.763732	0.102502	0.00442431	0.00700352	SbiRTX430.01G436900	no	no	no	no	no	no	no	no	no	no	no	no	0	0	0	SbiRTX430.01G436900	11.0818
SbiRTX430.01G437000	Sobic.001G415700	0	0	0	expressed protein	no	0.113881	-0.285242	0.15795	-0.261446	0.126862	-0.225021	-0.0246657	0.069718	0.252076	-0.102657	-0.23787	0.202145	SbiRTX430.01G437000	0.879578	0.709936	0.843558	0.664362	0.831217	0.701885	0.967222	0.902212	0.644987	0.89793	0.727277	0.747078	SbiRTX430.01G437000	no	no	no	no	no	no	no	no	no	no	no	no	0	0	0	SbiRTX430.01G437000	1.05715
SbiRTX430.01G437400	Sobic.001G416100	0	0	0	0	no	-0.999859	0.47264	0.78455	-0.27771	0.590629	1.2594	-0.729299	1.96078	2.25372	0.581775	-0.555543	1.27703	SbiRTX430.01G437400	1	1	1	1	1	1	1	1	1	1	1	0.050095	SbiRTX430.01G437400	no	no	no	no	no	no	no	no	no	no	no	no	0	0	0	SbiRTX430.01G437400	0.0941033
SbiRTX430.01G437600	Sobic.001G416300	AT3G53630	0	0	expressed protein	no	-0.105627	-0.214221	-0.218908	-0.483824	-0.931412	-0.795297	-0.247863	-0.238872	-0.545829	-0.505253	-0.422519	-0.908327	SbiRTX430.01G437600	0.590157	0.250758	0.241063	0.00369203	0.000177011	0.000177011	0.179465	0.196201	0.00229909	0.00177036	0.0136358	0.000177011	SbiRTX430.01G437600	no	no	no	no	no	no	no	no	no	no	no	no	0	0	0	SbiRTX430.01G437600	43.0028
SbiRTX430.01G440200	Sobic.001G418900	AT1G47278	0	0	expressed protein	no	-0.0595556	-0.234209	-0.208748	0.0270537	-0.278673	-0.147953	0.045832	-0.362538	-0.787313	-0.0923138	0.483052	-0.131789	SbiRTX430.01G440200	0.801762	0.263888	0.325586	0.915167	0.190325	0.508803	0.845548	0.0718923	0.000177011	0.707952	0.0155014	0.549241	SbiRTX430.01G440200	no	no	no	no	no	no	no	no	no	no	no	no	0	0	0	SbiRTX430.01G440200	44.8598
SbiRTX430.01G441300	Sobic.001G420000	AT3G04020	0	0	expressed protein	no	-0.0547412	0.258789	0.299198	-0.227839	0.201489	0.0930607	-0.12002	0.339683	0.218705	-0.27507	-0.156213	-0.766147	SbiRTX430.01G441300	0.800391	0.153321	0.0953578	0.222886	0.283103	0.645345	0.531608	0.049061	0.23062	0.122547	0.411695	0.000177011	SbiRTX430.01G441300	no	no	no	no	no	no	no	no	no	no	no	no	0	0	0	SbiRTX430.01G441300	26.5197
SbiRTX430.01G442300	Sobic.001G421100	0	0	0	0	no	1.68801	2.30014	-Inf	-Inf	-Inf	-Inf	0.879237	-Inf	-Inf	-1.18957	0	-Inf	SbiRTX430.01G442300	1	1	1	1	1	1	1	1	1	1	1	1	SbiRTX430.01G442300	no	no	no	no	no	no	no	no	no	no	no	no	0	0	0	SbiRTX430.01G442300	0.0263252
SbiRTX430.01G442600	Sobic.001G421400	AT5G22040	0	0	expressed protein	no	-0.163373	-0.0202898	0.0634537	-0.104646	-0.234998	-0.0945524	-0.0458407	0.053284	0.156593	-0.0368866	0.196319	-0.295795	SbiRTX430.01G442600	0.428564	0.929117	0.765234	0.720274	0.397244	0.750911	0.838763	0.811501	0.440951	0.870439	0.440056	0.114755	SbiRTX430.01G442600	no	no	no	no	no	no	no	no	no	no	no	no	0	0	0	SbiRTX430.01G442600	14.8712
SbiRTX430.01G442700	Sobic.001G421450	0	0	0	0	12	0	0	0	0	Inf	Inf	-Inf	2.12749	1.10892	0	0	Inf	SbiRTX430.01G442700	1	1	1	1	1	1	1	1	1	1	1	0.000177011	SbiRTX430.01G442700	no	no	no	no	no	no	no	no	no	no	no	U	1	0	1	SbiRTX430.01G442700	0
SbiRTX430.01G443200	Sobic.001G421800	0	0	0	0	no	0	0	0	0	0	0	0	0	0	0	0	0	SbiRTX430.01G443200	1	1	1	1	1	1	1	1	1	1	1	1	SbiRTX430.01G443200	no	no	no	no	no	no	no	no	no	no	no	no	0	0	0	SbiRTX430.01G443200	0
SbiRTX430.01G443400	Sobic.001G422001	0	0	0	0	no	0	0	0	0	0	0	0	Inf	0	0	0	0	SbiRTX430.01G443400	1	1	1	1	1	1	1	1	1	1	1	1	SbiRTX430.01G443400	no	no	no	no	no	no	no	no	no	no	no	no	0	0	0	SbiRTX430.01G443400	0
SbiRTX430.01G443900	Sobic.001G422600	0	0	0	expressed protein	14	-0.580443	-0.904698	-0.72604	-0.28323	-0.435945	-0.524528	-0.954973	-1.14276	-1.09335	-0.156649	0.286377	-0.188556	SbiRTX430.01G443900	0.000794667	0.000177011	0.000177011	0.175371	0.0325061	0.00869187	0.000177011	0.000177011	0.000177011	0.42425	0.158571	0.334274	SbiRTX430.01G443900	no	no	no	no	no	no	no	no	no	D	D	no	0	2	2	SbiRTX430.01G443900	28.1488
SbiRTX430.01G444300	Sobic.001G423000	AT2G29180	0	0	expressed protein	14	-1.10695	-2.22108	-2.06566	-1.91058	-2.73395	-3.26592	-1.1166	-2.09033	-1.62445	-0.658951	-1.39984	-1.97564	SbiRTX430.01G444300	0.000177011	0.000177011	0.000177011	0.000177011	0.000177011	0.000177011	0.000177011	0.000177011	0.000177011	0.000177011	0.000177011	0.000177011	SbiRTX430.01G444300	D	D	D	no	D	D	D	D	D	D	D	D	0	11	11	SbiRTX430.01G444300	51.3329
SbiRTX430.01G444800	Sobic.001G423500	0	0	0	expressed protein	17	-0.0231938	-0.236057	0.00622968	-0.399242	-0.270788	0.000152151	-0.26154	-0.320106	-0.528789	0.999344	0.467653	1.26426	SbiRTX430.01G444800	0.943638	0.415924	0.98585	0.10537	0.290435	0.996238	0.350598	0.257977	0.0531773	0.000794667	0.0392173	0.000339836	SbiRTX430.01G444800	no	no	no	no	no	no	no	no	no	no	no	U	1	0	1	SbiRTX430.01G444800	21.5432
SbiRTX430.01G445600	Sobic.001G423900	0	0	0	0	no	0	0	0	0	0	Inf	0	0	0	0	0	Inf	SbiRTX430.01G445600	1	1	1	1	1	1	1	1	1	1	1	1	SbiRTX430.01G445600	no	no	no	no	no	no	no	no	no	no	no	no	0	0	0	SbiRTX430.01G445600	0
SbiRTX430.01G446600	Sobic.001G424650	0	0	0	0	no	0	0	0	Inf	0	Inf	0	0	0	0	0	0	SbiRTX430.01G446600	1	1	1	1	1	1	1	1	1	1	1	1	SbiRTX430.01G446600	no	no	no	no	no	no	no	no	no	no	no	no	0	0	0	SbiRTX430.01G446600	0
SbiRTX430.01G452500	Sobic.001G430100	0	0	0	0	no	0	0	0	Inf	Inf	Inf	0	0	0	0	0	0	SbiRTX430.01G452500	1	1	1	1	1	1	1	1	1	1	1	1	SbiRTX430.01G452500	no	no	no	no	no	no	no	no	no	no	no	no	0	0	0	SbiRTX430.01G452500	0
SbiRTX430.01G453100	Sobic.001G430800	AT1G73930	0	0	GA17271-PA, putative, expressed	no	0.0572059	0.223358	0.323944	0.281343	0.860809	0.406954	0.0681594	0.387184	0.469331	0.40587	-0.163675	-0.0508293	SbiRTX430.01G453100	0.798654	0.256233	0.0859217	0.15081	0.000177011	0.0262459	0.787501	0.0639748	0.0233635	0.0412671	0.424621	0.848386	SbiRTX430.01G453100	no	no	no	no	no	no	no	no	no	no	no	no	0	0	0	SbiRTX430.01G453100	8.98945
SbiRTX430.01G454400	Sobic.001G432100	AT3G29280	0	0	expressed protein	no	-0.158547	-0.327897	-0.442653	0.200968	-0.333503	-0.308237	0.120067	-0.143692	-0.487824	-0.504236	-0.0754055	-0.424645	SbiRTX430.01G454400	0.494586	0.137452	0.0424189	0.368026	0.148003	0.176723	0.613806	0.549049	0.0237505	0.0159112	0.770867	0.0473327	SbiRTX430.01G454400	no	no	no	no	no	no	no	no	no	no	no	no	0	0	0	SbiRTX430.01G454400	13.0897
SbiRTX430.01G454900	Sobic.001G432400	0	0	0	expressed protein	no	-Inf	0.562347	0.406593	-0.992871	0.152457	-0.178246	0.582215	0.203456	0.422316	0.351071	3.42908	-1.4095	SbiRTX430.01G454900	1	1	1	1	1	1	1	1	1	1	1	1	SbiRTX430.01G454900	no	no	no	no	no	no	no	no	no	no	no	no	0	0	0	SbiRTX430.01G454900	0.0910458
SbiRTX430.01G455200	Sobic.001G432700	0	0	0	expressed protein	17	0.569757	2.02995	1.42525	2.21466	2.01775	2.9623	0.392774	0.274803	0.16322	0.912279	2.74951	1.5712	SbiRTX430.01G455200	0.0877077	0.000177011	0.000177011	0.000177011	0.000177011	0.000177011	0.0691386	0.230182	0.49049	0.00902402	0.000177011	0.000177011	SbiRTX430.01G455200	no	U	U	no	U	U	U	U	no	no	no	U	7	0	7	SbiRTX430.01G455200	4.15393
SbiRTX430.01G455300	Sobic.001G432750	0	0	0	0	no	0	0	Inf	-Inf	-Inf	-Inf	Inf	0	0	Inf	Inf	0	SbiRTX430.01G455300	1	1	1	1	1	1	1	1	1	1	1	1	SbiRTX430.01G455300	no	no	no	no	no	no	no	no	no	no	no	no	0	0	0	SbiRTX430.01G455300	0
SbiRTX430.01G456100	Sobic.001G433600	0	0	0	0	3	0.361502	0.485245	-0.162107	2.48517	2.46787	2.02314	-0.1322	0.319126	-1.28064	-1.3325	-1.49413	-0.302955	SbiRTX430.01G456100	0.536308	0.38367	0.807682	0.019637	0.019637	0.0383256	0.860469	0.640776	0.123563	0.0748596	0.0461136	0.683202	SbiRTX430.01G456100	no	no	no	no	U	U	U	D	no	no	no	no	3	1	4	SbiRTX430.01G456100	2.99308
SbiRTX430.01G456700	Sobic.001G434200	AT4G00026	0	0	AGAP008572-PA, putative, expressed	no	0.0957534	-0.0638247	0.0547206	0.151767	-0.465795	-0.40252	0.0712117	-0.209988	-0.155379	-0.415304	-0.0598413	-0.462289	SbiRTX430.01G456700	0.621962	0.752711	0.78433	0.415011	0.00573167	0.0201339	0.723775	0.252095	0.406076	0.0123741	0.767386	0.00573167	SbiRTX430.01G456700	no	no	no	no	no	no	no	no	no	no	no	no	0	0	0	SbiRTX430.01G456700	30.0106
SbiRTX430.01G456800	Sobic.001G434300	AT2G41610	0	0	expressed protein	17	0.298264	-0.0503613	-0.750807	1.25947	2.09064	1.99962	0.349719	-0.378742	-0.246597	0.13295	2.5708	-0.542046	SbiRTX430.01G456800	0.495043	0.924891	0.109557	0.00666044	0.000177011	0.000177011	0.437766	0.437821	0.613019	1	0.000495703	0.36593	SbiRTX430.01G456800	no	no	no	no	U	U	U	U	no	no	no	no	4	0	4	SbiRTX430.01G456800	1.38674
SbiRTX430.01G456900	Sobic.001G434400	AT1G27530	0	0	ufm1-conjugating enzyme 1, putative, expressed	no	0.160583	0.400841	0.181843	0.209364	0.0942386	0.0765527	0.298578	0.420524	0.184997	0.35327	0.534115	0.212459	SbiRTX430.01G456900	0.412123	0.0257669	0.348918	0.26582	0.640684	0.707042	0.108808	0.0178401	0.3392	0.0562254	0.00216837	0.255384	SbiRTX430.01G456900	no	no	no	no	no	no	no	no	no	no	no	no	0	0	0	SbiRTX430.01G456900	39.3935
SbiRTX430.01G457300	Sobic.001G434650	0	0	0	0	no	0	0	0	0	0	0	0	0	0	0	0	0	SbiRTX430.01G457300	1	1	1	1	1	1	1	1	1	1	1	1	SbiRTX430.01G457300	no	no	no	no	no	no	no	no	no	no	no	no	0	0	0	SbiRTX430.01G457300	0
SbiRTX430.01G458300	Sobic.001G435600	0	0	0	0	10	0.621692	-0.54717	1.92901	-1.37524	0.0335353	-3.68802	-1.42978	-0.453384	1.31057	0.637534	-Inf	-2.44388	SbiRTX430.01G458300	1	1	1	1	1	1	1	1	1	0.38084	0.000177011	1	SbiRTX430.01G458300	no	no	no	no	no	no	no	D	no	no	no	no	0	1	1	SbiRTX430.01G458300	0.0829847
SbiRTX430.01G458400	Sobic.001G435650	0	0	0	0	no	0	0	0	0	0	0	0	0	0	0	0	0	SbiRTX430.01G458400	1	1	1	1	1	1	1	1	1	1	1	1	SbiRTX430.01G458400	no	no	no	no	no	no	no	no	no	no	no	no	0	0	0	SbiRTX430.01G458400	0
SbiRTX430.01G458700	Sobic.001G435900	AT1G19990	0	0	expressed protein	no	-0.00418558	-0.0813925	0.00342796	0.0884394	-0.277272	-0.107873	0.0461013	-0.336342	-0.0306921	-0.570757	-0.50766	-0.825059	SbiRTX430.01G458700	0.989323	0.810543	0.992861	0.722459	0.271797	0.722332	0.878374	0.266179	0.93107	0.0767847	0.116978	0.00573167	SbiRTX430.01G458700	no	no	no	no	no	no	no	no	no	no	no	no	0	0	0	SbiRTX430.01G458700	65.4374
SbiRTX430.01G459300	Sobic.001G436500	AT1G12330	0	0	expressed protein	7	-0.584929	-0.65346	-1.87062	-0.042467	0.259642	0.277699	-0.356961	-0.841433	-0.951892	-1.0426	-0.83084	-2.13519	SbiRTX430.01G459300	0.00281446	0.000794667	0.000177011	0.873315	0.252583	0.227913	0.165458	0.00149949	0.000177011	0.000177011	0.000177011	0.000177011	SbiRTX430.01G459300	no	no	D	D	no	no	no	no	no	no	no	D	0	3	3	SbiRTX430.01G459300	32.7913
SbiRTX430.01G459500	Sobic.001G436800	0	0	0	expressed protein	no	-Inf	0.341325	2.05164	-1.02918	0.0361785	-1.70756	0	0	0	0	Inf	Inf	SbiRTX430.01G459500	1	1	1	1	1	1	1	1	1	1	1	1	SbiRTX430.01G459500	no	no	no	no	no	no	no	no	no	no	no	no	0	0	0	SbiRTX430.01G459500	0.0142855
SbiRTX430.01G460000	Sobic.001G437100	AT3G60850	0	0	expressed protein	no	-0.0885746	0.0727426	0.156491	-0.346616	0.168328	0.0814013	-0.142356	0.0563346	0.193461	0.0772229	0.0223026	0.0403613	SbiRTX430.01G460000	0.677159	0.733269	0.426288	0.0707629	0.388635	0.703079	0.4914	0.794246	0.326879	0.710625	0.921109	0.854621	SbiRTX430.01G460000	no	no	no	no	no	no	no	no	no	no	no	no	0	0	0	SbiRTX430.01G460000	9.93292
SbiRTX430.01G461200	Sobic.001G438200	0	0	0	expressed protein	no	0	0	0	Inf	0	0	0	0	0	0	0	0	SbiRTX430.01G461200	1	1	1	1	1	1	1	1	1	1	1	1	SbiRTX430.01G461200	no	no	no	no	no	no	no	no	no	no	no	no	0	0	0	SbiRTX430.01G461200	0
SbiRTX430.01G461900	Sobic.001G438900	0	0	0	0	18	1.19857	1.44176	1.99797	0.356216	-0.174017	0.0153048	-1.12487	-1.51919	-0.797658	-0.485983	2.71986	0.766332	SbiRTX430.01G461900	0.200802	0.123052	0.0495791	0.712348	0.864037	0.952147	0.188754	0.121154	0.336188	0.52794	0.143119	0.341406	SbiRTX430.01G461900	no	no	U	no	no	no	no	no	no	no	no	no	1	0	1	SbiRTX430.01G461900	0.306926
SbiRTX430.01G463100	Sobic.001G439850	0	0	0	0	no	0	0	0	0	0	0	0	0	0	0	0	-Inf	SbiRTX430.01G463100	1	1	1	1	1	1	1	1	1	1	1	1	SbiRTX430.01G463100	no	no	no	no	no	no	no	no	no	no	no	no	0	0	0	SbiRTX430.01G463100	0
SbiRTX430.01G463200	Sobic.001G439900	0	0	0	expressed protein	6	-0.292419	0.207975	0.349894	-0.0712064	0.730275	0.688735	-0.392491	0.231432	0.307521	-0.448918	1.10277	0.231106	SbiRTX430.01G463200	0.152902	0.312123	0.0718923	0.772779	0.000177011	0.000647122	0.100681	0.319151	0.176855	0.00813402	0.000177011	0.231931	SbiRTX430.01G463200	no	no	no	no	no	no	no	U	no	no	no	no	1	0	1	SbiRTX430.01G463200	17.9229
SbiRTX430.01G464200	Sobic.001G440600	AT1G20100	0	0	expressed protein	9	0.252827	0.64631	1.30271	0.37785	0.619541	0.694889	0.131097	0.772166	0.829437	-0.123354	0.0453203	0.973768	SbiRTX430.01G464200	0.286346	0.0025581	0.000177011	0.0877077	0.00369203	0.000647122	0.554746	0.000177011	0.000177011	0.577929	0.858027	0.000177011	SbiRTX430.01G464200	no	no	U	no	no	no	no	no	no	no	no	no	1	0	1	SbiRTX430.01G464200	20.9222
SbiRTX430.01G465100	Sobic.001G441300	AT3G18310	0	0	expressed protein	no	-0.41764	-0.492735	-0.70822	-0.149828	-0.659191	-0.76457	-0.0566915	-0.573884	-0.332851	-0.646701	-0.236448	-0.773171	SbiRTX430.01G465100	0.163671	0.102351	0.0182411	0.647964	0.0324137	0.010445	0.876349	0.0639748	0.30704	0.031397	0.49693	0.0139485	SbiRTX430.01G465100	no	no	no	no	no	no	no	no	no	no	no	no	0	0	0	SbiRTX430.01G465100	1.72927
SbiRTX430.01G466600	Sobic.001G442900	AT1G66080	0	0	expressed protein	no	0.505765	0.491559	0.199352	-0.214524	0.116376	0.417565	-0.527198	0.398258	0.0972406	-0.0938622	-0.195122	-0.46671	SbiRTX430.01G466600	0.0656194	0.0760642	0.510252	0.49019	0.714766	0.137594	0.0809902	0.166053	0.764656	0.774047	0.513765	0.108956	SbiRTX430.01G466600	no	no	no	no	no	no	no	no	no	no	no	no	0	0	0	SbiRTX430.01G466600	15.72
SbiRTX430.01G467200	Sobic.001G443500	0	0	0	tetratricopeptide repeat domain containing protein, expressed	no	0	Inf	0	0	Inf	Inf	-Inf	-Inf	-Inf	0	Inf	Inf	SbiRTX430.01G467200	1	1	1	1	1	1	1	1	1	1	1	1	SbiRTX430.01G467200	no	no	no	no	no	no	no	no	no	no	no	no	0	0	0	SbiRTX430.01G467200	0
SbiRTX430.01G467300	Sobic.001G443600	0	0	0	expressed protein	no	0	0	0	0	0	0	0	0	0	0	0	0	SbiRTX430.01G467300	1	1	1	1	1	1	1	1	1	1	1	1	SbiRTX430.01G467300	no	no	no	no	no	no	no	no	no	no	no	no	0	0	0	SbiRTX430.01G467300	0
SbiRTX430.01G468800	Sobic.001G445100	AT3G58050	0	0	expressed protein	no	0.170232	0.27157	0.392321	0.0812282	0.320646	0.23243	0.182114	0.257361	0.316163	0.329754	0.0544978	-0.133634	SbiRTX430.01G468800	0.334998	0.104921	0.0188404	0.669006	0.0586594	0.186065	0.30567	0.135522	0.0607407	0.0473327	0.780102	0.465043	SbiRTX430.01G468800	no	no	no	no	no	no	no	no	no	no	no	no	0	0	0	SbiRTX430.01G468800	15.0681
SbiRTX430.01G468900	Sobic.001G445200	AT2G41950	0	0	expressed protein	14	-0.460753	-1.05464	-0.822143	-0.975197	-2.26648	-1.92789	-0.683587	-0.621482	-1.23165	-0.647034	-1.15378	-0.74925	SbiRTX430.01G468900	0.00768408	0.000177011	0.000177011	0.000177011	0.000177011	0.000177011	0.000177011	0.000495703	0.000177011	0.000177011	0.000177011	0.000177011	SbiRTX430.01G468900	no	D	no	no	no	D	D	D	no	no	D	no	0	5	5	SbiRTX430.01G468900	62.5739
SbiRTX430.01G469000	Sobic.001G445300	0	0	0	0	no	0	0	0	0	0	0	0	0	0	0	0	0	SbiRTX430.01G469000	1	1	1	1	1	1	1	1	1	1	1	1	SbiRTX430.01G469000	no	no	no	no	no	no	no	no	no	no	no	no	0	0	0	SbiRTX430.01G469000	0
SbiRTX430.01G469500	Sobic.001G445800	AT1G20460	0	0	expressed protein	no	-0.102439	-0.0868519	0.0368474	0.116514	0.106558	0.167637	-0.0350089	0.0548595	-0.278171	0.439256	0.279852	0.650942	SbiRTX430.01G469500	0.755772	0.79542	0.91148	0.731106	0.75514	0.605559	0.912594	0.862852	0.334887	0.149617	0.322341	0.0138444	SbiRTX430.01G469500	no	no	no	no	no	no	no	no	no	no	no	no	0	0	0	SbiRTX430.01G469500	12.5155
SbiRTX430.01G470200	Sobic.001G446300	AT1G12530	0	0	expressed protein	no	-0.0156312	0.326476	0.394637	-0.188557	0.0734193	-0.0857297	0.12513	0.426239	0.101626	0.185884	0.093675	0.00728399	SbiRTX430.01G470200	0.960291	0.163879	0.0908135	0.417789	0.764531	0.723815	0.607462	0.0452407	0.682363	0.428668	0.68693	0.977919	SbiRTX430.01G470200	no	no	no	no	no	no	no	no	no	no	no	no	0	0	0	SbiRTX430.01G470200	7.04005
SbiRTX430.01G470900	Sobic.001G446850	0	0	0	0	13	0.542885	0.701339	0.444483	-0.805089	0.713716	0.0696702	0.0697203	0.914969	1.20527	-0.0700351	-0.532389	0.438959	SbiRTX430.01G470900	0.453497	0.322508	0.556528	0.209238	0.160235	0.91618	0.92433	0.14199	0.0484573	0.92408	0.364049	0.537531	SbiRTX430.01G470900	no	no	no	no	no	no	no	no	no	no	U	no	1	0	1	SbiRTX430.01G470900	7.69439
SbiRTX430.01G471900	Sobic.001G447700	AT4G33780	0	0	expressed protein	14	-0.351281	-0.772958	-0.791392	-0.631428	-1.10647	-1.3911	-0.366937	-0.769458	-0.696819	0.0400095	-0.69717	-1.00172	SbiRTX430.01G471900	0.0452407	0.000177011	0.000177011	0.000495703	0.000177011	0.000177011	0.0334266	0.000177011	0.000177011	0.841044	0.000177011	0.000177011	SbiRTX430.01G471900	no	no	no	no	no	D	D	no	no	no	no	D	0	3	3	SbiRTX430.01G471900	48.9454
SbiRTX430.01G474200	Sobic.001G449900	AT1G31780	0	0	conserved oligomeric complex COG6 family protein, expressed	no	0.130121	0.0921482	0.138753	0.317219	0.122274	0.068134	0.284035	0.127553	0.00955315	0.405153	0.450253	0.435789	SbiRTX430.01G474200	0.484406	0.63322	0.45247	0.063231	0.515208	0.731361	0.0945145	0.494231	0.96353	0.0198358	0.00619821	0.0112009	SbiRTX430.01G474200	no	no	no	no	no	no	no	no	no	no	no	no	0	0	0	SbiRTX430.01G474200	19.6636
SbiRTX430.01G474500	Sobic.001G450200	0	0	0	0	15	-0.379126	-0.253819	-0.763182	-0.286269	-0.117136	-0.0416016	-0.805149	-0.974707	-0.509306	0.0985801	0.218355	-1.74856	SbiRTX430.01G474500	0.750404	0.792987	0.481849	0.803999	0.921144	0.970787	0.424621	0.30022	0.577545	0.91413	0.851828	0.0351646	SbiRTX430.01G474500	no	no	no	no	no	no	no	no	no	no	no	D	0	1	1	SbiRTX430.01G474500	1.50278
SbiRTX430.01G476400	Sobic.001G451901	AT5G17610	0	0	expressed protein	no	-0.0726471	0.0223493	-0.356167	0.0106192	-0.022523	-0.0435332	0.10277	0.102546	-0.259158	0.131784	0.327694	0.110387	SbiRTX430.01G476400	0.811381	0.943074	0.191112	0.974258	0.943968	0.893503	0.728382	0.731912	0.362782	0.675438	0.218707	0.722371	SbiRTX430.01G476400	no	no	no	no	no	no	no	no	no	no	no	no	0	0	0	SbiRTX430.01G476400	23.0145
SbiRTX430.01G477300	Sobic.001G453000	AT5G16610	0	0	no apical meristem protein, putative, expressed	no	0.0393229	-0.235929	-0.111319	-0.122461	-0.0840348	-0.0499338	-0.256366	-0.384817	-0.36968	-0.444937	-0.0106448	-0.428467	SbiRTX430.01G477300	0.85294	0.205449	0.575744	0.542725	0.679316	0.815224	0.160443	0.0294462	0.0360728	0.0118432	0.959655	0.0138444	SbiRTX430.01G477300	no	no	no	no	no	no	no	no	no	no	no	no	0	0	0	SbiRTX430.01G477300	11.5926
SbiRTX430.01G477700	Sobic.001G453250	0	0	0	0	no	-0.340558	-0.937824	-3.17808	0.544277	3.70181	0.729706	-Inf	-2.68001	-Inf	-0.186335	Inf	Inf	SbiRTX430.01G477700	1	1	1	1	1	1	1	1	1	1	1	1	SbiRTX430.01G477700	no	no	no	no	no	no	no	no	no	no	no	no	0	0	0	SbiRTX430.01G477700	0.111428
SbiRTX430.01G478000	Sobic.001G453500	0	0	0	expressed protein	no	0.0804543	-0.442977	-0.522821	0.361517	-0.609218	-0.438498	-0.0192055	-0.475255	-0.333939	-0.352629	0.196648	-0.21761	SbiRTX430.01G478000	0.74418	0.0423312	0.0218064	0.0782954	0.00478496	0.0387719	0.94161	0.0280377	0.130727	0.148707	0.426661	0.368795	SbiRTX430.01G478000	no	no	no	no	no	no	no	no	no	no	no	no	0	0	0	SbiRTX430.01G478000	7.29391
SbiRTX430.01G479100	Sobic.001G454600	AT3G52070	0	0	expressed protein	14	-0.45073	-0.954428	-1.03738	-0.883026	-0.983116	-1.1534	-0.432134	-0.526162	-0.943389	0.518851	0.403652	0.0433992	SbiRTX430.01G479100	0.00779682	0.000177011	0.000177011	0.000177011	0.000177011	0.000177011	0.0109856	0.00216837	0.000177011	0.00190401	0.013322	0.835683	SbiRTX430.01G479100	no	no	D	no	no	no	D	no	no	no	no	no	0	2	2	SbiRTX430.01G479100	169.819
SbiRTX430.01G479600	Sobic.001G455100	AT3G08490	0	0	expressed protein	no	0	0	0	0	0	0	0	0	0	0	0	0	SbiRTX430.01G479600	1	1	1	1	1	1	1	1	1	1	1	1	SbiRTX430.01G479600	no	no	no	no	no	no	no	no	no	no	no	no	0	0	0	SbiRTX430.01G479600	0
SbiRTX430.01G479900	Sobic.001G455433	0	0	0	0	no	0.164076	-Inf	-Inf	0	0	0	-0.559717	1.51734	1.8138	-Inf	0	0	SbiRTX430.01G479900	0.509002	1	1	1	1	1	1	0.514064	0.435764	1	1	1	SbiRTX430.01G479900	no	no	no	no	no	no	no	no	no	no	no	no	0	0	0	SbiRTX430.01G479900	21.4358
SbiRTX430.01G480800	Sobic.001G456200	AT3G27750	0	0	vacuolar sorting protein 9 domain-containing protein, putative, expressed	14	-0.418016	-1.76973	-1.85059	-1.11794	-2.12289	-2.25292	-0.668651	-1.88905	-1.56994	-0.329341	-0.639349	-0.997674	SbiRTX430.01G480800	0.0136358	0.000177011	0.000177011	0.000177011	0.000177011	0.000177011	0.000177011	0.000177011	0.000177011	0.0588262	0.000339836	0.000177011	SbiRTX430.01G480800	no	D	D	no	D	D	D	no	no	D	D	no	0	7	7	SbiRTX430.01G480800	92.3499
SbiRTX430.01G481600	Sobic.001G457100	0	0	0	0	14	-0.263763	-0.876529	-1.00133	-0.903818	-1.35307	-1.11089	-0.376824	-0.603499	0.0227232	0.148915	0.0936352	-0.0919906	SbiRTX430.01G481600	0.683603	0.183361	0.11365	0.126023	0.0448023	0.0935117	0.567088	0.360226	0.977318	0.804758	0.884586	0.879922	SbiRTX430.01G481600	no	no	no	no	no	D	no	no	no	no	no	no	0	1	1	SbiRTX430.01G481600	2.06578
SbiRTX430.01G482200	Sobic.001G457600	0	0	0	expressed protein	no	2.29496	1.69113	2.24634	-1.10675	-Inf	-0.564301	0.822589	-1.15202	-1.68284	0.188058	0.636814	0.333008	SbiRTX430.01G482200	1	1	1	1	1	1	1	1	1	1	1	1	SbiRTX430.01G482200	no	no	no	no	no	no	no	no	no	no	no	no	0	0	0	SbiRTX430.01G482200	0.00381984
SbiRTX430.01G482300	Sobic.001G457700	0	0	0	expressed protein	no	0.511911	0.467713	0.258699	0.0485416	-0.161799	0.301404	0.225614	0.014255	-0.102441	-0.189948	0.229174	-0.35361	SbiRTX430.01G482300	0.0518126	0.0788482	0.358516	0.874505	0.588863	0.255323	0.390905	0.963159	0.727579	0.484809	0.385533	0.147434	SbiRTX430.01G482300	no	no	no	no	no	no	no	no	no	no	no	no	0	0	0	SbiRTX430.01G482300	3.57165
SbiRTX430.01G482500	Sobic.001G457900	AT5G07940	0	0	expressed protein	no	0.0256768	-0.00806699	0.147887	-0.020065	-0.0639907	-0.0576569	0.0353565	0.0769158	0.256165	-0.000244107	-0.218802	0.274092	SbiRTX430.01G482500	0.897035	0.967577	0.40955	0.921647	0.738465	0.768849	0.857826	0.687643	0.132956	0.998568	0.211625	0.107094	SbiRTX430.01G482500	no	no	no	no	no	no	no	no	no	no	no	no	0	0	0	SbiRTX430.01G482500	13.7786
SbiRTX430.01G482600	Sobic.001G457933	0	0	0	0	no	0	0	0	0	0	0	-0.517731	-Inf	-Inf	0	0	0	SbiRTX430.01G482600	1	1	1	1	1	1	1	1	1	1	1	1	SbiRTX430.01G482600	no	no	no	no	no	no	no	no	no	no	no	no	0	0	0	SbiRTX430.01G482600	0
SbiRTX430.01G482700	Sobic.001G458000	AT5G07950	0	0	expressed protein	14	-0.16921	-0.766463	-0.540897	-0.0948698	-1.09747	-1.03012	-0.195183	-0.556258	-0.40943	-1.18151	-1.24837	-1.46633	SbiRTX430.01G482700	0.549529	0.00418241	0.0429533	0.739956	0.000177011	0.000177011	0.48145	0.0376966	0.12812	0.000177011	0.000177011	0.000177011	SbiRTX430.01G482700	no	no	no	D	no	D	D	D	no	no	no	D	0	5	5	SbiRTX430.01G482700	4.43918
SbiRTX430.01G483700	Sobic.001G459000	0	0	0	expressed protein	5	0	0	0	0	Inf	0	Inf	0	0	Inf	0	0	SbiRTX430.01G483700	1	1	1	1	1	1	1	1	1	0.000339836	1	1	SbiRTX430.01G483700	no	no	no	U	no	no	no	no	no	no	no	no	1	0	1	SbiRTX430.01G483700	0
SbiRTX430.01G484900	Sobic.001G460150	0	0	0	0	no	0.779241	0.0347176	-0.500916	-2.11227	-0.609061	-Inf	-1.08448	-Inf	0.765843	-0.811208	-1.04832	-1.13594	SbiRTX430.01G484900	0.733355	0.966416	0.85694	0.578815	0.799572	0.288695	0.686278	0.266179	0.775321	0.796466	0.731781	0.693509	SbiRTX430.01G484900	no	no	no	no	no	no	no	no	no	no	no	no	0	0	0	SbiRTX430.01G484900	2.57783
SbiRTX430.01G485400	Sobic.001G460700	AT4G30845	0	0	expressed protein	14	-1.89501	-3.0049	-4.25215	-2.9271	-4.15876	-5.47139	-2.49131	-4.26405	-4.38769	-2.50568	-2.92491	-4.55817	SbiRTX430.01G485400	0.000177011	0.000177011	0.000177011	0.0025581	0.0248105	0.343067	0.000177011	0.000939655	0.000177011	0.000177011	0.0025581	0.000177011	SbiRTX430.01G485400	D	D	D	D	D	D	no	D	D	D	D	D	0	11	11	SbiRTX430.01G485400	9.34536
SbiRTX430.01G485600	Sobic.001G460900	AT2G03420	0	0	expressed protein	14	-0.820534	-0.825304	-0.803193	-0.713589	-0.302663	-0.596053	-1.03708	-0.899128	-0.815723	-0.406648	-0.528386	-1.08471	SbiRTX430.01G485600	0.000177011	0.000177011	0.000177011	0.000177011	0.0981766	0.000939655	0.000177011	0.000177011	0.000177011	0.0140525	0.000939655	0.000177011	SbiRTX430.01G485600	no	no	no	no	no	no	no	no	D	no	no	D	0	2	2	SbiRTX430.01G485600	262.181
SbiRTX430.01G486200	Sobic.001G461500	0	0	0	expressed protein	no	0.874182	0.786634	-1.77863	-2.28242	-Inf	0.17863	0.719492	0.327205	0.943639	0.208116	1.00285	Inf	SbiRTX430.01G486200	1	1	1	1	1	1	1	1	1	1	1	1	SbiRTX430.01G486200	no	no	no	no	no	no	no	no	no	no	no	no	0	0	0	SbiRTX430.01G486200	0.0142858
SbiRTX430.01G488000	Sobic.001G463400	AT5G43150	0	0	expressed protein	13	-0.271782	0.493787	-0.255361	0.223977	1.41452	1.32184	-0.295843	-0.0437834	-0.176304	0.550118	0.470245	-0.533424	SbiRTX430.01G488000	0.167413	0.00700352	0.202672	0.278732	0.000177011	0.000177011	0.129784	0.845904	0.385804	0.00381527	0.00711762	0.00608259	SbiRTX430.01G488000	no	no	no	no	no	U	U	no	no	no	no	no	2	0	2	SbiRTX430.01G488000	1602.77
SbiRTX430.01G488400	Sobic.001G463650	0	0	0	0	no	0	Inf	0	0	0	0	0	0	0	0	0	0	SbiRTX430.01G488400	1	1	1	1	1	1	1	1	1	1	1	1	SbiRTX430.01G488400	no	no	no	no	no	no	no	no	no	no	no	no	0	0	0	SbiRTX430.01G488400	0
SbiRTX430.01G489000	Sobic.001G464400	AT4G37608	0	0	expressed protein	8	-0.498499	-0.531633	-0.226782	-0.469386	-1.13205	-0.853691	-0.284665	-1.60303	-1.28157	0.601273	0.172327	-0.700666	SbiRTX430.01G489000	0.188689	0.162365	0.565213	0.201451	0.00306847	0.0211214	0.633857	0.0406449	0.0579902	0.0836512	0.690774	0.161675	SbiRTX430.01G489000	no	no	no	no	no	D	no	no	no	D	no	no	0	2	2	SbiRTX430.01G489000	3.55303
SbiRTX430.01G489300	Sobic.001G464700	0	0	0	0	no	0	0	0	0	0	0	0	0	0	0	0	0	SbiRTX430.01G489300	1	1	1	1	1	1	1	1	1	1	1	1	SbiRTX430.01G489300	no	no	no	no	no	no	no	no	no	no	no	no	0	0	0	SbiRTX430.01G489300	0
SbiRTX430.01G489800	Sobic.001G465200	AT4G30150	0	0	expressed protein	15	-0.143226	-0.846019	-0.633662	0.103297	-1.11006	-0.841709	-0.13597	-1.08871	-0.617655	-0.841985	-0.464669	-0.73657	SbiRTX430.01G489800	0.473344	0.000177011	0.000794667	0.610529	0.000177011	0.000177011	0.499634	0.000177011	0.000647122	0.000177011	0.0166238	0.000177011	SbiRTX430.01G489800	no	no	no	no	no	D	no	no	no	D	no	no	0	2	2	SbiRTX430.01G489800	5.21637
SbiRTX430.01G490900	Sobic.001G466200	AT2G18410	0	0	expressed protein	no	0.211212	-0.102398	-0.0946485	0.226918	-0.209839	-0.344458	-0.0166697	-0.0384084	-0.286934	-0.180518	-0.0271506	-0.0535652	SbiRTX430.01G490900	0.311274	0.657086	0.680957	0.278054	0.330727	0.0964267	0.942508	0.870733	0.166328	0.421395	0.915237	0.825075	SbiRTX430.01G490900	no	no	no	no	no	no	no	no	no	no	no	no	0	0	0	SbiRTX430.01G490900	11.0814
SbiRTX430.01G491300	Sobic.001G466600	AT3G49890	0	0	expressed protein	14	-0.0303245	-0.808699	-0.637219	-0.184771	-1.68194	-1.0831	0.268914	-1.35339	-0.740375	-0.866365	-0.263794	-1.10162	SbiRTX430.01G491300	0.934328	0.0115229	0.0430409	0.563587	0.000177011	0.000647122	0.372319	0.000177011	0.018442	0.00268657	0.439272	0.000177011	SbiRTX430.01G491300	no	no	no	no	no	D	D	no	no	D	no	D	0	4	4	SbiRTX430.01G491300	2.70632
SbiRTX430.01G492100	Sobic.001G467400	0	0	0	0	no	0	0	0	0	0	0	0	0	0	0	0	0	SbiRTX430.01G492100	1	1	1	1	1	1	1	1	1	1	1	1	SbiRTX430.01G492100	no	no	no	no	no	no	no	no	no	no	no	no	0	0	0	SbiRTX430.01G492100	0
SbiRTX430.01G492200	Sobic.001G467500	AT5G67620	0	0	expressed protein	17	0.535882	1.95766	1.41652	0.64449	1.65883	1.8198	0.81014	2.05687	0.972315	0.877836	1.67524	0.747171	SbiRTX430.01G492200	0.0519827	0.000177011	0.000177011	0.0046648	0.000177011	0.000177011	0.000939655	0.000177011	0.000177011	0.00163558	0.000177011	0.00526081	SbiRTX430.01G492200	no	U	U	no	no	U	U	U	no	U	no	no	6	0	6	SbiRTX430.01G492200	6.41202
SbiRTX430.01G492600	Sobic.001G467800	AT4G33800	0	0	expressed protein	no	-1.57992	-1.4459	-Inf	Inf	0	0	0	0	0	-Inf	Inf	0	SbiRTX430.01G492600	1	1	1	1	1	1	1	1	1	1	1	1	SbiRTX430.01G492600	no	no	no	no	no	no	no	no	no	no	no	no	0	0	0	SbiRTX430.01G492600	0.0379775
SbiRTX430.01G494200	Sobic.001G469400	0	0	0	expressed protein	no	-0.362741	-0.111725	0.157177	-0.286053	-0.000706296	-0.0737668	-0.207399	0.484938	0.296285	0.0858954	-0.561131	0.204996	SbiRTX430.01G494200	0.0860769	0.634268	0.482606	0.234863	0.996747	0.77758	0.450063	0.0446268	0.24405	0.721181	0.0106615	0.384111	SbiRTX430.01G494200	no	no	no	no	no	no	no	no	no	no	no	no	0	0	0	SbiRTX430.01G494200	9.73995
SbiRTX430.01G495400	Sobic.001G470400	0	0	0	expressed protein	17	0.153059	0.138705	-0.106295	0.606686	1.26169	1.64859	0.648855	1.11285	1.2267	-0.964283	-1.90878	-1.53975	SbiRTX430.01G495400	0.658445	0.689986	0.774497	0.0796426	0.000177011	0.000177011	0.0376062	0.000647122	0.000177011	0.0120558	0.000177011	0.000177011	SbiRTX430.01G495400	no	no	no	no	no	U	U	D	no	U	U	D	4	2	6	SbiRTX430.01G495400	5.5274
SbiRTX430.01G497900	Sobic.001G472666	0	0	0	ubiquitin carboxyl-terminal hydrolase 26, putative, expressed	17	-Inf	-0.615517	-0.528902	-0.171697	-0.156048	1.69127	-Inf	-0.765273	-0.281441	-Inf	0	Inf	SbiRTX430.01G497900	1	1	1	1	1	1	0.0440984	0.671628	0.865191	0.00573167	1	0.0029417	SbiRTX430.01G497900	no	no	no	D	no	no	no	no	D	no	no	U	1	2	3	SbiRTX430.01G497900	110.895
SbiRTX430.01G498000	Sobic.001G472732	0	0	0	0	no	0	0	0	0	0	0	0	0	0	0	0	0	SbiRTX430.01G498000	1	1	1	1	1	1	1	1	1	1	1	1	SbiRTX430.01G498000	no	no	no	no	no	no	no	no	no	no	no	no	0	0	0	SbiRTX430.01G498000	0
SbiRTX430.01G498300	Sobic.001G473100	0	0	0	0	12	0	0	0	0	0	0	Inf	Inf	Inf	0	0	Inf	SbiRTX430.01G498300	1	1	1	1	1	1	1	1	1	1	1	0.000177011	SbiRTX430.01G498300	no	no	no	no	no	no	no	no	no	no	no	U	1	0	1	SbiRTX430.01G498300	0
SbiRTX430.01G499500	Sobic.001G474300	AT4G08910	0	0	expressed protein	1	-0.327792	-0.302783	-0.620357	0.709151	0.454762	-0.0975344	-0.0445077	0.417768	0.599242	0.183381	-0.0624219	-2.20664	SbiRTX430.01G499500	0.271916	0.315229	0.0325989	0.00356861	0.0706017	0.748174	0.92031	0.256703	0.0834936	0.558212	0.851245	0.000177011	SbiRTX430.01G499500	no	no	no	no	no	no	no	no	no	no	no	D	0	1	1	SbiRTX430.01G499500	5.8259
SbiRTX430.01G499900	Sobic.001G474700	AT1G34630	0	0	expressed protein	17	0.68986	1.72642	1.69395	0.913273	1.85203	1.87423	0.884524	2.00698	1.18723	0.605095	1.0368	2.54874	SbiRTX430.01G499900	0.000495703	0.000177011	0.000177011	0.000177011	0.000177011	0.000177011	0.000177011	0.000177011	0.000177011	0.00430378	0.000177011	0.000177011	SbiRTX430.01G499900	no	U	U	no	no	U	U	U	no	U	U	U	8	0	8	SbiRTX430.01G499900	10.2276
SbiRTX430.01G500100	Sobic.001G474900	0	0	0	expressed protein	no	0	0	0	0	0	0	-Inf	-Inf	-Inf	0	0	Inf	SbiRTX430.01G500100	1	1	1	1	1	1	1	1	1	1	1	1	SbiRTX430.01G500100	no	no	no	no	no	no	no	no	no	no	no	no	0	0	0	SbiRTX430.01G500100	0
SbiRTX430.01G500200	Sobic.001G475000	0	0	0	expressed protein	no	-0.00383516	-0.0306243	-0.0718632	0.0447363	-0.0421833	-0.11277	0.100759	0.0465655	-0.0524696	0.177702	0.483442	0.212808	SbiRTX430.01G500200	0.987038	0.902994	0.772293	0.863125	0.868458	0.641098	0.671104	0.844023	0.826644	0.471544	0.0224905	0.341768	SbiRTX430.01G500200	no	no	no	no	no	no	no	no	no	no	no	no	0	0	0	SbiRTX430.01G500200	10.473
SbiRTX430.01G500300	Sobic.001G475100	0	0	0	expressed protein	no	0.0627366	-0.111507	0.0144019	-0.0249613	-0.432396	-0.531466	-0.0137497	-0.309767	0.154338	-0.633299	-0.531859	-0.81819	SbiRTX430.01G500300	0.778818	0.594029	0.951142	0.910083	0.0239433	0.00502404	0.954168	0.120644	0.457641	0.000177011	0.00537882	0.000177011	SbiRTX430.01G500300	no	no	no	no	no	no	no	no	no	no	no	no	0	0	0	SbiRTX430.01G500300	4.34206
SbiRTX430.01G500400	Sobic.001G475200	0	0	0	expressed protein	no	0.141198	0.233554	0.314499	0.342363	0.397462	0.337146	0.29428	0.399859	0.364595	-0.0059616	0.13839	0.257227	SbiRTX430.01G500400	0.449337	0.181575	0.0683209	0.0437467	0.0149865	0.0428636	0.0838841	0.0165227	0.0357104	0.977919	0.447674	0.135313	SbiRTX430.01G500400	no	no	no	no	no	no	no	no	no	no	no	no	0	0	0	SbiRTX430.01G500400	40.5254
SbiRTX430.01G501300	Sobic.001G476100	AT1G35210	0	0	expressed protein	18	-0.321747	-0.462105	-0.235566	-0.68223	-0.691955	-0.473917	-0.591403	-0.258839	-0.500644	-0.159086	0.0269709	1.13442	SbiRTX430.01G501300	0.0718124	0.0109856	0.208352	0.000177011	0.000177011	0.0123741	0.000794667	0.158988	0.00406031	0.436081	0.905334	0.000177011	SbiRTX430.01G501300	no	no	no	no	no	no	no	no	no	no	no	U	1	0	1	SbiRTX430.01G501300	46.0021
SbiRTX430.01G502700	Sobic.001G477500	0	0	0	0	no	0	0	0	0	0	0	0	0	0	0	0	0	SbiRTX430.01G502700	1	1	1	1	1	1	1	1	1	1	1	1	SbiRTX430.01G502700	no	no	no	no	no	no	no	no	no	no	no	no	0	0	0	SbiRTX430.01G502700	0
SbiRTX430.01G502900	Sobic.001G477600	AT3G60520	0	0	zinc finger protein, putative, expressed	no	0.101306	0.312088	0.27082	0.287065	0.709623	0.388328	0.110198	0.132358	0.545343	0.328879	0.19959	0.516999	SbiRTX430.01G502900	0.681524	0.167686	0.229934	0.178329	0.000177011	0.0619855	0.647098	0.58134	0.00734486	0.174967	0.378019	0.0153991	SbiRTX430.01G502900	no	no	no	no	no	no	no	no	no	no	no	no	0	0	0	SbiRTX430.01G502900	10.8508
SbiRTX430.01G503700	Sobic.001G478200	0	0	0	0	no	-Inf	-Inf	-Inf	0	0	0	-Inf	0.0756637	-1.17965	-Inf	0	Inf	SbiRTX430.01G503700	1	1	1	1	1	1	1	1	1	1	1	1	SbiRTX430.01G503700	no	no	no	no	no	no	no	no	no	no	no	no	0	0	0	SbiRTX430.01G503700	0.0288591
SbiRTX430.01G504000	Sobic.001G478500	AT5G66820	0	0	expressed protein	no	0.17819	0.442502	0.448176	0.0916406	0.375976	0.330727	0.0888819	0.713022	0.161124	-0.109533	0.0200696	0.848952	SbiRTX430.01G504000	0.327433	0.00734486	0.00642944	0.655335	0.029633	0.0633969	0.649607	0.000177011	0.376913	0.575891	0.927746	0.000177011	SbiRTX430.01G504000	no	no	no	no	no	no	no	no	no	no	no	no	0	0	0	SbiRTX430.01G504000	10.3501
SbiRTX430.01G504200	Sobic.001G478700	AT5G64816	0	0	THION26 - Plant thionin family protein precursor, expressed	14	-0.204788	-0.442859	-0.845245	-0.357638	-1.0035	-0.904256	-0.479016	-1.04525	-0.979849	-0.247247	-0.446888	-1.05837	SbiRTX430.01G504200	0.487383	0.105897	0.00136185	0.159474	0.000177011	0.000339836	0.0782161	0.000177011	0.000339836	0.367581	0.0621528	0.000177011	SbiRTX430.01G504200	no	no	no	no	no	D	no	no	no	D	no	D	0	3	3	SbiRTX430.01G504200	75.4897
SbiRTX430.01G505800	Sobic.001G480100	0	0	0	0	14	-0.0938361	-0.147263	-0.00640031	-0.16505	-0.250745	-0.254512	0.491318	0.245429	0.669496	-0.623074	-0.670756	-1.21903	SbiRTX430.01G505800	0.66692	0.484908	0.977355	0.424304	0.216597	0.21182	0.0109856	0.249649	0.000647122	0.000177011	0.000177011	0.000177011	SbiRTX430.01G505800	no	no	no	no	no	no	no	no	no	no	no	D	0	1	1	SbiRTX430.01G505800	8.6125
SbiRTX430.01G506500	Sobic.001G481000	0	0	0	expressed protein	no	1.6131	0.733004	-1.14166	Inf	Inf	0	-Inf	-1.60806	-Inf	0	-Inf	0	SbiRTX430.01G506500	1	1	1	1	1	1	1	1	1	1	1	1	SbiRTX430.01G506500	no	no	no	no	no	no	no	no	no	no	no	no	0	0	0	SbiRTX430.01G506500	0.0347921
SbiRTX430.01G507000	Sobic.001G481500	0	0	0	0	no	0	0	0	0	0	0	0	0	Inf	0	0	Inf	SbiRTX430.01G507000	1	1	1	1	1	1	1	1	1	1	1	1	SbiRTX430.01G507000	no	no	no	no	no	no	no	no	no	no	no	no	0	0	0	SbiRTX430.01G507000	0
SbiRTX430.01G508900	Sobic.001G483001	AT1G72490	0	0	expressed protein	no	-0.492486	0.56615	0.298754	0.688792	0.711999	0.821844	0.217683	0.205614	0.665098	0.0448874	-0.732019	-0.0899042	SbiRTX430.01G508900	0.759467	0.630358	0.812138	0.547649	0.576733	0.481501	0.889216	0.901323	0.632185	0.972583	0.630947	0.942753	SbiRTX430.01G508900	no	no	no	no	no	no	no	no	no	no	no	no	0	0	0	SbiRTX430.01G508900	0.528021
SbiRTX430.01G510900	Sobic.001G484900	AT5G21910	0	0	expressed protein	no	0.00848612	0.605557	0.297445	-0.253714	0.595215	0.447724	0.00599403	0.62135	0.344257	0.681139	0.646117	0.670184	SbiRTX430.01G510900	0.972931	0.00306847	0.181381	0.290553	0.00502404	0.0418003	0.979988	0.000339836	0.0751804	0.000647122	0.00190401	0.00108196	SbiRTX430.01G510900	no	no	no	no	no	no	no	no	no	no	no	no	0	0	0	SbiRTX430.01G510900	23.7552
SbiRTX430.01G511100	Sobic.001G485100	AT2G26340	0	0	expressed protein	6	-0.717359	1.50095	1.63082	-0.239592	2.27861	1.9544	-1.90049	1.03605	1.42396	-0.67747	-0.517281	-0.700724	SbiRTX430.01G511100	0.0150903	0.000177011	0.000177011	0.523902	0.000177011	0.000177011	0.000177011	0.000177011	0.000177011	0.000177011	0.00406031	0.000177011	SbiRTX430.01G511100	no	U	U	no	no	U	U	no	D	U	U	no	6	1	7	SbiRTX430.01G511100	8.00785
SbiRTX430.01G511400	Sobic.001G485400	AT3G13980	0	0	expressed protein	21	0.423542	0.821194	-0.313912	2.45016	2.30472	2.30602	1.41229	1.47513	1.10295	-0.752982	-0.0740848	-0.203415	SbiRTX430.01G511400	0.041712	0.000177011	0.161744	0.000177011	0.000177011	0.000177011	0.000177011	0.000177011	0.00122273	0.0312118	0.916948	0.696586	SbiRTX430.01G511400	no	no	no	no	U	U	U	no	U	U	U	no	6	0	6	SbiRTX430.01G511400	12.161
SbiRTX430.01G512300	Sobic.001G486100	AT3G52105	0	0	expressed protein	10	-0.721168	0.272082	1.0497	-0.945062	1.28168	1.30704	-1.58134	-0.375779	1.29715	-0.030483	-1.26884	-1.1054	SbiRTX430.01G512300	0.0572376	0.470315	0.00242892	0.0290727	0.000177011	0.000177011	0.000177011	0.289379	0.000177011	0.92118	0.000177011	0.000177011	SbiRTX430.01G512300	no	no	U	no	no	U	U	D	D	no	U	D	4	3	7	SbiRTX430.01G512300	1638.48
SbiRTX430.01G513000	Sobic.001G487000	AT3G52110	0	0	expressed protein	17	0.847684	0.930347	0.508391	-0.338573	-0.000727123	0.394361	-0.0016837	1.21713	0.364226	-0.562165	-0.644661	1.70778	SbiRTX430.01G513000	1	1	1	1	1	1	1	0.0473327	1	1	1	1	SbiRTX430.01G513000	no	no	no	no	no	no	no	no	no	U	no	no	1	0	1	SbiRTX430.01G513000	0.181604
SbiRTX430.01G513300	Sobic.001G487300	0	0	0	expressed protein	no	0	0	0	0	0	0	0	0	0	0	0	0	SbiRTX430.01G513300	1	1	1	1	1	1	1	1	1	1	1	1	SbiRTX430.01G513300	no	no	no	no	no	no	no	no	no	no	no	no	0	0	0	SbiRTX430.01G513300	0
SbiRTX430.01G513400	Sobic.001G487400	0	0	0	expressed protein	no	0	0	0	0	0	Inf	0	0	0	0	0	0	SbiRTX430.01G513400	1	1	1	1	1	1	1	1	1	1	1	1	SbiRTX430.01G513400	no	no	no	no	no	no	no	no	no	no	no	no	0	0	0	SbiRTX430.01G513400	0
SbiRTX430.01G514100	Sobic.001G488000	0	0	0	expressed protein	8	-0.873245	0.390129	0.433787	4.02283	1.38316	2.17176	Inf	0	Inf	2.13348	-1.57475	Inf	SbiRTX430.01G514100	0.22377	0.553298	0.508307	0.000177011	0.0213176	0.000794667	1	1	1	0.0029417	0.000177011	1	SbiRTX430.01G514100	no	no	no	U	U	U	U	D	no	no	no	no	4	1	5	SbiRTX430.01G514100	27.6201
SbiRTX430.01G515500	Sobic.001G489075	0	0	0	expressed protein	no	-Inf	-0.946575	-Inf	0	0	0	-Inf	-Inf	-0.677243	-Inf	0	-Inf	SbiRTX430.01G515500	1	1	1	1	1	1	1	1	1	1	1	1	SbiRTX430.01G515500	no	no	no	no	no	no	no	no	no	no	no	no	0	0	0	SbiRTX430.01G515500	0.0140494
SbiRTX430.01G515800	Sobic.001G489400	AT3G28760	0	0	3-dehydroquinate synthase, putative, expressed	no	-0.126076	-0.155704	-0.283103	0.157952	-0.0128124	0.196688	-0.139361	-0.236848	-0.317621	0.154237	0.0560837	-0.564814	SbiRTX430.01G515800	0.67106	0.601759	0.336782	0.622513	0.969343	0.496021	0.599583	0.377801	0.231742	0.616993	0.862233	0.0319535	SbiRTX430.01G515800	no	no	no	no	no	no	no	no	no	no	no	no	0	0	0	SbiRTX430.01G515800	25.5261
SbiRTX430.01G515900	Sobic.001G489500	AT2G35290	0	0	expressed protein	12	0.777738	0.286213	2.17836	1.49415	-0.178118	0.160576	-0.0241009	-0.0219583	0.406435	0.687843	0.979572	3.60584	SbiRTX430.01G515900	0.0479368	0.524389	0.000177011	0.000177011	0.660454	0.687105	0.955041	0.961782	0.265582	0.137945	0.00779682	0.000177011	SbiRTX430.01G515900	no	no	U	no	U	no	no	no	no	no	no	U	3	0	3	SbiRTX430.01G515900	3.47597
SbiRTX430.01G516000	Sobic.001G489600	AT5G64850	0	0	expressed protein	no	-0.208875	-0.0821668	-0.232412	-0.00835114	0.088591	-0.13006	-0.221692	-0.0193072	-0.129778	0.279729	-0.261193	0.856684	SbiRTX430.01G516000	0.474384	0.791927	0.410148	0.981573	0.816585	0.674991	0.45247	0.95302	0.677415	0.295395	0.309983	0.00108196	SbiRTX430.01G516000	no	no	no	no	no	no	no	no	no	no	no	no	0	0	0	SbiRTX430.01G516000	129.172
SbiRTX430.01G516800	Sobic.001G490500	AT4G01400	0	0	conserved oligomeric Golgi complex component 4, related, putative, expressed	no	0.501231	0.422423	0.347165	0.449705	0.163235	0.00723949	0.622536	0.157039	0.378493	0.438896	0.195619	0.737951	SbiRTX430.01G516800	0.0543665	0.0973404	0.169456	0.0645549	0.514365	0.978786	0.0137395	0.564781	0.123707	0.106197	0.426821	0.00268657	SbiRTX430.01G516800	no	no	no	no	no	no	no	no	no	no	no	no	0	0	0	SbiRTX430.01G516800	6.1453
SbiRTX430.01G518300	Sobic.001G491900	AT1G13990	0	0	expressed protein	17	0.617109	0.687869	0.609849	0.572631	0.330706	0.306245	0.497543	0.982685	0.090563	0.47345	1.01224	1.84158	SbiRTX430.01G518300	0.00824609	0.00666044	0.0228801	0.0199354	0.152974	0.220576	0.0379674	0.000339836	0.745154	0.00596599	0.000177011	0.000177011	SbiRTX430.01G518300	no	no	no	no	no	no	no	U	no	no	no	U	2	0	2	SbiRTX430.01G518300	57.0752
SbiRTX430.01G521200	Sobic.001G494650	0	0	0	expressed protein	no	2.27113	-Inf	-Inf	0	0	Inf	0	Inf	Inf	0	0	4.80944	SbiRTX430.01G521200	1	1	1	1	1	1	1	1	1	1	1	0.272418	SbiRTX430.01G521200	no	no	no	no	no	no	no	no	no	no	no	no	0	0	0	SbiRTX430.01G521200	0.0467831
SbiRTX430.01G521700	Sobic.001G495100	0	0	0	expressed protein	no	-0.38686	-Inf	0.994753	-0.617387	-Inf	0.423852	1.5435	-Inf	-Inf	0.186363	1.79356	3.63768	SbiRTX430.01G521700	1	1	1	1	1	1	1	1	1	1	1	0.254959	SbiRTX430.01G521700	no	no	no	no	no	no	no	no	no	no	no	no	0	0	0	SbiRTX430.01G521700	0.0754252
SbiRTX430.01G521900	Sobic.001G495132	0	0	0	expressed protein	no	Inf	Inf	0	0	Inf	0	-Inf	-Inf	-Inf	-Inf	-0.898073	Inf	SbiRTX430.01G521900	1	1	1	1	1	1	1	1	1	1	1	1	SbiRTX430.01G521900	no	no	no	no	no	no	no	no	no	no	no	no	0	0	0	SbiRTX430.01G521900	0
SbiRTX430.01G522100	Sobic.001G495164	0	0	0	expressed protein	no	-Inf	-0.209495	-Inf	Inf	Inf	Inf	0	Inf	Inf	Inf	0	5.46808	SbiRTX430.01G522100	1	1	1	1	1	1	1	1	1	1	1	0.254898	SbiRTX430.01G522100	no	no	no	no	no	no	no	no	no	no	no	no	0	0	0	SbiRTX430.01G522100	0.128703
SbiRTX430.01G522200	Sobic.001G495180	0	0	0	0	no	0	0	0	0.762555	-Inf	-0.848804	Inf	0	Inf	0.0739062	0	3.33483	SbiRTX430.01G522200	1	1	1	1	1	1	1	1	1	1	1	0.308044	SbiRTX430.01G522200	no	no	no	no	no	no	no	no	no	no	no	no	0	0	0	SbiRTX430.01G522200	0
SbiRTX430.01G523000	Sobic.001G495550	0	0	0	0	no	0.519598	-0.696823	-Inf	-1.35053	-Inf	-Inf	Inf	Inf	0	-Inf	-Inf	0	SbiRTX430.01G523000	1	1	1	1	1	1	1	1	1	1	1	1	SbiRTX430.01G523000	no	no	no	no	no	no	no	no	no	no	no	no	0	0	0	SbiRTX430.01G523000	0.181223
SbiRTX430.01G523300	Sobic.001G496000	0	0	0	0	no	Inf	Inf	Inf	0	0	Inf	0.292035	0.879854	0.762304	-Inf	Inf	-Inf	SbiRTX430.01G523300	1	1	1	1	1	1	1	1	1	1	1	1	SbiRTX430.01G523300	no	no	no	no	no	no	no	no	no	no	no	no	0	0	0	SbiRTX430.01G523300	0
SbiRTX430.01G523400	Sobic.001G496100	0	0	0	0	no	2.36144	0.516596	2.03932	1.46078	1.52013	1.58594	-0.193168	0.0286668	0.72987	2.39097	1.27325	-0.934559	SbiRTX430.01G523400	0.25875	1	0.318347	0.433039	0.387538	0.318231	0.844681	0.951212	0.417102	0.319834	0.392372	0.402202	SbiRTX430.01G523400	no	no	no	no	no	no	no	no	no	no	no	no	0	0	0	SbiRTX430.01G523400	1.90788
SbiRTX430.01G523700	Sobic.001G496400	AT4G14723	0	0	expressed protein	no	0	0	0	Inf	0	0	0	0	Inf	0	0	0	SbiRTX430.01G523700	1	1	1	1	1	1	1	1	1	1	1	1	SbiRTX430.01G523700	no	no	no	no	no	no	no	no	no	no	no	no	0	0	0	SbiRTX430.01G523700	0
SbiRTX430.01G523800	Sobic.001G496500	AT4G14746	0	0	MTN26L2 - MtN26 family protein precursor, expressed	3	0.0204404	-0.112011	-0.558903	0.282202	0.373421	0.291402	0.148064	0.172598	-0.207817	-0.377432	0.373951	-1.08127	SbiRTX430.01G523800	0.934259	0.612929	0.00430378	0.143119	0.0446268	0.131663	0.503725	0.428513	0.340659	0.0693021	0.0569003	0.000177011	SbiRTX430.01G523800	no	no	no	no	no	no	no	no	no	no	no	D	0	1	1	SbiRTX430.01G523800	16.9182
SbiRTX430.01G524800	Sobic.001G497200	AT4G02715	0	0	expressed protein	6	-0.14761	0.43932	0.586101	-0.285276	0.931966	0.59891	-0.207703	0.414226	1.17451	0.896931	-0.913771	-0.707245	SbiRTX430.01G524800	0.419278	0.00677472	0.000177011	0.0993891	0.000177011	0.000177011	0.250265	0.013322	0.000177011	0.000177011	0.000177011	0.000177011	SbiRTX430.01G524800	no	no	no	no	no	no	no	no	no	no	U	no	1	0	1	SbiRTX430.01G524800	34.4148
SbiRTX430.01G525000	Sobic.001G497500	AT3G22530	0	0	expressed protein	no	-0.213403	0.0810039	0.467629	0.303367	0.538752	0.659525	-0.148851	0.468579	0.338038	0.860986	0.946642	-0.234675	SbiRTX430.01G525000	0.297276	0.714894	0.0108775	0.187114	0.0132172	0.00356861	0.490796	0.0125868	0.0829475	0.000177011	0.000177011	0.274976	SbiRTX430.01G525000	no	no	no	no	no	no	no	no	no	no	no	no	0	0	0	SbiRTX430.01G525000	24.6817
SbiRTX430.01G525500	Sobic.001G497900	AT3G22430	0	0	XS domain containing protein, expressed	no	-0.208442	-0.0929879	-0.109664	-0.412514	0.0605587	0.0750626	-0.4558	-0.393585	-0.0633659	-0.0472402	-0.131647	-0.125618	SbiRTX430.01G525500	0.325976	0.677594	0.623081	0.0385948	0.794041	0.747198	0.04932	0.0849051	0.80279	0.845118	0.536743	0.614693	SbiRTX430.01G525500	no	no	no	no	no	no	no	no	no	no	no	no	0	0	0	SbiRTX430.01G525500	11.8198
SbiRTX430.01G525700	Sobic.001G498033	0	0	0	0	no	0.0656843	-0.628287	-1.01461	-1.7677	-2.69626	-2.75649	0.261901	-Inf	-0.107959	0.500776	-1.85768	0.445578	SbiRTX430.01G525700	1	1	1	1	1	1	1	1	1	1	1	1	SbiRTX430.01G525700	no	no	no	no	no	no	no	no	no	no	no	no	0	0	0	SbiRTX430.01G525700	0.13968
SbiRTX430.01G528600	Sobic.001G500500	0	0	0	CTR1-like protein kinase, putative, expressed	no	0.120779	0.201564	-0.355546	-0.303306	-0.461513	-0.14882	-0.0281557	-0.372606	-0.08984	-0.501739	0.062794	-0.104799	SbiRTX430.01G528600	0.759795	0.589877	0.349084	0.464116	0.260989	0.72557	1	1	1	0.183952	0.890502	1	SbiRTX430.01G528600	no	no	no	no	no	no	no	no	no	no	no	no	0	0	0	SbiRTX430.01G528600	1.04344
SbiRTX430.01G528800	Sobic.001G500700	AT2G36895	0	0	expressed protein	13	-0.166857	0.600545	0.335854	-0.31743	1.16688	0.719975	-0.301277	0.528148	0.217355	1.00734	0.14097	0.783246	SbiRTX430.01G528800	0.406663	0.000339836	0.0674221	0.0982514	0.000177011	0.000177011	0.105071	0.00216837	0.248117	0.000177011	0.45505	0.000177011	SbiRTX430.01G528800	no	no	no	U	no	U	no	no	no	no	no	no	2	0	2	SbiRTX430.01G528800	34.1268
SbiRTX430.01G529900	Sobic.001G501701	0	0	0	expressed protein	11	-0.727031	0.456352	-0.240424	-0.743504	0.561789	-1.18806	-0.0494198	-0.578989	-0.872128	-1.87484	0.912243	-0.79836	SbiRTX430.01G529900	0.129205	0.294228	0.621962	1	1	1	0.837058	0.00688912	0.000177011	0.000177011	0.208984	0.0228801	SbiRTX430.01G529900	no	no	no	D	no	no	no	no	no	no	no	no	0	1	1	SbiRTX430.01G529900	1.55185
SbiRTX430.01G530700	Sobic.001G502450	0	0	0	0	no	0	0	0	0	0	0	Inf	0	0	0	0	0	SbiRTX430.01G530700	1	1	1	1	1	1	1	1	1	1	1	1	SbiRTX430.01G530700	no	no	no	no	no	no	no	no	no	no	no	no	0	0	0	SbiRTX430.01G530700	0
SbiRTX430.01G531700	Sobic.001G503400	0	0	0	expressed protein	no	-0.129839	-0.436187	-0.325377	-0.107794	-0.292958	-0.244177	-0.138734	-0.212346	-0.135802	-0.490838	0.424232	-0.391499	SbiRTX430.01G531700	0.608721	0.0679115	0.175035	0.690204	0.249339	0.349812	0.585088	0.393029	0.596606	0.0325061	0.0812238	0.0918893	SbiRTX430.01G531700	no	no	no	no	no	no	no	no	no	no	no	no	0	0	0	SbiRTX430.01G531700	5.22447
SbiRTX430.01G532000	Sobic.001G503600	AT2G46000	0	0	expressed protein	no	2.57679	2.26157	0.510068	0.811535	-Inf	-0.0249155	Inf	Inf	Inf	-2.21435	Inf	-Inf	SbiRTX430.01G532000	1	1	1	1	1	1	1	1	1	1	1	1	SbiRTX430.01G532000	no	no	no	no	no	no	no	no	no	no	no	no	0	0	0	SbiRTX430.01G532000	0.0214022
SbiRTX430.01G532500	Sobic.001G504100	0	0	0	0	12	-0.331713	-0.410926	-1.41469	-0.79773	-0.22215	-1.05926	0.650982	0.238068	-0.249157	-0.716304	3.66971	2.74885	SbiRTX430.01G532500	0.451783	0.354447	0.00549677	0.0127972	0.509954	0.00190401	0.154626	0.665949	0.661208	0.0602442	0.000177011	0.000177011	SbiRTX430.01G532500	no	no	D	no	no	no	D	U	no	no	no	U	2	2	4	SbiRTX430.01G532500	3.827
SbiRTX430.01G532800	Sobic.001G504500	0	0	0	expressed protein	8	-0.205086	0.51842	0.324566	0.0493342	0.858648	1.14028	-0.152757	-0.487496	-0.0617792	1.07206	1.34102	2.13567	SbiRTX430.01G532800	0.519915	0.0563096	0.255081	0.89157	0.00306847	0.000177011	0.778076	0.346131	0.911409	0.000495703	0.000177011	0.00163558	SbiRTX430.01G532800	no	no	no	U	no	no	U	U	no	no	no	U	4	0	4	SbiRTX430.01G532800	4.33307
SbiRTX430.01G532900	Sobic.001G504600	0	0	0	0	no	-0.311466	-0.775919	-2.11207	-0.697797	-0.575852	-0.522939	Inf	0	0	0.82087	-0.136487	-0.766763	SbiRTX430.01G532900	0.739701	0.410204	0.174898	1	1	1	1	1	1	0.146304	0.876499	1	SbiRTX430.01G532900	no	no	no	no	no	no	no	no	no	no	no	no	0	0	0	SbiRTX430.01G532900	0.925227
SbiRTX430.01G533000	Sobic.001G504800	0	0	0	expressed protein	no	-1.91624	-1.1669	-2.10155	1.1827	1.06527	0.732367	-1.83575	-Inf	-Inf	-1.91904	-1.35617	-0.0842263	SbiRTX430.01G533000	1	1	1	1	1	1	1	1	1	1	1	1	SbiRTX430.01G533000	no	no	no	no	no	no	no	no	no	no	no	no	0	0	0	SbiRTX430.01G533000	0.142111
SbiRTX430.01G533300	Sobic.001G505033	0	0	0	0	no	0	0	0	0	0	0	0	0	0	0	0	0	SbiRTX430.01G533300	1	1	1	1	1	1	1	1	1	1	1	1	SbiRTX430.01G533300	no	no	no	no	no	no	no	no	no	no	no	no	0	0	0	SbiRTX430.01G533300	0
SbiRTX430.01G534700	Sobic.001G506400	0	0	0	expressed protein	8	0.0438873	-0.533075	0.206904	-0.593598	-2.23934	-0.0864184	-1.14762	-0.598891	-0.0348433	-0.726855	0.269396	-Inf	SbiRTX430.01G534700	0.926207	0.226104	0.625909	0.244172	0.00734486	0.881289	1	1	1	0.0564793	0.618527	0.000177011	SbiRTX430.01G534700	no	no	no	no	no	D	no	no	no	no	no	D	0	2	2	SbiRTX430.01G534700	1.59195
SbiRTX430.01G535300	Sobic.001G507000	AT1G04650	0	0	expressed protein	14	0.199758	-0.359344	-0.619873	-0.0204762	-1.06794	-0.419069	0.0958085	-0.972564	-1.00279	-0.457531	0.702981	-0.722762	SbiRTX430.01G535300	0.645387	0.40977	0.163119	0.965694	0.0263404	0.3476	0.817096	0.0155014	0.011093	0.186848	1	0.0355282	SbiRTX430.01G535300	no	no	no	no	no	D	no	no	no	no	D	no	0	2	2	SbiRTX430.01G535300	0.476664
SbiRTX430.01G536300	Sobic.001G507933	0	0	0	0	no	0	0	0	0	0	0	0	0	0	0	0	0	SbiRTX430.01G536300	1	1	1	1	1	1	1	1	1	1	1	1	SbiRTX430.01G536300	no	no	no	no	no	no	no	no	no	no	no	no	0	0	0	SbiRTX430.01G536300	0
SbiRTX430.01G538500	Sobic.001G510100	0	0	0	0	no	0	0	0	0	0	0	0	0	0	0	0	0	SbiRTX430.01G538500	1	1	1	1	1	1	1	1	1	1	1	1	SbiRTX430.01G538500	no	no	no	no	no	no	no	no	no	no	no	no	0	0	0	SbiRTX430.01G538500	0
SbiRTX430.01G539100	Sobic.001G510600	0	0	0	expressed protein	14	-0.580526	-0.700444	-0.251984	-0.667755	-0.727097	-0.684161	-1.21952	-1.15788	-0.846789	-0.56831	0.058699	0.396662	SbiRTX430.01G539100	0.00381527	0.00108196	0.232987	0.00163558	0.00136185	0.00242892	0.000177011	0.000177011	0.00108196	0.00381527	0.807841	0.118296	SbiRTX430.01G539100	no	no	no	no	no	no	no	no	D	D	no	no	0	2	2	SbiRTX430.01G539100	34.0121
SbiRTX430.01G539800	Sobic.001G511200	AT1G04030	0	0	expressed protein	no	-0.290067	0.442151	-0.442345	-0.899594	-0.379198	0.704029	0.430784	0.86717	0.498371	-0.144725	0.663505	1.97426	SbiRTX430.01G539800	1	1	1	1	1	1	1	1	1	1	1	1	SbiRTX430.01G539800	no	no	no	no	no	no	no	no	no	no	no	no	0	0	0	SbiRTX430.01G539800	0.0730534
SbiRTX430.01G539900	Sobic.001G511300	AT1G55475	0	0	expressed protein	no	-0.160797	-0.113349	0.0423071	-0.203644	-0.410963	-0.145067	0.0741953	0.129119	0.157468	0.38912	0.357806	0.723028	SbiRTX430.01G539900	0.490796	0.631273	0.863356	0.359398	0.0535183	0.532046	0.761206	0.581199	0.496526	0.0829475	0.0827895	0.000177011	SbiRTX430.01G539900	no	no	no	no	no	no	no	no	no	no	no	no	0	0	0	SbiRTX430.01G539900	19.3652
SbiRTX430.01G540200	Sobic.001G511600	0	0	0	expressed protein	no	0	0	0	0	0	0	-Inf	-Inf	-Inf	0	0	-Inf	SbiRTX430.01G540200	1	1	1	1	1	1	1	1	1	1	1	1	SbiRTX430.01G540200	no	no	no	no	no	no	no	no	no	no	no	no	0	0	0	SbiRTX430.01G540200	0
SbiRTX430.01G540300	Sobic.001G511800	0	0	0	expressed protein	no	0	0	0	0	0	0	-1.97969	-Inf	0.760605	0	0	0	SbiRTX430.01G540300	1	1	1	1	1	1	1	1	1	1	1	1	SbiRTX430.01G540300	no	no	no	no	no	no	no	no	no	no	no	no	0	0	0	SbiRTX430.01G540300	0
SbiRTX430.01G540700	Sobic.001G512200	AT2G36885	0	0	expressed protein	14	-1.87248	-3.15367	-3.0535	-0.80357	-1.28801	-1.68742	-2.23815	-2.97552	-3.33854	-3.2935	0.881682	-0.185069	SbiRTX430.01G540700	0.000177011	0.000177011	0.000177011	0.487987	0.235459	0.147434	0.000177011	0.000177011	0.000339836	0.000339836	0.424407	0.869637	SbiRTX430.01G540700	D	D	D	D	no	no	no	no	D	D	D	no	0	7	7	SbiRTX430.01G540700	23.5348
SbiRTX430.01G542100	Sobic.001G513300	AT2G17705	0	0	protein-methionine-S-oxide reductase, putative, expressed	18	0.0794511	0.769627	0.791754	0.107828	0.612084	1.00349	0.472573	1.19185	0.552959	1.11572	1.21919	3.1865	SbiRTX430.01G542100	0.75066	0.000177011	0.000177011	0.775154	0.0503527	0.000647122	0.139572	0.000177011	0.0748596	0.000177011	0.000177011	0.000177011	SbiRTX430.01G542100	no	no	no	U	no	no	U	U	no	U	no	U	5	0	5	SbiRTX430.01G542100	25.7938
SbiRTX430.01G542700	Sobic.001G513950	0	0	0	0	no	0	0	0	0	0	0	0	0	0	0	0	0	SbiRTX430.01G542700	1	1	1	1	1	1	1	1	1	1	1	1	SbiRTX430.01G542700	no	no	no	no	no	no	no	no	no	no	no	no	0	0	0	SbiRTX430.01G542700	0
SbiRTX430.01G544000	Sobic.001G515200	0	0	0	0	no	Inf	0	0	-1.66456	-Inf	-1.35247	Inf	0	Inf	-Inf	-Inf	0	SbiRTX430.01G544000	1	1	1	1	1	1	1	1	1	1	1	1	SbiRTX430.01G544000	no	no	no	no	no	no	no	no	no	no	no	no	0	0	0	SbiRTX430.01G544000	0
SbiRTX430.01G544500	Sobic.001G515600	AT1G42430	0	0	expressed protein	10	-0.258353	-0.31364	0.0465229	-0.0845393	1.15024	0.341336	-0.37002	0.00248743	0.739279	0.657922	-1.36861	-1.17382	SbiRTX430.01G544500	0.213173	0.125084	0.842777	0.742243	0.000177011	0.11888	0.0733434	0.991779	0.000177011	0.000177011	0.000177011	0.000177011	SbiRTX430.01G544500	no	no	no	no	no	U	no	D	no	no	no	D	1	2	3	SbiRTX430.01G544500	7.71602
SbiRTX430.01G545400	Sobic.001G516400	0	0	0	0	no	-Inf	-0.128233	-0.21822	1.49349	-0.6611	-0.732962	0.168884	-1.75229	0.483431	-0.176134	-0.723127	-1.60385	SbiRTX430.01G545400	1	1	1	1	1	1	1	1	1	1	1	1	SbiRTX430.01G545400	no	no	no	no	no	no	no	no	no	no	no	no	0	0	0	SbiRTX430.01G545400	0.0690872
SbiRTX430.01G546100	Sobic.001G517400	0	0	0	expressed protein	no	0	0	0	0	0	0	0	0	0	0	0	0	SbiRTX430.01G546100	1	1	1	1	1	1	1	1	1	1	1	1	SbiRTX430.01G546100	no	no	no	no	no	no	no	no	no	no	no	no	0	0	0	SbiRTX430.01G546100	0
SbiRTX430.01G547000	Sobic.001G518300	AT2G17550	0	0	expressed protein	13	-1.34568	-1.81943	-1.43765	-0.210567	-0.450167	-0.572215	-0.475095	-2.00316	-1.48403	-1.4591	-0.668211	-0.335373	SbiRTX430.01G547000	1	1	1	0.630724	0.261234	0.165522	0.243155	0.000647122	0.000794667	1	0.135099	1	SbiRTX430.01G547000	no	no	no	no	no	no	no	no	no	D	D	no	0	2	2	SbiRTX430.01G547000	0.146861
SbiRTX430.01G549100	Sobic.001G520200	AT1G16040	0	0	glycosylphosphatidylinositol anchor biosynthesis protein 11, putative, expressed	no	-0.040003	0.111518	-0.0225729	0.208946	-0.2216	0.01577	-0.0807297	0.192264	0.1885	0.303103	0.260187	0.34659	SbiRTX430.01G549100	0.894408	0.691299	0.940244	0.408479	0.404292	0.955889	0.778118	0.454116	0.467244	0.253554	0.295105	0.151996	SbiRTX430.01G549100	no	no	no	no	no	no	no	no	no	no	no	no	0	0	0	SbiRTX430.01G549100	11.4668
SbiRTX430.01G549700	Sobic.001G520800	AT4G38225	0	0	expressed protein	10	-1.33463	-0.362472	0.319396	-1.72533	0.0835051	-0.539384	-1.77824	0.374045	1.58346	0.695643	-0.41949	-0.125407	SbiRTX430.01G549700	0.000177011	0.188689	0.243713	0.000177011	0.732253	0.0162179	0.000177011	0.114534	0.000177011	0.000647122	0.0256716	0.564205	SbiRTX430.01G549700	D	no	no	no	D	no	no	no	D	no	U	no	1	3	4	SbiRTX430.01G549700	43.1719
SbiRTX430.01G550000	Sobic.001G521200	0	0	0	expressed protein	10	-0.628945	-0.0375836	-0.162049	-0.922249	-0.560983	-0.79356	-0.487047	-0.136085	0.200479	0.637445	-0.735732	-1.01819	SbiRTX430.01G550000	0.00723149	0.889923	0.522363	0.000177011	0.00711762	0.000177011	0.0299104	0.575891	0.381004	0.000495703	0.000177011	0.000177011	SbiRTX430.01G550000	no	no	no	no	no	no	no	no	no	no	no	D	0	1	1	SbiRTX430.01G550000	29.8405
SbiRTX430.01G550100	Sobic.001G521300	AT2G42110	0	0	expressed protein	no	0	0	Inf	2.43841	1.4411	2.17383	1.35353	-Inf	-0.505758	Inf	0	0	SbiRTX430.01G550100	1	1	1	1	1	1	1	1	1	1	1	1	SbiRTX430.01G550100	no	no	no	no	no	no	no	no	no	no	no	no	0	0	0	SbiRTX430.01G550100	0
SbiRTX430.01G550200	Sobic.001G521400	0	0	0	0	no	0.773693	1.46415	1.39678	-1.5397	0.783732	-1.50971	-0.40479	-0.957813	0.040161	0.164262	-Inf	-Inf	SbiRTX430.01G550200	1	1	1	1	1	1	1	1	1	1	1	1	SbiRTX430.01G550200	no	no	no	no	no	no	no	no	no	no	no	no	0	0	0	SbiRTX430.01G550200	0.0693587
SbiRTX430.01G550500	Sobic.001G521700	0	0	0	0	no	-0.0792865	-0.217768	-0.0337577	0.0858963	0.17166	0.104727	-0.163545	-0.427145	0.0534503	-0.173577	-0.0391804	-0.884408	SbiRTX430.01G550500	0.881437	0.64409	0.947762	0.855592	0.706054	0.825624	0.755608	0.382743	0.918987	0.707042	0.941794	0.0872409	SbiRTX430.01G550500	no	no	no	no	no	no	no	no	no	no	no	no	0	0	0	SbiRTX430.01G550500	3.11147
SbiRTX430.01G550600	Sobic.001G521750	0	0	0	0	no	0.242383	-0.934967	-0.186527	0.0115243	-0.444784	0.129384	-0.0461196	-0.403144	0.51568	-0.709776	0.767636	-0.116654	SbiRTX430.01G550600	0.877022	0.602543	0.907401	0.979753	0.764403	0.923968	0.971106	0.693551	0.577545	0.715065	0.747037	0.910188	SbiRTX430.01G550600	no	no	no	no	no	no	no	no	no	no	no	no	0	0	0	SbiRTX430.01G550600	2.75088
SbiRTX430.01G551000	Sobic.001G522050	0	0	0	0	no	0.511666	-Inf	0.491838	-1.5204	-Inf	-Inf	1.15348	-0.361793	0.0021617	Inf	Inf	-Inf	SbiRTX430.01G551000	1	1	1	0.579929	0.226104	0.224789	1	1	1	1	1	1	SbiRTX430.01G551000	no	no	no	no	no	no	no	no	no	no	no	no	0	0	0	SbiRTX430.01G551000	0.424887
SbiRTX430.01G551800	Sobic.001G522900	AT1G30845	0	0	expressed protein	no	0.0233918	0.237411	0.273652	0.0859733	0.331804	0.129711	0.298548	0.598214	0.199155	0.673741	0.860893	0.53701	SbiRTX430.01G551800	0.932597	0.324747	0.245903	0.731106	0.134526	0.597166	0.172624	0.00306847	0.383398	0.00369203	0.000177011	0.010445	SbiRTX430.01G551800	no	no	no	no	no	no	no	no	no	no	no	no	0	0	0	SbiRTX430.01G551800	19.7105
SbiRTX430.01G551900	Sobic.001G523000	0	0	0	expressed protein	20	0.334318	2.43355	2.99591	1.06205	2.09083	2.0293	0.531045	1.60091	0.325137	2.91773	3.03778	2.60426	SbiRTX430.01G551900	0.234924	0.000177011	0.000177011	0.000177011	0.000177011	0.000177011	0.00344449	0.000177011	0.0737442	0.000177011	0.000177011	0.000177011	SbiRTX430.01G551900	no	U	U	U	U	U	U	U	no	U	no	U	9	0	9	SbiRTX430.01G551900	12.707
SbiRTX430.01G552000	Sobic.001G523050	0	0	0	0	no	0	0	0	0	0	0	0	0	0	Inf	0	0	SbiRTX430.01G552000	1	1	1	1	1	1	1	1	1	1	1	1	SbiRTX430.01G552000	no	no	no	no	no	no	no	no	no	no	no	no	0	0	0	SbiRTX430.01G552000	0
SbiRTX430.01G552100	Sobic.001G523100	0	0	0	0	no	-1.07511	-0.0614311	-0.373817	0.815106	-0.218667	-0.499607	-Inf	-Inf	-Inf	1.32995	0.606827	Inf	SbiRTX430.01G552100	0.222886	0.957851	0.659575	0.400906	0.873158	0.688089	1	1	1	0.219825	0.414045	1	SbiRTX430.01G552100	no	no	no	no	no	no	no	no	no	no	no	no	0	0	0	SbiRTX430.01G552100	3.59755
SbiRTX430.01G552200	Sobic.001G523150	0	0	0	0	no	-Inf	-Inf	1.0236	0	Inf	0	0	Inf	0	0	0.0213853	-Inf	SbiRTX430.01G552200	1	1	1	1	1	1	1	1	1	1	1	1	SbiRTX430.01G552200	no	no	no	no	no	no	no	no	no	no	no	no	0	0	0	SbiRTX430.01G552200	0.0267196
SbiRTX430.01G553200	Sobic.001G524100	AT5G41560	0	0	expressed protein	no	-0.317369	0.199876	-0.184731	-0.15405	0.674013	0.29605	-0.413133	0.0780514	0.037934	0.140792	0.213473	-0.228281	SbiRTX430.01G553200	0.193539	0.401446	0.45635	0.570035	0.00281446	0.233468	0.0792452	0.765403	0.887262	0.557113	0.335981	0.309926	SbiRTX430.01G553200	no	no	no	no	no	no	no	no	no	no	no	no	0	0	0	SbiRTX430.01G553200	16.4621
SbiRTX430.01G554100	Sobic.001G525200	0	0	0	expressed protein	no	0	0	0	0	0	0	0	0	0	0	0	0	SbiRTX430.01G554100	1	1	1	1	1	1	1	1	1	1	1	1	SbiRTX430.01G554100	no	no	no	no	no	no	no	no	no	no	no	no	0	0	0	SbiRTX430.01G554100	0
SbiRTX430.01G554200	Sobic.001G525300	AT5G52900	0	0	expressed protein	9	1.35646	2.24464	2.19251	2.29956	3.91845	2.66844	0.0266559	1.77597	1.25189	-2.12122	0.454657	-1.53105	SbiRTX430.01G554200	0.000339836	0.000177011	0.000177011	0.000177011	0.000177011	0.000177011	0.961613	0.000177011	0.00136185	0.000177011	0.18626	0.000495703	SbiRTX430.01G554200	U	U	U	D	U	U	U	no	no	U	U	D	8	2	10	SbiRTX430.01G554200	2.01564
SbiRTX430.01G556100	Sobic.001G527400	0	0	0	0	no	0	0	0	0	0	0	0	0	0	0	0	0	SbiRTX430.01G556100	1	1	1	1	1	1	1	1	1	1	1	1	SbiRTX430.01G556100	no	no	no	no	no	no	no	no	no	no	no	no	0	0	0	SbiRTX430.01G556100	0
SbiRTX430.01G556300	Sobic.001G527550	0	0	0	0	no	0	0	0	0	0	0	0	0	0	0	0	0	SbiRTX430.01G556300	1	1	1	1	1	1	1	1	1	1	1	1	SbiRTX430.01G556300	no	no	no	no	no	no	no	no	no	no	no	no	0	0	0	SbiRTX430.01G556300	0
SbiRTX430.01G557700	Sobic.001G528500	0	0	0	0	no	0.222701	0.463376	0.480007	0.212076	0.468722	0.392264	0.202213	0.341785	0.748232	-0.0714484	-0.759721	-0.627374	SbiRTX430.01G557700	0.700323	0.358845	0.339358	0.634038	0.205023	0.335813	0.718561	0.530237	0.139931	0.917608	0.181773	0.255749	SbiRTX430.01G557700	no	no	no	no	no	no	no	no	no	no	no	no	0	0	0	SbiRTX430.01G557700	5.09992
SbiRTX430.01G557900	Sobic.001G528700	0	0	0	0	no	0	0	0	0	Inf	0	0	0	0	0	0	0	SbiRTX430.01G557900	1	1	1	1	1	1	1	1	1	1	1	1	SbiRTX430.01G557900	no	no	no	no	no	no	no	no	no	no	no	no	0	0	0	SbiRTX430.01G557900	0
SbiRTX430.01G558200	Sobic.001G528900	AT1G65900	0	0	expressed protein	no	0.61417	0.260167	0.154943	0.334354	1.11019	0.538818	0.718984	0.726203	0.811759	-0.412814	-0.473314	-0.155837	SbiRTX430.01G558200	0.551133	0.833633	0.908783	0.725102	0.144257	0.511383	0.439483	0.459531	0.380785	0.740975	0.678215	1	SbiRTX430.01G558200	no	no	no	no	no	no	no	no	no	no	no	no	0	0	0	SbiRTX430.01G558200	0.612805
SbiRTX430.01G559500	Sobic.001G530201	0	0	0	0	no	1.81646	-0.251703	0.802805	-0.527578	-2.53836	-0.0874989	-0.74472	-1.74805	-0.621949	1.56511	-0.151214	0.979138	SbiRTX430.01G559500	1	1	1	1	1	1	1	1	1	1	1	1	SbiRTX430.01G559500	no	no	no	no	no	no	no	no	no	no	no	no	0	0	0	SbiRTX430.01G559500	0.0784265
SbiRTX430.01G559800	Sobic.001G530400	0	0	0	expressed protein	no	0	0	0	0	0	0	0	0	0	0	0	0	SbiRTX430.01G559800	1	1	1	1	1	1	1	1	1	1	1	1	SbiRTX430.01G559800	no	no	no	no	no	no	no	no	no	no	no	no	0	0	0	SbiRTX430.01G559800	0
SbiRTX430.01G560300	Sobic.001G530900	AT1G36320	0	0	expressed protein	14	-0.472344	-1.32225	-1.02786	-0.997247	-1.25422	-1.34362	-0.731495	-1.29458	-0.906344	-0.421003	-0.152178	-0.558193	SbiRTX430.01G560300	0.00406031	0.000177011	0.000177011	0.000177011	0.000177011	0.000177011	0.000177011	0.000177011	0.000177011	0.00957423	0.414532	0.000339836	SbiRTX430.01G560300	no	D	D	no	no	D	D	no	no	D	no	no	0	5	5	SbiRTX430.01G560300	32.3035
SbiRTX430.01G560400	Sobic.001G531000	0	0	0	expressed protein	15	-0.140912	-0.73462	-3.07973	-0.012474	-2.07479	-3.64242	0.302583	-2.91446	-1.67189	-0.784404	-2.71636	-4.02261	SbiRTX430.01G560400	0.548953	0.00190401	0.000177011	0.961316	0.000177011	0.000177011	0.288167	0.000177011	0.000177011	0.00561457	0.000177011	0.000177011	SbiRTX430.01G560400	no	no	D	no	no	D	D	D	no	D	D	D	0	7	7	SbiRTX430.01G560400	9.08416
SbiRTX430.01G561000	Sobic.001G531600	0	0	0	expressed protein	no	-1.16742	-1.32609	0.030324	-0.429262	-3.79731	-1.57843	-1.02519	-1.17731	-0.19908	-0.447918	0.269677	-0.870844	SbiRTX430.01G561000	1	1	1	1	1	1	1	1	1	0.387814	1	0.0837281	SbiRTX430.01G561000	no	no	no	no	no	no	no	no	no	no	no	no	0	0	0	SbiRTX430.01G561000	0.168812
SbiRTX430.01G562600	Sobic.001G533000	AT4G39840	0	0	expressed protein	2	-0.183557	-0.708132	-1.66036	-0.0909073	-0.263544	-0.537067	-0.0182979	-0.382742	0.0658404	-1.17452	-2.21072	-0.577446	SbiRTX430.01G562600	0.474886	0.00331983	0.000177011	0.712348	0.236348	0.0165227	0.955742	0.237725	0.849897	0.000177011	0.000177011	0.023556	SbiRTX430.01G562600	no	no	D	D	no	no	no	D	no	no	no	no	0	3	3	SbiRTX430.01G562600	6.42618
SbiRTX430.01G563600	Sobic.001G533900	AT4G24110	0	0	expressed protein	12	1.15782	-0.432736	1.44522	-0.188918	0.0282337	0.0890687	-1.08182	-1.37168	-0.738049	2.1936	1.86152	3.71639	SbiRTX430.01G563600	0.16906	1	0.0843569	0.835795	0.96446	0.920741	0.177999	0.159266	0.336892	1	0.105145	0.000177011	SbiRTX430.01G563600	no	no	no	no	no	no	no	no	no	no	no	U	1	0	1	SbiRTX430.01G563600	0.471175
SbiRTX430.01G563800	Sobic.001G534066	0	0	0	expressed protein	1	-0.227627	-1.02969	-0.983767	-0.328688	-0.679044	-0.845979	-0.330319	-0.925637	-0.512891	-0.0784769	-0.545112	-0.831174	SbiRTX430.01G563800	0.337328	0.000177011	0.000339836	0.0859993	0.000177011	0.000177011	0.132024	0.000177011	0.0130073	0.779811	0.00369203	0.000495703	SbiRTX430.01G563800	no	D	no	no	no	no	no	no	no	no	no	no	0	1	1	SbiRTX430.01G563800	3.9719
SbiRTX430.01G564100	Sobic.001G534466	0	0	0	0	no	-Inf	-Inf	-Inf	0	Inf	0	-Inf	-Inf	-Inf	0	0	-Inf	SbiRTX430.01G564100	1	1	1	1	1	1	1	1	1	1	1	1	SbiRTX430.01G564100	no	no	no	no	no	no	no	no	no	no	no	no	0	0	0	SbiRTX430.01G564100	0.0585671
SbiRTX430.01G564700	Sobic.001G534900	0	0	0	0	no	0.549683	0.681429	0.796394	-0.297008	-0.792555	-0.479427	0.729508	0.63253	0.0773305	-0.166191	0.780041	0.838743	SbiRTX430.01G564700	0.319263	0.213686	0.128191	0.373684	0.0146767	0.135667	0.144893	0.213236	0.903713	0.769469	0.00757125	0.0665227	SbiRTX430.01G564700	no	no	no	no	no	no	no	no	no	no	no	no	0	0	0	SbiRTX430.01G564700	0.510415
SbiRTX430.01G564800	Sobic.001G535000	0	0	0	0	no	0.40425	0.151051	0.111499	0.496492	-1.48156	-1.5783	0.911246	0.172453	-0.605448	0.622624	2.84095	0.357421	SbiRTX430.01G564800	0.237412	0.700493	0.782641	1	1	1	0.00490445	0.65908	0.1135	0.074617	1	0.323908	SbiRTX430.01G564800	no	no	no	no	no	no	no	no	no	no	no	no	0	0	0	SbiRTX430.01G564800	2.50098
SbiRTX430.01G565100	Sobic.001G535300	0	0	0	0	18	-0.602483	0.307342	0.330208	1.0319	1.75258	2.66085	-0.49161	0.463491	0.0072654	-1.6613	-1.30742	1.04641	SbiRTX430.01G565100	0.465907	0.683427	0.650233	1	1	0.0470722	0.556674	0.518481	0.966798	0.0505263	1	0.105071	SbiRTX430.01G565100	no	no	no	no	no	no	U	no	no	no	no	no	1	0	1	SbiRTX430.01G565100	0.512318
SbiRTX430.01G566500	Sobic.001G536500	AT1G65720	0	0	expressed protein	20	0.163928	0.502054	0.434717	0.0285684	0.709487	0.640762	0.0368303	0.538274	0.374845	0.712148	0.455548	1.44103	SbiRTX430.01G566500	0.363883	0.00242892	0.00813402	0.888313	0.000177011	0.000177011	0.853432	0.00122273	0.0259594	0.000177011	0.00631435	0.000177011	SbiRTX430.01G566500	no	no	no	no	no	no	no	no	no	no	no	U	1	0	1	SbiRTX430.01G566500	117.274
SbiRTX430.01G566700	Sobic.001G536700	AT4G34090	0	0	expressed protein	no	-0.480877	-0.75033	-0.458251	-0.0856644	-0.452608	-0.784005	-0.447038	-0.535476	-0.386992	-0.650287	-0.659813	-0.247856	SbiRTX430.01G566700	0.00319484	0.000177011	0.00478496	0.655376	0.00757125	0.000177011	0.00757125	0.000495703	0.0199354	0.000177011	0.000177011	0.149056	SbiRTX430.01G566700	no	no	no	no	no	no	no	no	no	no	no	no	0	0	0	SbiRTX430.01G566700	74.4654
SbiRTX430.01G567600	Sobic.001G537600	AT5G03050	0	0	knotted 1-binding protein 36, putative, expressed	no	0.420677	-0.433133	0.39608	-0.332419	-0.577024	-0.5644	0.250743	-0.408607	-0.852797	0.379292	1.54706	-0.0869131	SbiRTX430.01G567600	1	1	1	1	1	1	0.930499	0.895771	0.794894	0.8814	1	0.968216	SbiRTX430.01G567600	no	no	no	no	no	no	no	no	no	no	no	no	0	0	0	SbiRTX430.01G567600	0.278579
SbiRTX430.01G568200	Sobic.001G538200	0	0	0	0	no	0	0	0	0	0	0	0	0	0	0	-Inf	0	SbiRTX430.01G568200	1	1	1	1	1	1	1	1	1	1	1	1	SbiRTX430.01G568200	no	no	no	no	no	no	no	no	no	no	no	no	0	0	0	SbiRTX430.01G568200	0
SbiRTX430.01G568900	Sobic.001G538866	0	0	0	expressed protein	20	1.0716	0.921267	2.64355	1.23074	0.878701	1.29324	0.570766	0.80899	1.8239	1.43014	1.4285	3.10034	SbiRTX430.01G568900	0.000177011	0.000177011	0.000177011	0.000177011	0.000177011	0.000177011	0.00824609	0.000177011	0.000177011	0.000177011	0.000177011	0.000177011	SbiRTX430.01G568900	U	no	U	U	U	no	U	U	no	no	U	U	8	0	8	SbiRTX430.01G568900	23.1968
SbiRTX430.01G572300	Sobic.001G541500	AT1G47970	0	0	acidic leucine-rich nuclear phosphoprotein 32-related protein 1, putative, expressed	no	-0.0944011	-0.219357	-0.478036	0.0376679	-0.565344	-0.26698	0.227525	-0.273066	-0.713084	-0.298471	0.0437088	0.208677	SbiRTX430.01G572300	0.628378	0.212915	0.00331983	0.85324	0.000939655	0.125881	0.191112	0.110681	0.000177011	0.0891075	0.833708	0.238875	SbiRTX430.01G572300	no	no	no	no	no	no	no	no	no	no	no	no	0	0	0	SbiRTX430.01G572300	38.3883
SbiRTX430.01G573900	Sobic.001G542700	AT5G08450	0	0	expressed protein	no	0.0446462	-0.0438924	0.145677	-0.00438384	0.0623099	0.00208201	0.003201	0.0505692	0.119338	0.0118121	0.0677249	0.166649	SbiRTX430.01G573900	0.824515	0.826517	0.418639	0.982889	0.754337	0.991422	0.988734	0.797476	0.517087	0.953627	0.730094	0.363883	SbiRTX430.01G573900	no	no	no	no	no	no	no	no	no	no	no	no	0	0	0	SbiRTX430.01G573900	13.4623
SbiRTX430.01G574400	Sobic.001G543200	AT5G47400	0	0	expressed protein	no	0.0404905	-0.323987	-0.295778	-0.0401665	-0.538928	-0.59478	-0.03418	-0.33852	-0.223528	-0.551574	0.124658	0.282632	SbiRTX430.01G574400	0.880564	0.180654	0.228482	0.874623	0.0177387	0.00902402	0.907817	0.183097	0.38912	0.0249061	0.669265	0.269728	SbiRTX430.01G574400	no	no	no	no	no	no	no	no	no	no	no	no	0	0	0	SbiRTX430.01G574400	3.96306
SbiRTX430.01G575700	Sobic.001G544500	AT5G46560	0	0	expressed protein	no	-0.0383044	-0.0583343	-0.193931	-0.0275538	-0.210399	-0.350097	0.102169	-0.0797924	0.0344897	-0.10498	-0.27845	-0.436134	SbiRTX430.01G575700	0.870477	0.805691	0.35511	0.908227	0.303775	0.0812238	0.641767	0.725441	0.886963	0.635314	0.185337	0.0266239	SbiRTX430.01G575700	no	no	no	no	no	no	no	no	no	no	no	no	0	0	0	SbiRTX430.01G575700	13.4626
SbiRTX430.02G000700	Sobic.002G000700	AT2G39950	0	0	expressed protein	no	-0.0637337	0.0139252	0.0960373	-0.393821	0.0527686	-0.0902196	-0.357619	-0.0580027	0.434578	0.0119785	-0.872598	-0.732639	SbiRTX430.02G000700	0.750956	0.94791	0.625637	0.0242328	0.800187	0.654488	0.0442748	0.782434	0.015809	0.958781	0.000177011	0.000177011	SbiRTX430.02G000700	no	no	no	no	no	no	no	no	no	no	no	no	0	0	0	SbiRTX430.02G000700	51.8658
SbiRTX430.02G002000	Sobic.002G002000	AT1G50660	0	0	expressed protein	6	0.0552282	1.56992	0.969	0.114202	1.35472	1.32413	0.777874	1.85047	1.88678	0.360099	0.279773	-0.754628	SbiRTX430.02G002000	0.878374	0.000177011	0.000495703	0.728974	0.000177011	0.000177011	0.0074586	0.000177011	0.000177011	0.123779	0.205151	0.00268657	SbiRTX430.02G002000	no	U	no	no	no	U	U	no	no	U	U	no	5	0	5	SbiRTX430.02G002000	2.17148
SbiRTX430.02G002100	Sobic.002G002100	AT1G61900	0	0	expressed protein	no	0.0518155	-0.18516	-0.220203	-0.0890454	-0.37063	-0.30735	0.163536	-0.121358	-0.150067	-0.66295	-0.343238	-0.778657	SbiRTX430.02G002100	0.870811	0.527495	0.450374	0.758387	0.147434	0.230555	0.593466	0.711616	0.633946	0.0125868	0.157398	0.0029417	SbiRTX430.02G002100	no	no	no	no	no	no	no	no	no	no	no	no	0	0	0	SbiRTX430.02G002100	4.15966
SbiRTX430.02G002900	Sobic.002G002900	0	0	0	0	no	0	0	0	0	0	0	0	0	0	0	0	0	SbiRTX430.02G002900	1	1	1	1	1	1	1	1	1	1	1	1	SbiRTX430.02G002900	no	no	no	no	no	no	no	no	no	no	no	no	0	0	0	SbiRTX430.02G002900	0
SbiRTX430.02G003000	Sobic.002G003000	AT4G27120	0	0	expressed protein	no	0.144362	0.123682	0.12362	0.209897	0.0533291	-0.0832967	0.345752	0.286543	0.247465	0.342835	0.375039	0.336265	SbiRTX430.02G003000	0.46688	0.537134	0.537134	0.262562	0.800795	0.68925	0.0528341	0.11402	0.174177	0.0700329	0.0348915	0.0666029	SbiRTX430.02G003000	no	no	no	no	no	no	no	no	no	no	no	no	0	0	0	SbiRTX430.02G003000	15.8591
SbiRTX430.02G005200	Sobic.002G005000	AT4G28200	0	0	expressed protein	7	-0.186759	-0.484255	-0.126965	-0.256075	-0.738509	-0.599046	-0.160001	-0.704513	-0.184063	-0.910666	-0.677923	-1.03199	SbiRTX430.02G005200	0.331111	0.00666044	0.520261	0.170069	0.000177011	0.000939655	0.424407	0.000177011	0.352277	0.000177011	0.000177011	0.000177011	SbiRTX430.02G005200	no	no	no	no	no	no	no	no	no	no	no	D	0	1	1	SbiRTX430.02G005200	12.7682
SbiRTX430.02G005800	Sobic.002G005700	AT5G48240	0	0	transposon protein, putative, unclassified, expressed	no	0.0929588	-0.230758	-0.053384	-0.0122271	-0.799597	-0.490683	0.0860246	-0.41825	-0.107686	-0.606341	-0.483706	-0.898977	SbiRTX430.02G005800	0.662587	0.23857	0.811145	0.956527	0.000177011	0.00608259	0.678032	0.0252895	0.601715	0.000339836	0.00880231	0.000177011	SbiRTX430.02G005800	no	no	no	no	no	no	no	no	no	no	no	no	0	0	0	SbiRTX430.02G005800	17.7502
SbiRTX430.02G006000	Sobic.002G005900	0	0	0	0	no	0.705235	-Inf	-Inf	1.62746	-Inf	-Inf	3.05231	0.652456	-Inf	0	Inf	0	SbiRTX430.02G006000	1	1	1	1	1	1	1	1	1	1	1	1	SbiRTX430.02G006000	no	no	no	no	no	no	no	no	no	no	no	no	0	0	0	SbiRTX430.02G006000	0.0618902
SbiRTX430.02G006200	Sobic.002G006200	0	0	0	0	no	0	0	0	0	0	0	0	0	0	0	0	0	SbiRTX430.02G006200	1	1	1	1	1	1	1	1	1	1	1	1	SbiRTX430.02G006200	no	no	no	no	no	no	no	no	no	no	no	no	0	0	0	SbiRTX430.02G006200	0
SbiRTX430.02G006300	Sobic.002G006300	AT5G53930	0	0	expressed protein	15	0.0102815	-0.590764	-0.594448	-0.299565	-1.01742	-0.905891	-0.320751	-0.848095	-0.859744	-0.51114	-0.0437451	-0.24786	SbiRTX430.02G006300	0.962165	0.000339836	0.000647122	0.0796426	0.000177011	0.000177011	0.0631494	0.000177011	0.000177011	0.00418241	0.84073	0.190525	SbiRTX430.02G006300	no	no	no	no	no	D	no	no	no	no	no	no	0	1	1	SbiRTX430.02G006300	14.2999
SbiRTX430.02G008100	Sobic.002G008100	0	0	0	VHS and GAT domain containing protein, expressed	no	0.028434	-0.320832	-0.0018976	-0.738667	-0.321439	-0.669107	-0.406218	-0.140177	0.118209	-0.621921	-0.434804	0.0372574	SbiRTX430.02G008100	0.937312	0.331482	0.993629	0.0144694	0.30423	0.0318601	0.188491	0.67681	0.722966	0.033244	0.205821	0.924856	SbiRTX430.02G008100	no	no	no	no	no	no	no	no	no	no	no	no	0	0	0	SbiRTX430.02G008100	3.13384
SbiRTX430.02G009300	Sobic.002G009401	0	0	0	OsFBX209 - F-box domain containing protein, expressed	no	-0.0784266	0.0854519	0.229595	-0.357886	-0.2402	0.152758	-0.280196	0.426873	0.0109258	0.782278	0.122154	-0.323584	SbiRTX430.02G009300	0.858064	0.839212	0.551803	0.310704	0.516446	0.686975	0.543797	0.294635	0.987248	0.0440984	0.749901	0.503171	SbiRTX430.02G009300	no	no	no	no	no	no	no	no	no	no	no	no	0	0	0	SbiRTX430.02G009300	3.75115
SbiRTX430.02G009400	Sobic.002G009500	0	0	0	OsFBL33 - F-box domain and LRR containing protein, expressed	no	0.011731	0.136181	-0.153069	0.178376	0.455975	0.326642	0.608697	-0.0953777	-0.0681504	-0.454537	-0.272466	-0.826294	SbiRTX430.02G009400	0.969698	0.618852	0.588581	0.529318	0.071974	0.222761	0.0376062	0.798049	0.854779	0.0601607	0.325529	0.018442	SbiRTX430.02G009400	no	no	no	no	no	no	no	no	no	no	no	no	0	0	0	SbiRTX430.02G009400	5.58369
SbiRTX430.02G010100	Sobic.002G010150	0	0	0	0	no	0	0	0	0	0	0	0	0	0	0	0	0	SbiRTX430.02G010100	1	1	1	1	1	1	1	1	1	1	1	1	SbiRTX430.02G010100	no	no	no	no	no	no	no	no	no	no	no	no	0	0	0	SbiRTX430.02G010100	0
SbiRTX430.02G010600	Sobic.002G010400	0	0	0	OsFBX1 - F-box domain containing protein, expressed	no	0.392699	0.38089	-0.875557	0.738419	1.91618	0.489795	0.803558	1.0128	1.63574	0.536933	-0.508347	-3.48747	SbiRTX430.02G010600	1	1	1	1	1	1	1	1	1	1	1	1	SbiRTX430.02G010600	no	no	no	no	no	no	no	no	no	no	no	no	0	0	0	SbiRTX430.02G010600	0.0829322
SbiRTX430.02G010700	Sobic.002G010500	0	0	0	expressed protein	no	0.158752	-0.843253	0.518891	1.72302	0.974164	0.869644	0.93078	1.11863	1.26767	0.476973	-1.84756	-1.39097	SbiRTX430.02G010700	1	1	1	1	1	1	1	1	1	1	1	1	SbiRTX430.02G010700	no	no	no	no	no	no	no	no	no	no	no	no	0	0	0	SbiRTX430.02G010700	0.19402
SbiRTX430.02G011100	Sobic.002G010900	AT5G43150	0	0	expressed protein	no	0	Inf	0	0	0	0	Inf	0	Inf	Inf	0	0	SbiRTX430.02G011100	1	1	1	1	1	1	1	1	1	1	1	1	SbiRTX430.02G011100	no	no	no	no	no	no	no	no	no	no	no	no	0	0	0	SbiRTX430.02G011100	0
SbiRTX430.02G011500	Sobic.002G011200	0	0	0	expressed protein	no	0	0	0	0	0	0	0	0	0	0	0	0	SbiRTX430.02G011500	1	1	1	1	1	1	1	1	1	1	1	1	SbiRTX430.02G011500	no	no	no	no	no	no	no	no	no	no	no	no	0	0	0	SbiRTX430.02G011500	0
SbiRTX430.02G011600	Sobic.002G011300	0	0	0	0	no	0	0	0	0	0	0	0	0	0	0	0	-Inf	SbiRTX430.02G011600	1	1	1	1	1	1	1	1	1	1	1	1	SbiRTX430.02G011600	no	no	no	no	no	no	no	no	no	no	no	no	0	0	0	SbiRTX430.02G011600	0
SbiRTX430.02G013600	Sobic.002G013200	0	0	0	OsFBX234 - F-box domain containing protein, expressed	no	0	0	0	0	0	Inf	0	0	0	0	0	0	SbiRTX430.02G013600	1	1	1	1	1	1	1	1	1	1	1	1	SbiRTX430.02G013600	no	no	no	no	no	no	no	no	no	no	no	no	0	0	0	SbiRTX430.02G013600	0
SbiRTX430.02G013700	Sobic.002G013300	0	0	0	OsFBL33 - F-box domain and LRR containing protein, expressed	12	-0.172179	-0.195029	-0.131025	0.506219	0.675939	0.833501	0.618343	-0.174754	-0.307468	0.223932	0.580986	1.84013	SbiRTX430.02G013700	0.736449	0.708207	0.803228	0.17712	0.0694616	0.0212197	0.113945	0.719123	0.510594	0.647055	0.137662	0.000177011	SbiRTX430.02G013700	no	no	no	no	no	no	no	no	no	no	no	U	1	0	1	SbiRTX430.02G013700	1.43677
SbiRTX430.02G014600	Sobic.002G014032	0	0	0	OsFBL33 - F-box domain and LRR containing protein, expressed	no	Inf	Inf	Inf	-1.03569	-1.08743	-0.615298	-0.844197	-0.567372	0.170855	-3.44161	-0.267917	-2.20945	SbiRTX430.02G014600	1	1	1	1	1	1	1	1	1	1	1	1	SbiRTX430.02G014600	no	no	no	no	no	no	no	no	no	no	no	no	0	0	0	SbiRTX430.02G014600	0
SbiRTX430.02G014800	Sobic.002G014200	0	0	0	OsFBX209 - F-box domain containing protein, expressed	no	0.648874	-0.972072	-0.656769	0.786631	0.37446	2.3234	-0.569892	0.00406943	-0.455888	0.106035	3.97581	1.12728	SbiRTX430.02G014800	1	1	1	1	1	1	1	1	1	1	1	1	SbiRTX430.02G014800	no	no	no	no	no	no	no	no	no	no	no	no	0	0	0	SbiRTX430.02G014800	0.0851355
SbiRTX430.02G015100	Sobic.002G014500	0	0	0	retrotransposon protein, putative, Ty3-gypsy subclass, expressed	15	-Inf	-Inf	-Inf	0	0	0	-1.86774	-Inf	-Inf	0	0	0	SbiRTX430.02G015100	1	1	1	1	1	1	0.02615	0.000177011	0.000177011	1	1	1	SbiRTX430.02G015100	no	no	no	no	no	no	no	no	D	D	D	no	0	3	3	SbiRTX430.02G015100	0.0222728
SbiRTX430.02G015200	Sobic.002G014600	0	0	0	OsFBL33 - F-box domain and LRR containing protein, expressed	no	0.00114386	-0.0709803	0.0993072	0.060933	-0.0793177	0.00447514	-0.129894	0.00844688	0.16491	0.241266	0.261027	-0.294761	SbiRTX430.02G015200	0.992682	0.836431	0.769428	0.839291	0.788144	0.987319	0.671015	0.97764	0.566607	0.399724	0.300729	0.298261	SbiRTX430.02G015200	no	no	no	no	no	no	no	no	no	no	no	no	0	0	0	SbiRTX430.02G015200	3.32037
SbiRTX430.02G015300	Sobic.002G014700	0	0	0	OsFBX209 - F-box domain containing protein, expressed	no	-0.0895733	0.0836843	0.219116	0.231812	-0.0165557	0.20775	-0.0683822	-0.215041	0.0072851	-0.343879	-0.564754	-0.645189	SbiRTX430.02G015300	0.763408	0.772415	0.405915	0.37049	0.955393	0.429354	0.815696	0.420494	0.981108	0.153454	0.0159112	0.00596599	SbiRTX430.02G015300	no	no	no	no	no	no	no	no	no	no	no	no	0	0	0	SbiRTX430.02G015300	6.30608
SbiRTX430.02G015400	Sobic.002G014800	AT4G33625	0	0	expressed protein	14	-0.333057	-0.784811	-0.749253	-0.630265	-0.442773	-0.246246	-0.886713	-0.698505	-1.13673	-0.523729	-0.0406073	-0.614965	SbiRTX430.02G015400	0.0990069	0.000177011	0.000177011	0.00502404	0.0544506	0.298204	0.000177011	0.000339836	0.000177011	0.00711762	0.874281	0.00108196	SbiRTX430.02G015400	no	no	no	no	no	no	no	no	no	no	D	no	0	1	1	SbiRTX430.02G015400	22.2982
SbiRTX430.02G015600	Sobic.002G015000	0	0	0	OsFBX234 - F-box domain containing protein, expressed	no	0	0	0	0	0	0	0	0	0	0	0	0	SbiRTX430.02G015600	1	1	1	1	1	1	1	1	1	1	1	1	SbiRTX430.02G015600	no	no	no	no	no	no	no	no	no	no	no	no	0	0	0	SbiRTX430.02G015600	0
SbiRTX430.02G015700	Sobic.002G015100	0	0	0	OsFBX209 - F-box domain containing protein, expressed	no	0	0	0	0	0	0	0	0	0	0	0	0	SbiRTX430.02G015700	1	1	1	1	1	1	1	1	1	1	1	1	SbiRTX430.02G015700	no	no	no	no	no	no	no	no	no	no	no	no	0	0	0	SbiRTX430.02G015700	0
SbiRTX430.02G016100	Sobic.002G015500	AT4G15060	0	0	OsFBD13 - F-box and FBD domain containing protein, expressed	no	0	0	0	0	0	0	0	0	0	0	0	0	SbiRTX430.02G016100	1	1	1	1	1	1	1	1	1	1	1	1	SbiRTX430.02G016100	no	no	no	no	no	no	no	no	no	no	no	no	0	0	0	SbiRTX430.02G016100	0
SbiRTX430.02G017000	Sobic.002G016000	0	0	0	OsFBL32 - F-box domain and LRR containing protein, expressed	no	0	0	0	0	0	0	0	0	0	0	0	0	SbiRTX430.02G017000	1	1	1	1	1	1	1	1	1	1	1	1	SbiRTX430.02G017000	no	no	no	no	no	no	no	no	no	no	no	no	0	0	0	SbiRTX430.02G017000	0
SbiRTX430.02G017100	Sobic.002G016100	0	0	0	OsFBD13 - F-box and FBD domain containing protein, expressed	11	0	0	0	0	0	0	0.158739	-0.376059	-0.627193	0	0	-1.62213	SbiRTX430.02G017100	1	1	1	1	1	1	0.752005	0.408641	0.190261	1	1	0.000495703	SbiRTX430.02G017100	no	no	no	no	no	no	no	no	no	no	no	D	0	1	1	SbiRTX430.02G017100	0
SbiRTX430.02G017300	Sobic.002G016250	0	0	0	0	no	0	0	0	0	0	0	0	0	0	0	0	0	SbiRTX430.02G017300	1	1	1	1	1	1	1	1	1	1	1	1	SbiRTX430.02G017300	no	no	no	no	no	no	no	no	no	no	no	no	0	0	0	SbiRTX430.02G017300	0
SbiRTX430.02G017900	Sobic.002G016800	AT4G15060	0	0	OsFBD13 - F-box and FBD domain containing protein, expressed	no	0	0	0	0	0	0	-2.14874	-1.7325	-Inf	0	Inf	Inf	SbiRTX430.02G017900	1	1	1	1	1	1	1	1	1	1	1	1	SbiRTX430.02G017900	no	no	no	no	no	no	no	no	no	no	no	no	0	0	0	SbiRTX430.02G017900	0
SbiRTX430.02G018100	Sobic.002G017201	0	0	0	expressed protein	no	2.28564	3.57937	2.24768	-0.76462	0.139315	1.42867	-1.72551	0.178212	0.400825	0.706777	0.883255	2.20884	SbiRTX430.02G018100	1	0.312168	1	1	0.882425	0.0713268	1	1	1	1	0.150106	1	SbiRTX430.02G018100	no	no	no	no	no	no	no	no	no	no	no	no	0	0	0	SbiRTX430.02G018100	0.0515474
SbiRTX430.02G018200	Sobic.002G017300	0	0	0	expressed protein	1	-2.4417	-1.34896	-0.599391	0.362082	1.22967	1.4551	-1.05951	-Inf	-0.887901	-0.391762	0.304629	0.0249447	SbiRTX430.02G018200	1	1	1	1	0.0112009	0.00344449	1	1	1	1	0.583235	1	SbiRTX430.02G018200	no	no	no	no	no	U	U	no	no	no	no	no	2	0	2	SbiRTX430.02G018200	0.310411
SbiRTX430.02G018300	Sobic.002G017400	0	0	0	expressed protein	no	Inf	0	0	0	0	0	0	0	0	0	Inf	-Inf	SbiRTX430.02G018300	1	1	1	1	1	1	1	1	1	1	1	1	SbiRTX430.02G018300	no	no	no	no	no	no	no	no	no	no	no	no	0	0	0	SbiRTX430.02G018300	0
SbiRTX430.02G018500	Sobic.002G017700	0	0	0	expressed protein	no	0.470028	-0.116487	-0.181291	-0.133075	0.373234	0.0763141	-0.446477	-0.783231	0.0782919	0.171943	-0.169157	-0.504478	SbiRTX430.02G018500	0.451152	1	1	1	0.50227	0.906424	1	1	1	1	0.775693	1	SbiRTX430.02G018500	no	no	no	no	no	no	no	no	no	no	no	no	0	0	0	SbiRTX430.02G018500	0.38488
SbiRTX430.02G019000	Sobic.002G018000	0	0	0	0	no	0	0	0	0	0	0	0	0	0	0	0	0	SbiRTX430.02G019000	1	1	1	1	1	1	1	1	1	1	1	1	SbiRTX430.02G019000	no	no	no	no	no	no	no	no	no	no	no	no	0	0	0	SbiRTX430.02G019000	0
SbiRTX430.02G019100	Sobic.002G018100	0	0	0	0	no	0	0	0	0	0	0	0	0	0	0	0	0	SbiRTX430.02G019100	1	1	1	1	1	1	1	1	1	1	1	1	SbiRTX430.02G019100	no	no	no	no	no	no	no	no	no	no	no	no	0	0	0	SbiRTX430.02G019100	0
SbiRTX430.02G019200	Sobic.002G018133	0	0	0	0	no	0	0	0	0	0	0	0	0	0	0	0	0	SbiRTX430.02G019200	1	1	1	1	1	1	1	1	1	1	1	1	SbiRTX430.02G019200	no	no	no	no	no	no	no	no	no	no	no	no	0	0	0	SbiRTX430.02G019200	0
SbiRTX430.02G019300	Sobic.002G018166	0	0	0	0	no	0	0	0	0	0	0	0	0	0	0	0	0	SbiRTX430.02G019300	1	1	1	1	1	1	1	1	1	1	1	1	SbiRTX430.02G019300	no	no	no	no	no	no	no	no	no	no	no	no	0	0	0	SbiRTX430.02G019300	0
SbiRTX430.02G019500	Sobic.002G018300	0	0	0	expressed protein	20	-0.721516	2.87332	2.73008	0.722582	1.37615	1.95209	-0.522666	-0.0543874	0.219949	3.08408	3.37158	3.78104	SbiRTX430.02G019500	0.0978765	0.000177011	0.000177011	0.00768408	0.000177011	0.000177011	0.032969	0.845509	0.349866	0.000177011	0.000177011	0.000177011	SbiRTX430.02G019500	no	U	U	U	no	U	U	U	no	no	no	U	7	0	7	SbiRTX430.02G019500	1.01938
SbiRTX430.02G019700	Sobic.002G018500	0	0	0	0	7	-2.77207	-2.35665	-3.24366	-0.901159	-1.17335	-1.43298	-2.59919	-3.25463	-0.220148	0.438673	-1.82578	-1.87308	SbiRTX430.02G019700	0.000177011	0.000177011	0.000177011	0.000177011	0.000177011	0.000177011	0.000177011	0.000177011	0.405648	0.0473327	0.000177011	0.000177011	SbiRTX430.02G019700	D	D	D	no	no	D	D	D	D	D	no	D	0	9	9	SbiRTX430.02G019700	214.576
SbiRTX430.02G020000	Sobic.002G018800	0	0	0	expressed protein	no	0	0	0	0	0	0	-0.0240488	-0.810283	-Inf	0	0	-0.183834	SbiRTX430.02G020000	1	1	1	1	1	1	1	1	1	1	1	1	SbiRTX430.02G020000	no	no	no	no	no	no	no	no	no	no	no	no	0	0	0	SbiRTX430.02G020000	0
SbiRTX430.02G020100	Sobic.002G018901	0	0	0	0	14	-0.162118	-0.565735	-0.617595	-0.601511	-1.37034	-1.4852	-1.04474	-1.0008	-0.202073	-0.553761	-1.29458	-0.799947	SbiRTX430.02G020100	0.57951	0.0405558	0.0254802	0.0360728	0.000177011	0.000177011	0.000339836	0.000495703	0.489291	0.0346187	0.00149949	0.013322	SbiRTX430.02G020100	no	no	no	no	no	D	D	D	D	D	no	no	0	5	5	SbiRTX430.02G020100	12.7529
SbiRTX430.02G020500	Sobic.002G019300	0	0	0	OsFBX210 - F-box domain containing protein, expressed	no	0	0	0	0	0	0	0	0	0	0	0	0	SbiRTX430.02G020500	1	1	1	1	1	1	1	1	1	1	1	1	SbiRTX430.02G020500	no	no	no	no	no	no	no	no	no	no	no	no	0	0	0	SbiRTX430.02G020500	0
SbiRTX430.02G020700	Sobic.002G019600	0	0	0	OsFBX234 - F-box domain containing protein, expressed	no	-0.659973	-0.158225	0.133077	0.27021	-0.00409542	-0.0893774	0.143279	-3.55602	1.1063	-1.07969	-0.845865	0.663109	SbiRTX430.02G020700	1	1	1	0.217431	0.987141	0.72361	1	1	1	1	0.000177011	1	SbiRTX430.02G020700	no	no	no	no	no	no	no	no	no	no	no	no	0	0	0	SbiRTX430.02G020700	0.182088
SbiRTX430.02G020800	Sobic.002G019750	0	0	0	OsFBX234 - F-box domain containing protein, expressed	no	-Inf	-Inf	-Inf	-0.263749	-0.17156	1.40834	0	0	0	0	-0.652635	Inf	SbiRTX430.02G020800	1	1	1	1	1	1	1	1	1	1	1	1	SbiRTX430.02G020800	no	no	no	no	no	no	no	no	no	no	no	no	0	0	0	SbiRTX430.02G020800	0.0276067
SbiRTX430.02G021300	Sobic.002G020200	AT1G76600	0	0	expressed protein	12	-0.510589	0.983624	1.2285	0.284991	0.696906	1.15366	0.217461	1.10029	1.65265	-1.13097	-0.478492	1.33731	SbiRTX430.02G021300	0.407408	0.0563941	0.0152963	0.599863	0.139298	0.0115229	0.708508	0.0251939	0.00149949	0.00935432	0.286405	0.000339836	SbiRTX430.02G021300	no	no	U	D	no	no	U	no	no	U	U	U	5	1	6	SbiRTX430.02G021300	0.786545
SbiRTX430.02G021700	Sobic.002G020600	AT3G50780	0	0	H-BTB5 - Bric-a-Brac, Tramtrack, Broad Complex BTB domain with H family conserved sequence, expressed	15	0.254355	-0.728985	-1.33578	-0.0738454	-1.48647	-1.39393	0.0275058	-1.13626	-1.58268	-0.737852	-0.0337283	-1.22694	SbiRTX430.02G021700	0.229701	0.000647122	0.000177011	0.773392	0.000177011	0.000177011	0.912406	0.000177011	0.000177011	0.00216837	0.918949	0.000177011	SbiRTX430.02G021700	no	no	D	no	no	D	D	no	no	D	D	D	0	6	6	SbiRTX430.02G021700	5.23688
SbiRTX430.02G021900	Sobic.002G020800	AT4G37700	0	0	expressed protein	no	-0.640202	0.500272	-0.484665	1.22129	-0.206208	0.973653	0.970698	0.277326	0.107437	2.94432	1.01659	6.17852	SbiRTX430.02G021900	0.443241	0.515058	0.580445	0.10477	0.837179	0.211692	0.187246	0.766601	0.903391	0.0993891	0.207351	0.0623187	SbiRTX430.02G021900	no	no	no	no	no	no	no	no	no	no	no	no	0	0	0	SbiRTX430.02G021900	0.710119
SbiRTX430.02G022000	Sobic.002G020900	AT1G61255	0	0	GCRP3 - Glycine and cysteine rich family protein precursor, expressed	13	0.178931	0.0272372	-0.556288	1.91551	1.85102	1.90341	0.55483	0.456546	0.44477	1.03252	2.31989	-0.00361108	SbiRTX430.02G022000	0.7819	0.97882	0.382743	0.00163558	0.00177036	0.00163558	0.240696	0.367915	0.370603	0.0882558	0.000177011	0.989424	SbiRTX430.02G022000	no	no	no	no	U	U	U	U	no	no	no	no	4	0	4	SbiRTX430.02G022000	3.77908
SbiRTX430.02G022700	Sobic.002G021700	0	0	0	OsFBX234 - F-box domain containing protein, expressed	no	-Inf	-Inf	-Inf	0.379821	-0.181601	0.364726	0	0	0	-0.116064	-0.455237	0	SbiRTX430.02G022700	1	1	1	0.579139	1	1	1	1	1	1	1	1	SbiRTX430.02G022700	no	no	no	no	no	no	no	no	no	no	no	no	0	0	0	SbiRTX430.02G022700	0.00774999
SbiRTX430.02G022900	Sobic.002G022100	0	0	0	OsFBX212 - F-box domain containing protein, expressed	no	0	0	0	0	0	0	0	0	0	0	0	0	SbiRTX430.02G022900	1	1	1	1	1	1	1	1	1	1	1	1	SbiRTX430.02G022900	no	no	no	no	no	no	no	no	no	no	no	no	0	0	0	SbiRTX430.02G022900	0
SbiRTX430.02G023000	Sobic.002G022200	0	0	0	OsFBL33 - F-box domain and LRR containing protein, expressed	no	Inf	Inf	Inf	-0.642812	1.22307	1.84088	0	0	0	Inf	Inf	0	SbiRTX430.02G023000	1	1	1	1	1	1	1	1	1	1	1	1	SbiRTX430.02G023000	no	no	no	no	no	no	no	no	no	no	no	no	0	0	0	SbiRTX430.02G023000	0
SbiRTX430.02G023500	Sobic.002G022800	0	0	0	OsFBX234 - F-box domain containing protein, expressed	1	-1.28744	-0.312167	-1.71451	-0.251737	-4.35561	-3.45187	Inf	Inf	Inf	-0.871133	1.21681	-1.06353	SbiRTX430.02G023500	1	1	1	0.342031	0.000177011	0.000177011	1	1	1	1	0.00163558	1	SbiRTX430.02G023500	no	no	no	no	no	D	D	U	no	no	no	no	1	2	3	SbiRTX430.02G023500	0.103569
SbiRTX430.02G024100	Sobic.002G023400	0	0	0	expressed protein	no	0	0	0	0	0	0	0	0	0	0	0	0	SbiRTX430.02G024100	1	1	1	1	1	1	1	1	1	1	1	1	SbiRTX430.02G024100	no	no	no	no	no	no	no	no	no	no	no	no	0	0	0	SbiRTX430.02G024100	0
SbiRTX430.02G024300	Sobic.002G023600	0	0	0	BED zinc finger family protein, expressed	8	-0.49427	-1.78107	-1.21402	-0.203467	-1.05758	-1.43499	-0.668843	-2.0244	-1.16	-0.512332	-0.332686	-1.03787	SbiRTX430.02G024300	0.147013	0.000177011	0.00268657	0.550213	0.00203657	0.000177011	0.310542	0.0401985	0.100301	0.0857661	0.321622	0.0559724	SbiRTX430.02G024300	no	D	D	no	no	D	D	no	no	D	no	no	0	5	5	SbiRTX430.02G024300	2.75109
SbiRTX430.02G025200	Sobic.002G024650	0	0	0	jasmonate-induced protein, putative, expressed	no	0	0	0	0	0	0	0	0	0	0	0	0	SbiRTX430.02G025200	1	1	1	1	1	1	1	1	1	1	1	1	SbiRTX430.02G025200	no	no	no	no	no	no	no	no	no	no	no	no	0	0	0	SbiRTX430.02G025200	0
SbiRTX430.02G025300	Sobic.002G024800	0	0	0	phytase, putative, expressed	no	0	0	0	0	0	0	0	0	0	0	0	0	SbiRTX430.02G025300	1	1	1	1	1	1	1	1	1	1	1	1	SbiRTX430.02G025300	no	no	no	no	no	no	no	no	no	no	no	no	0	0	0	SbiRTX430.02G025300	0
SbiRTX430.02G025700	Sobic.002G025300	AT4G37810	0	0	expressed protein	no	0	Inf	0	0	0	0	0	Inf	0	0	0	Inf	SbiRTX430.02G025700	1	1	1	1	1	1	1	1	1	1	1	1	SbiRTX430.02G025700	no	no	no	no	no	no	no	no	no	no	no	no	0	0	0	SbiRTX430.02G025700	0
SbiRTX430.02G027100	Sobic.002G026800	0	0	0	ZOS1-07 - C2H2 zinc finger protein, expressed	no	0	0	0	0	0	0	0	0	0	0	0	0	SbiRTX430.02G027100	1	1	1	1	1	1	1	1	1	1	1	1	SbiRTX430.02G027100	no	no	no	no	no	no	no	no	no	no	no	no	0	0	0	SbiRTX430.02G027100	0
SbiRTX430.02G027200	Sobic.002G026900	0	0	0	ZOS1-07 - C2H2 zinc finger protein, expressed	no	0	0	0	0	0	0	0	0	0	0	0	0	SbiRTX430.02G027200	1	1	1	1	1	1	1	1	1	1	1	1	SbiRTX430.02G027200	no	no	no	no	no	no	no	no	no	no	no	no	0	0	0	SbiRTX430.02G027200	0
SbiRTX430.02G027300	Sobic.002G027100	0	0	0	ZOS1-07 - C2H2 zinc finger protein, expressed	no	0	0	0	0	0	0	0	0	0	0	0	0	SbiRTX430.02G027300	1	1	1	1	1	1	1	1	1	1	1	1	SbiRTX430.02G027300	no	no	no	no	no	no	no	no	no	no	no	no	0	0	0	SbiRTX430.02G027300	0
SbiRTX430.02G027400	Sobic.002G027166	0	0	0	0	no	-0.0527223	-0.255974	0.644495	0.499247	0.563635	0.113434	0.318628	-0.246887	-0.0953635	0.0269679	-0.284993	-0.169971	SbiRTX430.02G027400	0.945897	0.73069	0.298432	0.408263	0.339929	0.869676	0.619909	0.728256	0.895771	0.978065	0.568262	0.778327	SbiRTX430.02G027400	no	no	no	no	no	no	no	no	no	no	no	no	0	0	0	SbiRTX430.02G027400	7.65482
SbiRTX430.02G027500	Sobic.002G027300	0	0	0	ZOS1-07 - C2H2 zinc finger protein, expressed	no	0	0	0	0	0	0	0	0	0	0	0	0	SbiRTX430.02G027500	1	1	1	1	1	1	1	1	1	1	1	1	SbiRTX430.02G027500	no	no	no	no	no	no	no	no	no	no	no	no	0	0	0	SbiRTX430.02G027500	0
SbiRTX430.02G028400	Sobic.002G028000	0	0	0	LTPL169 - Protease inhibitor/seed storage/LTP family protein precursor, expressed	no	0	0	0	0	0	0	0	0	0	0	0	0	SbiRTX430.02G028400	1	1	1	1	1	1	1	1	1	1	1	1	SbiRTX430.02G028400	no	no	no	no	no	no	no	no	no	no	no	no	0	0	0	SbiRTX430.02G028400	0
SbiRTX430.02G028500	Sobic.002G028100	0	0	0	LTPL169 - Protease inhibitor/seed storage/LTP family protein precursor, expressed	no	0	0	0	0	0	0	0	0	0	0	0	0	SbiRTX430.02G028500	1	1	1	1	1	1	1	1	1	1	1	1	SbiRTX430.02G028500	no	no	no	no	no	no	no	no	no	no	no	no	0	0	0	SbiRTX430.02G028500	0
SbiRTX430.02G029100	Sobic.002G028800	0	0	0	0	no	0	0	0	Inf	0	0	0	0	0	0	0	0	SbiRTX430.02G029100	1	1	1	1	1	1	1	1	1	1	1	1	SbiRTX430.02G029100	no	no	no	no	no	no	no	no	no	no	no	no	0	0	0	SbiRTX430.02G029100	0
SbiRTX430.02G029400	Sobic.002G029200	0	0	0	0	no	-2.49741	0.338207	0.436147	-0.917688	0.412009	0.222846	-0.748905	0.203533	0.333033	0.581315	1.36733	0.501215	SbiRTX430.02G029400	1	1	1	1	1	1	1	1	1	0.380463	1	1	SbiRTX430.02G029400	no	no	no	no	no	no	no	no	no	no	no	no	0	0	0	SbiRTX430.02G029400	0.104804
SbiRTX430.02G029600	Sobic.005G142000	0	0	0	expressed protein	no	0	0	0	0	0	0	0	0	0	0	0	0	SbiRTX430.02G029600	1	1	1	1	1	1	1	1	1	1	1	1	SbiRTX430.02G029600	no	no	no	no	no	no	no	no	no	no	no	no	0	0	0	SbiRTX430.02G029600	0
SbiRTX430.02G030400	Sobic.002G030300	0	0	0	0	14	-1.89869	1.59784	1.24912	-1.88872	0.210887	-1.80055	-Inf	1.16731	2.88578	-0.186998	-5.01717	-8.65495	SbiRTX430.02G030400	0.0116297	0.000794667	0.0079098	0.0219036	0.734453	0.0393069	1	0.199541	0.00631435	0.425298	0.000177011	0.272418	SbiRTX430.02G030400	D	U	U	no	D	no	D	D	no	no	U	no	3	4	7	SbiRTX430.02G030400	1.33973
SbiRTX430.02G030700	Sobic.002G030575	0	0	0	lysine-rich arabinogalactan protein 19 precursor, putative, expressed	14	-Inf	-Inf	-Inf	0	0	0	-Inf	2.6933	-Inf	-0.320814	Inf	-Inf	SbiRTX430.02G030700	1	1	1	1	1	1	1	1	1	1	1	0.000177011	SbiRTX430.02G030700	no	no	no	no	no	no	no	no	no	no	no	D	0	1	1	SbiRTX430.02G030700	0.0282088
SbiRTX430.02G030900	Sobic.002G030800	0	0	0	lysine-rich arabinogalactan protein 19 precursor, putative, expressed	no	Inf	Inf	0	1.65776	-0.467837	3.23007	-3.72523	0.523338	-0.866947	Inf	0.139186	1.08676	SbiRTX430.02G030900	1	1	1	1	1	0.338464	0.213236	0.587915	0.429984	1	1	1	SbiRTX430.02G030900	no	no	no	no	no	no	no	no	no	no	no	no	0	0	0	SbiRTX430.02G030900	0
SbiRTX430.02G031400	Sobic.002G031200	0	0	0	LTPL33 - Protease inhibitor/seed storage/LTP family protein precursor, expressed	no	0	0	0	0	0	0	0	0	0	0	0	0	SbiRTX430.02G031400	1	1	1	1	1	1	1	1	1	1	1	1	SbiRTX430.02G031400	no	no	no	no	no	no	no	no	no	no	no	no	0	0	0	SbiRTX430.02G031400	0
SbiRTX430.02G032200	Sobic.002G032000	0	0	0	0	no	0.159555	0.537538	0.673021	0	0	0	0.00337187	0.584942	0.295007	0.717742	0	0.378002	SbiRTX430.02G032200	0.764697	0.239724	0.126746	1	1	1	0.995008	0.0245222	0.289789	0.0541134	1	0.124576	SbiRTX430.02G032200	no	no	no	no	no	no	no	no	no	no	no	no	0	0	0	SbiRTX430.02G032200	1.19284
SbiRTX430.02G032300	Sobic.002G032066	0	0	0	0	no	-0.100332	0.588028	0.834736	0	0	0	-0.0728572	0.566022	0.266547	0.898822	0	0.177343	SbiRTX430.02G032300	0.864692	0.211178	0.0670948	1	1	1	0.823689	0.033335	0.357342	0.0171318	1	0.521438	SbiRTX430.02G032300	no	no	no	no	no	no	no	no	no	no	no	no	0	0	0	SbiRTX430.02G032300	6.64134
SbiRTX430.02G032400	Sobic.002G032200	0	0	0	0	no	-1.05249	-0.939376	-0.35501	0	0	0	-0.0305994	0.975532	0.695851	0.758656	0	0.510698	SbiRTX430.02G032400	0.137945	0.174582	0.600458	1	1	1	0.945647	0.00229909	0.0348006	0.143405	1	0.0658659	SbiRTX430.02G032400	no	no	no	no	no	no	no	no	no	no	no	no	0	0	0	SbiRTX430.02G032400	0.648463
SbiRTX430.02G035000	Sobic.002G034800	0	0	0	0	21	0.0412016	0.0644398	-1.64629	-0.137675	0.109817	0.644439	-1.74591	-1.80134	-2.35633	-2.97563	-1.05138	-9.74716	SbiRTX430.02G035000	0.869408	0.793999	0.000177011	0.83356	0.863732	0.237537	0.000177011	0.000177011	0.000177011	0.000177011	0.101137	0.281678	SbiRTX430.02G035000	no	no	D	D	no	no	no	no	D	D	D	no	0	5	5	SbiRTX430.02G035000	598.031
SbiRTX430.02G035800	Sobic.002G035800	0	0	0	ZOS10-03 - C2H2 zinc finger protein, expressed	no	-0.101911	-0.0222335	-0.134247	0.147607	0.44231	0.294872	0.105033	0.303303	0.150106	0.279443	0.316421	0.188695	SbiRTX430.02G035800	0.893022	0.974325	0.861771	0.836747	0.481597	0.676285	0.756852	0.329449	0.646202	0.69056	0.705581	0.572632	SbiRTX430.02G035800	no	no	no	no	no	no	no	no	no	no	no	no	0	0	0	SbiRTX430.02G035800	9.79202
SbiRTX430.02G036100	Sobic.002G036100	0	0	0	zinc-finger protein, putative, expressed	no	1.41004	1.10557	1.92507	1.03183	0.452964	0.972576	0.357444	0.0927527	0.0955147	1.17367	0.878617	3.55491	SbiRTX430.02G036100	0.436343	0.555758	0.295395	0.621001	0.837327	0.604636	0.854275	0.961884	0.964709	0.524141	0.687019	0.182638	SbiRTX430.02G036100	no	no	no	no	no	no	no	no	no	no	no	no	0	0	0	SbiRTX430.02G036100	0.347011
SbiRTX430.02G036500	Sobic.002G036300	AT1G30130	0	0	expressed protein	14	-0.534138	-1.24523	-1.21515	-1.18401	-1.56096	-1.30366	-0.915609	-1.19819	-0.812458	-0.752984	-0.522653	-1.2016	SbiRTX430.02G036500	0.0484573	0.000177011	0.000177011	0.000177011	0.000177011	0.000177011	0.00203657	0.000177011	0.00418241	0.000177011	0.0383256	0.000177011	SbiRTX430.02G036500	no	D	D	no	D	D	D	no	no	D	no	D	0	7	7	SbiRTX430.02G036500	12.0907
SbiRTX430.02G037500	Sobic.002G037200	0	0	0	0	15	-0.622659	-2.40792	-2.49608	0.540467	-1.04776	-1.51312	0.222739	-1.66505	-4.09974	-0.23949	-0.820107	-1.95704	SbiRTX430.02G037500	0.194655	0.00268657	0.00344449	0.263584	0.0600769	0.0317676	0.697508	0.0300967	0.104092	1	1	1	SbiRTX430.02G037500	no	D	D	no	no	no	D	no	no	D	no	no	0	4	4	SbiRTX430.02G037500	0.987085
SbiRTX430.02G037900	Sobic.002G037600	AT2G34585	0	0	expressed protein	no	0.0579424	0.115706	-0.504899	0.0580994	0.947177	0.614379	0.763475	-0.480086	0.170416	-0.857273	-0.0568576	-0.834404	SbiRTX430.02G037900	0.899008	0.779767	0.245657	0.911157	0.021612	0.14298	0.0495791	0.316199	0.715699	0.0489749	0.900024	0.0481973	SbiRTX430.02G037900	no	no	no	no	no	no	no	no	no	no	no	no	0	0	0	SbiRTX430.02G037900	12.4961
SbiRTX430.02G038000	Sobic.002G037700	AT4G14970	0	0	expressed protein	5	-0.432691	-1.02396	-0.505112	0.157476	0.523186	0.295263	-1.19823	-2.58731	-2.32721	0.418682	-0.166918	0.604585	SbiRTX430.02G038000	0.266536	0.0105534	0.190916	1	1	1	1	1	1	0.311895	1	1	SbiRTX430.02G038000	no	D	no	no	no	no	no	no	no	no	no	no	0	1	1	SbiRTX430.02G038000	0.835773
SbiRTX430.02G038300	Sobic.002G038000	0	0	0	hypothetical protein	no	0	0	0	0	0	0	0	0	0	Inf	0	0	SbiRTX430.02G038300	1	1	1	1	1	1	1	1	1	1	1	1	SbiRTX430.02G038300	no	no	no	no	no	no	no	no	no	no	no	no	0	0	0	SbiRTX430.02G038300	0
SbiRTX430.02G038800	Sobic.006G250600	0	0	0	hypothetical protein	no	0	0	0	0	0	0	0	0	0	0	0	0	SbiRTX430.02G038800	1	1	1	1	1	1	1	1	1	1	1	1	SbiRTX430.02G038800	no	no	no	no	no	no	no	no	no	no	no	no	0	0	0	SbiRTX430.02G038800	0
SbiRTX430.02G039600	Sobic.002G039301	0	0	0	0	no	0	0	Inf	-Inf	-Inf	-Inf	0	0	0	0	Inf	0	SbiRTX430.02G039600	1	1	1	1	1	1	1	1	1	1	1	1	SbiRTX430.02G039600	no	no	no	no	no	no	no	no	no	no	no	no	0	0	0	SbiRTX430.02G039600	0
SbiRTX430.02G039800	Sobic.002G039500	0	0	0	expressed protein	15	-0.44664	-1.20188	-1.27184	-0.463226	-0.356984	-0.572919	-0.386087	-1.00715	-1.01973	0.00629099	-1.29433	-1.3279	SbiRTX430.02G039800	0.0106615	0.000177011	0.000177011	0.0297255	0.103416	0.0074586	0.0371535	0.000177011	0.000177011	0.978786	0.000177011	0.000177011	SbiRTX430.02G039800	no	D	D	no	no	no	no	D	no	D	D	D	0	6	6	SbiRTX430.02G039800	44.425
SbiRTX430.02G039900	Sobic.002G039600	AT1G56260	0	0	0	21	-0.408178	-0.600871	-0.886218	0	0	0	-0.101599	-0.767146	-0.817268	-0.301902	0	-2.06886	SbiRTX430.02G039900	0.390961	0.20489	0.0692206	1	1	1	0.827476	0.0849051	0.0725382	0.571536	1	0.00608259	SbiRTX430.02G039900	no	no	no	no	no	no	no	no	no	no	no	D	0	1	1	SbiRTX430.02G039900	10.122
SbiRTX430.02G040500	Sobic.002G040300	AT1G62780	0	0	expressed protein	15	0.384372	0.0820973	-0.532495	-0.0386163	-0.385655	0.121142	0.433023	-0.6705	-1.17842	0.76234	1.85745	-0.920276	SbiRTX430.02G040500	0.0374258	0.702358	0.00514257	0.855399	0.030655	0.532937	0.00902402	0.000177011	0.000177011	0.000177011	0.000177011	0.000177011	SbiRTX430.02G040500	no	no	no	no	no	no	no	U	no	no	D	no	1	1	2	SbiRTX430.02G040500	30.1049
SbiRTX430.02G041600	Sobic.002G041300	0	0	0	expressed protein	13	-0.794488	-1.13127	-0.459102	-0.04823	-0.0599281	0.0597362	-0.236677	-0.496343	-0.540941	-0.878911	0.303146	-0.912648	SbiRTX430.02G041600	0.0651271	0.015809	0.286702	0.891832	0.866704	0.865229	0.477434	0.123417	0.091044	0.0214156	0.282394	0.00122273	SbiRTX430.02G041600	no	D	no	no	no	no	no	no	no	no	no	no	0	1	1	SbiRTX430.02G041600	1.15388
SbiRTX430.02G041700	Sobic.002G041400	AT5G10010	0	0	ATP/GTP binding protein, putative, expressed	no	-0.435515	0.144767	-0.918128	-0.485563	-0.641743	-0.629577	-2.54422	-2.56859	0.192429	-0.969106	0.220612	0.964753	SbiRTX430.02G041700	1	1	1	0.0319535	0.00478496	0.00454457	1	1	1	1	0.344707	1	SbiRTX430.02G041700	no	no	no	no	no	no	no	no	no	no	no	no	0	0	0	SbiRTX430.02G041700	0.101666
SbiRTX430.02G043000	Sobic.002G042800	0	0	0	expressed protein	no	-0.195227	-0.242183	-0.549379	-0.503106	-0.149651	-0.323052	-0.119783	-0.000773965	0.126257	-0.118074	-0.0404802	-0.983026	SbiRTX430.02G043000	0.567184	0.484252	0.0915836	0.115349	0.659396	0.318117	0.762201	0.998529	0.743127	0.74375	0.918217	0.0119493	SbiRTX430.02G043000	no	no	no	no	no	no	no	no	no	no	no	no	0	0	0	SbiRTX430.02G043000	21.6418
SbiRTX430.02G044000	Sobic.002G043400	0	0	0	erythrocyte binding protein 3, putative, expressed	8	0.312913	0.372394	0.746343	0.710248	0.564168	0.470933	0.518098	0.68769	1.28447	1.67419	0.679314	0.985346	SbiRTX430.02G044000	0.101518	0.0420663	0.000177011	0.000177011	0.00149949	0.00990149	0.0252895	0.00136185	0.000177011	0.000177011	0.000177011	0.000177011	SbiRTX430.02G044000	no	no	no	U	no	no	no	no	no	no	U	no	2	0	2	SbiRTX430.02G044000	8.83819
SbiRTX430.02G046800	Sobic.002G046300	AT1G60640	0	0	expressed protein	no	0.000838818	-0.181357	0.0466468	0.273997	-0.514343	-0.356704	0.0735298	-0.397585	-0.321967	-0.619288	-0.199592	-0.683179	SbiRTX430.02G046800	0.997081	0.438137	0.857435	0.215625	0.0186402	0.111946	0.760042	0.0614863	0.133527	0.00163558	0.369013	0.000339836	SbiRTX430.02G046800	no	no	no	no	no	no	no	no	no	no	no	no	0	0	0	SbiRTX430.02G046800	9.03826
SbiRTX430.02G047600	Sobic.002G047100	0	0	0	0	no	0	0	0	0	0	0	-Inf	1.1939	-Inf	0	0	Inf	SbiRTX430.02G047600	1	1	1	1	1	1	1	1	1	1	1	1	SbiRTX430.02G047600	no	no	no	no	no	no	no	no	no	no	no	no	0	0	0	SbiRTX430.02G047600	0
SbiRTX430.02G048500	Sobic.002G047900	0	0	0	0	no	0	0	Inf	0	0	0	0	Inf	0	0	0	Inf	SbiRTX430.02G048500	1	1	1	1	1	1	1	1	1	1	1	1	SbiRTX430.02G048500	no	no	no	no	no	no	no	no	no	no	no	no	0	0	0	SbiRTX430.02G048500	0
SbiRTX430.02G049100	Sobic.002G048300	0	0	0	expressed protein	no	0	0	0	0	0	0	0	0	0	0	0	0	SbiRTX430.02G049100	1	1	1	1	1	1	1	1	1	1	1	1	SbiRTX430.02G049100	no	no	no	no	no	no	no	no	no	no	no	no	0	0	0	SbiRTX430.02G049100	0
SbiRTX430.02G049300	Sobic.002G048800	AT3G22530	0	0	expressed protein	no	-0.114089	0.454302	0.33717	0.0251852	0.55326	0.680921	-0.00565915	0.634513	0.888687	0.474109	-0.229149	0.238218	SbiRTX430.02G049300	0.61098	0.019637	0.0874765	0.91698	0.00268657	0.000177011	0.98268	0.00502404	0.000177011	0.0171318	0.267164	0.327538	SbiRTX430.02G049300	no	no	no	no	no	no	no	no	no	no	no	no	0	0	0	SbiRTX430.02G049300	33.4232
SbiRTX430.02G051900	Sobic.002G051750	0	0	0	expressed protein	17	-0.00867977	0.0320751	0.254307	0.180574	0.34161	0.700152	0.57665	1.10496	1.36129	0.443251	-0.739583	0.0147162	SbiRTX430.02G051900	0.988455	0.949369	0.5611	0.709236	0.43592	0.0894177	0.225937	0.012692	0.0025581	0.410096	0.117273	0.981891	SbiRTX430.02G051900	no	no	no	no	no	no	no	no	no	U	U	no	2	0	2	SbiRTX430.02G051900	167.007
SbiRTX430.02G052600	Sobic.002G052300	0	0	0	expressed protein	no	0	0	0	0	0	0	0	0	0	0	0	0	SbiRTX430.02G052600	1	1	1	1	1	1	1	1	1	1	1	1	SbiRTX430.02G052600	no	no	no	no	no	no	no	no	no	no	no	no	0	0	0	SbiRTX430.02G052600	0
SbiRTX430.02G052800	Sobic.002G052500	0	0	0	0	no	1.98263	1.85842	0.616355	0	Inf	Inf	-Inf	-0.74506	0.10929	0.84097	-Inf	7.85003	SbiRTX430.02G052800	0.634174	0.621091	0.780308	1	1	0.310326	0.319432	0.779563	0.833081	0.777787	0.303659	1	SbiRTX430.02G052800	no	no	no	no	no	no	no	no	no	no	no	no	0	0	0	SbiRTX430.02G052800	6.33478
SbiRTX430.02G053000	Sobic.002G052600	0	0	0	0	no	0	0	0	0	0	0	0	0	0	0	0	0.38771	SbiRTX430.02G053000	1	1	1	1	1	1	1	1	1	1	1	1	SbiRTX430.02G053000	no	no	no	no	no	no	no	no	no	no	no	no	0	0	0	SbiRTX430.02G053000	0
SbiRTX430.02G053500	Sobic.002G053201	0	0	0	0	no	0	0	0	0	0	0	0	0	0	0	0	0	SbiRTX430.02G053500	1	1	1	1	1	1	1	1	1	1	1	1	SbiRTX430.02G053500	no	no	no	no	no	no	no	no	no	no	no	no	0	0	0	SbiRTX430.02G053500	0
SbiRTX430.02G054800	Sobic.002G054500	0	0	0	expressed protein	no	0	Inf	0	0	0	0	0	0	0	-Inf	0	-Inf	SbiRTX430.02G054800	1	1	1	1	1	1	1	1	1	1	1	1	SbiRTX430.02G054800	no	no	no	no	no	no	no	no	no	no	no	no	0	0	0	SbiRTX430.02G054800	0
SbiRTX430.02G055900	Sobic.002G055500	0	0	0	expressed protein	no	-Inf	-Inf	-0.635206	0.794778	0.679574	1.49052	0	0	0	0	-Inf	Inf	SbiRTX430.02G055900	1	1	1	1	1	1	1	1	1	1	1	1	SbiRTX430.02G055900	no	no	no	no	no	no	no	no	no	no	no	no	0	0	0	SbiRTX430.02G055900	0.0245989
SbiRTX430.02G056300	Sobic.002G055800	0	0	0	0	no	1.00133	-1.25485	-2.02391	1.87283	-0.0497754	-1.28388	1.27561	-Inf	-Inf	-Inf	-Inf	-Inf	SbiRTX430.02G056300	1	1	1	1	1	1	1	1	1	1	1	1	SbiRTX430.02G056300	no	no	no	no	no	no	no	no	no	no	no	no	0	0	0	SbiRTX430.02G056300	0.043011
SbiRTX430.02G058400	Sobic.002G057300	0	0	0	expressed protein	12	0	0	0	0	0	0	0	Inf	0	0	0	Inf	SbiRTX430.02G058400	1	1	1	1	1	1	1	1	1	1	1	0.000177011	SbiRTX430.02G058400	no	no	no	no	no	no	no	no	no	no	no	U	1	0	1	SbiRTX430.02G058400	0
SbiRTX430.02G058500	Sobic.002G057400	AT5G48520	0	0	expressed protein	10	-0.0679562	0.245211	0.31997	-0.327729	0.266923	0.150592	-0.0277346	0.733864	0.742033	0.729883	-1.12327	0.0134296	SbiRTX430.02G058500	1	1	0.521145	0.472212	0.540786	0.744526	1	1	1	0.0714887	0.00723149	0.977746	SbiRTX430.02G058500	no	no	no	no	no	no	no	D	no	no	no	no	0	1	1	SbiRTX430.02G058500	0.361382
SbiRTX430.02G058600	Sobic.002G057500	AT2G14045	0	0	C-Myc-binding protein, putative, expressed	no	-0.69835	-0.877055	-2.31377	2.20698	3.08314	1.03418	-0.777043	-1.55754	-2.14876	-2.76402	0.908591	0.124849	SbiRTX430.02G058600	0.362836	0.262323	0.101896	1	0.0932787	1	1	1	1	1	1	1	SbiRTX430.02G058600	no	no	no	no	no	no	no	no	no	no	no	no	0	0	0	SbiRTX430.02G058600	0.550122
SbiRTX430.02G058700	Sobic.002G057600	AT3G57450	0	0	expressed protein	6	0.551127	3.70854	3.39641	0.42995	3.48532	3.46112	0.167667	3.32896	2.64037	0.497582	2.37686	0.3305	SbiRTX430.02G058700	0.00596599	0.000177011	0.000177011	0.0293523	0.000177011	0.000177011	0.399618	0.000177011	0.000177011	0.00935432	0.000177011	0.0666838	SbiRTX430.02G058700	no	U	U	no	no	U	U	U	no	U	U	no	7	0	7	SbiRTX430.02G058700	47.5064
SbiRTX430.02G058800	Sobic.002G057700	0	0	0	0	no	0	0	0	0	0	0	0	0	0	0	0	0	SbiRTX430.02G058800	1	1	1	1	1	1	1	1	1	1	1	1	SbiRTX430.02G058800	no	no	no	no	no	no	no	no	no	no	no	no	0	0	0	SbiRTX430.02G058800	0
SbiRTX430.02G058900	Sobic.002G057800	0	0	0	0	no	0	0	0	0	0	0	0	0	0	0	0	0	SbiRTX430.02G058900	1	1	1	1	1	1	1	1	1	1	1	1	SbiRTX430.02G058900	no	no	no	no	no	no	no	no	no	no	no	no	0	0	0	SbiRTX430.02G058900	0
SbiRTX430.02G059700	Sobic.002G058600	0	0	0	OsFBX238 - F-box domain containing protein, expressed	17	0.839298	0.91668	0.892604	0.512058	1.19167	1.39146	0.94956	1.78596	0.749291	0.365445	0.93376	0.975944	SbiRTX430.02G059700	0.000647122	0.000177011	0.000339836	0.0701969	0.000177011	0.000177011	0.000939655	0.000177011	0.0120558	0.267347	0.000177011	0.00281446	SbiRTX430.02G059700	no	no	no	no	no	U	U	no	no	U	no	no	3	0	3	SbiRTX430.02G059700	4.69655
SbiRTX430.02G060700	Sobic.002G059800	0	0	0	0	no	-0.437928	-2.11845	-2.35702	-1.00209	-1.75066	-0.424486	1.65471	-0.0407373	-0.38345	-Inf	1.20728	0.372254	SbiRTX430.02G060700	1	1	1	0.239912	0.0962738	0.605466	0.0983263	1	1	1	0.117346	0.671801	SbiRTX430.02G060700	no	no	no	no	no	no	no	no	no	no	no	no	0	0	0	SbiRTX430.02G060700	0.0982276
SbiRTX430.02G061300	Sobic.005G165850	0	0	0	0	no	0	0	0	-Inf	-Inf	-Inf	0	0	0	0	0.306712	0	SbiRTX430.02G061300	1	1	1	1	1	1	1	1	1	1	1	1	SbiRTX430.02G061300	no	no	no	no	no	no	no	no	no	no	no	no	0	0	0	SbiRTX430.02G061300	0
SbiRTX430.02G061900	Sobic.002G060750	0	0	0	0	no	Inf	0	0	0	Inf	0	-Inf	1.36929	-Inf	Inf	Inf	Inf	SbiRTX430.02G061900	1	1	1	1	1	1	1	1	1	1	1	1	SbiRTX430.02G061900	no	no	no	no	no	no	no	no	no	no	no	no	0	0	0	SbiRTX430.02G061900	0
SbiRTX430.02G062200	Sobic.002G061100	0	0	0	Leucine Rich Repeat family protein, expressed	no	0	0	0	0	0	0	0	0	0	0	0	0	SbiRTX430.02G062200	1	1	1	1	1	1	1	1	1	1	1	1	SbiRTX430.02G062200	no	no	no	no	no	no	no	no	no	no	no	no	0	0	0	SbiRTX430.02G062200	0
SbiRTX430.02G062300	Sobic.002G061200	0	0	0	OsFBX237 - F-box domain containing protein, expressed	no	0	0	0	0	0	0	0	0	0	0	0	0	SbiRTX430.02G062300	1	1	1	1	1	1	1	1	1	1	1	1	SbiRTX430.02G062300	no	no	no	no	no	no	no	no	no	no	no	no	0	0	0	SbiRTX430.02G062300	0
SbiRTX430.02G062600	Sobic.002G061500	0	0	0	OsFBX237 - F-box domain containing protein, expressed	no	0	0	0	0	0	0	0	0	0	0	0	0	SbiRTX430.02G062600	1	1	1	1	1	1	1	1	1	1	1	1	SbiRTX430.02G062600	no	no	no	no	no	no	no	no	no	no	no	no	0	0	0	SbiRTX430.02G062600	0
SbiRTX430.02G063500	Sobic.002G062300	0	0	0	expressed protein	no	0.9638	1.44979	2.17682	0	0	0	0	0	0	-0.182026	0	-Inf	SbiRTX430.02G063500	1	1	1	1	1	1	1	1	1	1	1	1	SbiRTX430.02G063500	no	no	no	no	no	no	no	no	no	no	no	no	0	0	0	SbiRTX430.02G063500	0.0732619
SbiRTX430.02G063600	Sobic.002G062350	0	0	0	0	no	0	0	0	0	0	0	0	0	0	0	0	0	SbiRTX430.02G063600	1	1	1	1	1	1	1	1	1	1	1	1	SbiRTX430.02G063600	no	no	no	no	no	no	no	no	no	no	no	no	0	0	0	SbiRTX430.02G063600	0
SbiRTX430.02G064500	Sobic.002G063533	0	0	0	0	no	0	0	0	0	Inf	0	0	0	0	0	0	0	SbiRTX430.02G064500	1	1	1	1	1	1	1	1	1	1	1	1	SbiRTX430.02G064500	no	no	no	no	no	no	no	no	no	no	no	no	0	0	0	SbiRTX430.02G064500	0
SbiRTX430.02G065000	Sobic.002G063850	0	0	0	expressed protein	no	0	0	0	0	0	0	0	0	0	0	0	0	SbiRTX430.02G065000	1	1	1	1	1	1	1	1	1	1	1	1	SbiRTX430.02G065000	no	no	no	no	no	no	no	no	no	no	no	no	0	0	0	SbiRTX430.02G065000	0
SbiRTX430.02G065200	Sobic.002G064000	AT3G23760	0	0	expressed protein	14	-3.06438	-4.85038	-4.74117	-3.53399	-5.83819	-8.10054	-2.54407	-3.25403	-1.80668	-0.241299	-2.43929	-2.81019	SbiRTX430.02G065200	0.000177011	0.000177011	0.000177011	0.000177011	0.000177011	0.000339836	0.000177011	0.000177011	0.000177011	0.182243	0.000177011	0.000177011	SbiRTX430.02G065200	D	D	D	no	D	D	D	D	D	D	D	D	0	11	11	SbiRTX430.02G065200	116.377
SbiRTX430.02G065400	Sobic.002G064200	AT3G23760	0	0	expressed protein	20	-0.248574	0.844566	0.868633	-0.874505	0.663118	0.0964685	0.202049	-0.296427	-0.163536	4.31234	2.33607	1.86639	SbiRTX430.02G065400	0.715487	0.131304	0.123197	0.0882558	0.142131	0.862233	0.585606	0.467606	0.675394	0.0240399	0.000647122	0.000339836	SbiRTX430.02G065400	no	no	no	U	no	no	no	U	no	no	no	U	3	0	3	SbiRTX430.02G065400	1.25817
SbiRTX430.02G065600	Sobic.002G064450	0	0	0	0	no	0	Inf	0	0	0	0	0	0	0	0	0	0	SbiRTX430.02G065600	1	1	1	1	1	1	1	1	1	1	1	1	SbiRTX430.02G065600	no	no	no	no	no	no	no	no	no	no	no	no	0	0	0	SbiRTX430.02G065600	0
SbiRTX430.02G066800	Sobic.002G066000	0	0	0	expressed protein	no	0	0	0	0	0	0	0	0	0	0	0	0	SbiRTX430.02G066800	1	1	1	1	1	1	1	1	1	1	1	1	SbiRTX430.02G066800	no	no	no	no	no	no	no	no	no	no	no	no	0	0	0	SbiRTX430.02G066800	0
SbiRTX430.02G066900	Sobic.002G066200	0	0	0	expressed protein	no	0	0	0	0	0	0	0	0	0	0	0	0	SbiRTX430.02G066900	1	1	1	1	1	1	1	1	1	1	1	1	SbiRTX430.02G066900	no	no	no	no	no	no	no	no	no	no	no	no	0	0	0	SbiRTX430.02G066900	0
SbiRTX430.02G067100	Sobic.002G066350	0	0	0	0	no	0	0	0	0	0	0	0	0	0	0	0	0	SbiRTX430.02G067100	1	1	1	1	1	1	1	1	1	1	1	1	SbiRTX430.02G067100	no	no	no	no	no	no	no	no	no	no	no	no	0	0	0	SbiRTX430.02G067100	0
SbiRTX430.02G067200	Sobic.002G066400	0	0	0	0	11	0.153007	0.322357	0.831802	0.241035	0.0108486	-0.0680239	-0.12793	-0.559411	-0.0517083	2.30491	0.363347	0.334257	SbiRTX430.02G067200	0.692566	0.369727	0.0096837	0.465196	0.97764	0.858219	0.652344	0.0339791	0.86769	0.000177011	0.148003	0.264006	SbiRTX430.02G067200	no	no	no	U	no	no	no	no	no	no	no	no	1	0	1	SbiRTX430.02G067200	331.868
SbiRTX430.02G067300	Sobic.002G066700	0	0	0	OsFBX234 - F-box domain containing protein, expressed	no	0.0813615	-0.100151	-0.169553	-1.94701	-2.83805	-0.831141	-0.119549	-0.512368	0.0805459	1.04921	1.92798	2.13799	SbiRTX430.02G067300	1	1	1	1	1	1	1	1	1	1	1	1	SbiRTX430.02G067300	no	no	no	no	no	no	no	no	no	no	no	no	0	0	0	SbiRTX430.02G067300	0.276668
SbiRTX430.02G068500	Sobic.002G067700	0	0	0	expressed protein	no	0	0	0	0	0	0	0	0	0	0	-Inf	0	SbiRTX430.02G068500	1	1	1	1	1	1	1	1	1	1	1	1	SbiRTX430.02G068500	no	no	no	no	no	no	no	no	no	no	no	no	0	0	0	SbiRTX430.02G068500	0
SbiRTX430.02G069200	Sobic.002G068400	0	0	0	0	no	-Inf	-Inf	-Inf	1.28499	0.419503	-Inf	-Inf	-Inf	-Inf	-Inf	0	-Inf	SbiRTX430.02G069200	1	1	1	1	1	1	1	1	1	1	1	1	SbiRTX430.02G069200	no	no	no	no	no	no	no	no	no	no	no	no	0	0	0	SbiRTX430.02G069200	0.025431
SbiRTX430.02G071200	Sobic.002G070400	AT5G20100	0	0	0	no	0	0	0	0	0	0	0	0	0	0	0	0	SbiRTX430.02G071200	1	1	1	1	1	1	1	1	1	1	1	1	SbiRTX430.02G071200	no	no	no	no	no	no	no	no	no	no	no	no	0	0	0	SbiRTX430.02G071200	0
SbiRTX430.02G072900	Sobic.002G072100	AT5G18130	0	0	expressed protein	17	0.429679	0.770709	0.67095	0.785727	1.04044	1.04963	0.597922	1.16919	0.149642	0.387468	0.963853	1.84804	SbiRTX430.02G072900	0.0313043	0.000177011	0.000339836	0.000177011	0.000177011	0.000177011	0.00454457	0.000177011	0.515504	0.0304689	0.000177011	0.000177011	SbiRTX430.02G072900	no	no	no	no	no	U	U	no	no	U	no	U	4	0	4	SbiRTX430.02G072900	147.141
SbiRTX430.02G073000	Sobic.002G072200	AT5G43150	0	0	expressed protein	3	0.877059	0.294987	-2.38817	2.99303	4.79987	4.68723	0.85245	-0.456066	-Inf	-Inf	Inf	0	SbiRTX430.02G073000	0.0772649	0.607882	0.0248105	0.240202	0.238381	0.238381	0.24835	0.63745	0.000177011	0.000177011	0.000177011	1	SbiRTX430.02G073000	no	no	D	D	no	no	no	U	no	no	D	no	1	3	4	SbiRTX430.02G073000	507.15
SbiRTX430.02G073900	Sobic.002G073250	0	0	0	0	no	-0.785734	-0.609864	-0.376456	-0.779468	-0.811	-0.873463	-0.0379393	3.5632	2.31945	-0.554816	-0.574106	-1.54629	SbiRTX430.02G073900	0.22215	0.336892	0.557013	0.000177011	0.000177011	0.000177011	1	0.337873	1	0.267529	0.0046648	0.151926	SbiRTX430.02G073900	no	no	no	no	no	no	no	no	no	no	no	no	0	0	0	SbiRTX430.02G073900	1.29998
SbiRTX430.02G074000	Sobic.002G073300	0	0	0	0	no	0.203835	0.32624	0.67315	0.0394003	0.597054	0.500275	0	0	0	0.39846	-0.17456	0	SbiRTX430.02G074000	0.772819	0.632185	0.281974	0.895695	0.00990149	0.0322305	1	1	1	0.635725	0.534109	1	SbiRTX430.02G074000	no	no	no	no	no	no	no	no	no	no	no	no	0	0	0	SbiRTX430.02G074000	2.17986
SbiRTX430.02G074100	Sobic.002G073350	0	0	0	0	no	-0.194861	0.136332	0.296015	0.0490238	0.553256	0.458933	0	0	0	1.35715	-0.458983	0	SbiRTX430.02G074100	0.833908	0.887073	0.740508	0.879809	0.0366151	0.0901148	1	1	1	0.238919	0.117714	1	SbiRTX430.02G074100	no	no	no	no	no	no	no	no	no	no	no	no	0	0	0	SbiRTX430.02G074100	2.63916
SbiRTX430.02G074200	Sobic.002G073400	0	0	0	0	no	0	0	0	0.217931	-1.11013	-1.31563	0	0	0	0	-2.8216	-0.193727	SbiRTX430.02G074200	1	1	1	0.80916	0.277303	0.26087	1	1	1	1	1	1	SbiRTX430.02G074200	no	no	no	no	no	no	no	no	no	no	no	no	0	0	0	SbiRTX430.02G074200	0
SbiRTX430.02G075000	Sobic.002G074300	0	0	0	0	no	-Inf	-Inf	-Inf	0	0	0	0	0	0	Inf	0	0	SbiRTX430.02G075000	1	1	1	1	1	1	1	1	1	1	1	1	SbiRTX430.02G075000	no	no	no	no	no	no	no	no	no	no	no	no	0	0	0	SbiRTX430.02G075000	9.1458
SbiRTX430.02G077000	Sobic.002G076300	0	0	0	0	no	0	0	0	0	0	0	0	0	0	0	0	0	SbiRTX430.02G077000	1	1	1	1	1	1	1	1	1	1	1	1	SbiRTX430.02G077000	no	no	no	no	no	no	no	no	no	no	no	no	0	0	0	SbiRTX430.02G077000	0
SbiRTX430.02G077900	Sobic.002G077200	AT4G33690	0	0	expressed protein	no	0.0705991	-0.0636647	-0.0478865	0.158009	0.15323	-0.00471584	-0.0154839	0.291403	0.214959	0.0180684	0.105486	0.0705619	SbiRTX430.02G077900	0.739233	0.763115	0.825934	0.426448	0.440007	0.983383	0.944586	0.109257	0.259833	0.933525	0.617041	0.742788	SbiRTX430.02G077900	no	no	no	no	no	no	no	no	no	no	no	no	0	0	0	SbiRTX430.02G077900	16.9877
SbiRTX430.02G078400	Sobic.002G077500	0	0	0	LTPL169 - Protease inhibitor/seed storage/LTP family protein precursor, expressed	8	0.276009	0.235842	0.670904	0.0514113	0.382779	0.135372	0.0706758	1.35891	0.649753	-0.440082	-0.0382617	-0.33634	SbiRTX430.02G078400	0.530095	0.603551	0.0861534	0.919542	0.376203	0.786189	0.932919	0.0396648	0.346499	0.201893	0.937705	0.540543	SbiRTX430.02G078400	no	no	no	no	no	no	no	no	no	U	no	no	1	0	1	SbiRTX430.02G078400	4.91242
SbiRTX430.02G078500	Sobic.002G077600	0	0	0	LTPL169 - Protease inhibitor/seed storage/LTP family protein precursor, expressed	no	0.182625	0.234847	0.373022	-0.0809707	0.460104	0.258602	-0.166211	0.433283	0.47662	-0.278577	-0.492351	-0.196084	SbiRTX430.02G078500	0.48205	0.358123	0.117273	0.754546	0.0318601	0.262501	0.560809	0.0849051	0.0515546	0.279143	0.0382346	0.494383	SbiRTX430.02G078500	no	no	no	no	no	no	no	no	no	no	no	no	0	0	0	SbiRTX430.02G078500	8.55182
SbiRTX430.02G079000	Sobic.002G078000	0	0	0	KHG/KDPG aldolase, putative, expressed	14	-0.926672	-3.14096	-2.90866	-1.54462	-3.31299	-3.12754	-1.33761	-2.93476	-3.17639	-1.53538	-2.40308	-2.45998	SbiRTX430.02G079000	0.000177011	0.000177011	0.000177011	0.000177011	0.000177011	0.000177011	0.000177011	0.000177011	0.000177011	0.000177011	0.000177011	0.000177011	SbiRTX430.02G079000	no	D	D	D	D	D	D	D	D	D	D	D	0	11	11	SbiRTX430.02G079000	9.38319
SbiRTX430.02G079400	Sobic.002G078500	0	0	0	LTPL169 - Protease inhibitor/seed storage/LTP family protein precursor, expressed	18	0.125536	-0.179849	0.168457	0.397843	0.66342	0.414676	-0.0705738	0.103261	-1.1089	-0.404714	2.44184	1.67891	SbiRTX430.02G079400	0.563115	0.397776	0.417467	0.0645549	0.00122273	0.0589929	0.735598	0.605187	0.000177011	0.0567323	0.000177011	0.000177011	SbiRTX430.02G079400	no	no	no	no	no	no	no	U	no	no	D	U	2	1	3	SbiRTX430.02G079400	62.8537
SbiRTX430.02G079500	Sobic.002G078600	0	0	0	LTPL169 - Protease inhibitor/seed storage/LTP family protein precursor, expressed	no	0.547567	0.157731	0.823697	0.867036	1.56373	1.90658	-1.76545	-0.131209	-0.999294	-0.224602	Inf	0.138615	SbiRTX430.02G079500	0.374666	0.822845	0.155044	1	1	0.226422	0.0519827	0.860821	0.186523	1	1	1	SbiRTX430.02G079500	no	no	no	no	no	no	no	no	no	no	no	no	0	0	0	SbiRTX430.02G079500	1.02552
SbiRTX430.02G079600	Sobic.002G078700	0	0	0	LTPL169 - Protease inhibitor/seed storage/LTP family protein precursor, expressed	no	-Inf	0.625861	-Inf	0	0	Inf	-Inf	0.709204	-Inf	-Inf	Inf	Inf	SbiRTX430.02G079600	1	1	1	1	1	1	1	1	1	1	1	1	SbiRTX430.02G079600	no	no	no	no	no	no	no	no	no	no	no	no	0	0	0	SbiRTX430.02G079600	0.178186
SbiRTX430.02G079700	Sobic.002G078800	0	0	0	LTPL169 - Protease inhibitor/seed storage/LTP family protein precursor, expressed	15	-0.391018	0.312888	-1.20471	-0.166285	-0.665234	-1.51775	-0.146243	0.111334	-0.302503	-0.0488923	-1.5667	-2.07561	SbiRTX430.02G079700	0.461119	0.516939	0.0381459	0.718351	0.123996	0.00393785	0.787461	0.842186	0.58537	0.940423	0.00935432	0.0160133	SbiRTX430.02G079700	no	no	D	no	no	no	D	D	no	no	no	D	0	4	4	SbiRTX430.02G079700	1.54406
SbiRTX430.02G080000	Sobic.002G079000	AT1G55535	0	0	expressed protein	no	0.0852387	0.303301	0.290305	-0.0762867	0.409595	0.396922	-0.0345946	0.220801	0.332935	0.0547689	-0.0444272	0.283247	SbiRTX430.02G080000	0.756483	0.214914	0.196589	0.77665	0.104695	0.112019	0.897253	0.335644	0.132741	0.822327	0.871113	0.23935	SbiRTX430.02G080000	no	no	no	no	no	no	no	no	no	no	no	no	0	0	0	SbiRTX430.02G080000	9.72007
SbiRTX430.02G080900	Sobic.002G080000	0	0	0	0	15	1.10601	-0.0191553	0.0995748	1.43372	0.276086	-0.126543	0.0165085	-1.98954	-0.972645	-1.40371	0.625175	0.296578	SbiRTX430.02G080900	0.000177011	0.96609	0.80936	0.00122273	0.592468	0.824233	0.969839	0.00190401	0.0301901	0.00281446	0.312066	0.608903	SbiRTX430.02G080900	U	no	no	D	U	no	no	no	no	D	no	no	2	2	4	SbiRTX430.02G080900	4.11994
SbiRTX430.02G081200	Sobic.002G080450	0	0	0	0	no	0	0	0	0	0	0	0	0	0	0	0	0	SbiRTX430.02G081200	1	1	1	1	1	1	1	1	1	1	1	1	SbiRTX430.02G081200	no	no	no	no	no	no	no	no	no	no	no	no	0	0	0	SbiRTX430.02G081200	0
SbiRTX430.02G081700	Sobic.002G081050	0	0	0	0	no	0	0	0	0	0	0	0	0	0	0	0	0	SbiRTX430.02G081700	1	1	1	1	1	1	1	1	1	1	1	1	SbiRTX430.02G081700	no	no	no	no	no	no	no	no	no	no	no	no	0	0	0	SbiRTX430.02G081700	0
SbiRTX430.02G082900	Sobic.002G082300	AT2G40475	0	0	expressed protein	15	-0.319289	-1.18463	-2.19396	0.00222506	0.766146	0.843397	-0.767329	-0.989408	-1.88915	-1.48927	0.747312	-2.34056	SbiRTX430.02G082900	0.158988	0.000177011	0.000177011	0.991353	0.021023	0.0106615	0.0138444	0.00331983	0.000177011	0.000177011	0.0275671	0.000177011	SbiRTX430.02G082900	no	D	D	D	no	no	no	no	no	no	D	D	0	5	5	SbiRTX430.02G082900	23.9416
SbiRTX430.02G085500	Sobic.002G084500	AT2G35736	0	0	expressed protein	no	-0.198109	-0.310817	-0.113587	-0.120837	-0.461964	-0.275502	-0.0591979	-0.1727	-0.333291	-0.238587	0.357356	0.0785407	SbiRTX430.02G085500	0.832921	0.803266	0.759589	0.755608	0.465608	0.809799	0.903897	0.649517	0.795826	0.81781	0.499783	0.816319	SbiRTX430.02G085500	no	no	no	no	no	no	no	no	no	no	no	no	0	0	0	SbiRTX430.02G085500	26.8855
SbiRTX430.02G086800	Sobic.002G085900	0	0	0	expressed protein	no	-Inf	0.234332	0.244618	-Inf	-0.00278992	-Inf	0.000812298	-1.25714	-Inf	-Inf	-Inf	0	SbiRTX430.02G086800	1	1	1	1	1	1	1	1	1	1	1	1	SbiRTX430.02G086800	no	no	no	no	no	no	no	no	no	no	no	no	0	0	0	SbiRTX430.02G086800	0.051233
SbiRTX430.02G087000	Sobic.002G086200	0	0	0	0	14	-0.266857	-0.0992356	-0.00371904	-0.0615797	-0.474598	-0.284168	-0.297659	-0.810404	-0.0828716	-0.832657	-0.792034	-1.63326	SbiRTX430.02G087000	0.397831	0.814658	0.992301	0.833081	0.0533497	0.253371	0.415765	0.0100101	0.84175	0.00393785	0.0139485	0.000177011	SbiRTX430.02G087000	no	no	no	no	no	no	no	no	no	no	no	D	0	1	1	SbiRTX430.02G087000	72.6356
SbiRTX430.02G087300	Sobic.002G086800	AT2G16385	0	0	expressed protein	21	0.0661713	-0.343101	-0.771441	0.0152827	-0.120637	0.564981	0.0999766	-0.467214	-0.913606	-0.976975	0.52592	-2.82224	SbiRTX430.02G087300	0.783344	0.102048	0.000177011	0.95681	0.648515	0.00902402	0.659396	0.0243295	0.000177011	0.000177011	0.0135316	0.000177011	SbiRTX430.02G087300	no	no	no	no	no	no	no	no	no	no	no	D	0	1	1	SbiRTX430.02G087300	627.05
SbiRTX430.02G087900	Sobic.002G087500	0	0	0	0	17	0.0271347	4.46986	1.54974	1.79786	4.66088	5.49757	3.24356	1.74693	1.32486	2.1355	8.07472	0.295301	SbiRTX430.02G087900	0.951755	0.0674221	0.151581	0.000177011	0.000177011	0.000177011	0.000177011	0.000177011	0.000177011	0.000177011	0.000177011	0.441055	SbiRTX430.02G087900	no	no	no	U	U	U	U	U	U	U	U	no	8	0	8	SbiRTX430.02G087900	16.0805
SbiRTX430.02G088700	Sobic.002G088200	0	0	0	expressed protein	6	-1.10838	0.192606	0.181113	-1.86372	0.835523	0.0745602	-1.05173	0.735218	1.10707	0.62343	0.0543908	0.94363	SbiRTX430.02G088700	0.000177011	0.278408	0.314831	0.000177011	0.000177011	0.700842	0.000177011	0.000177011	0.000177011	0.000339836	0.807446	0.000177011	SbiRTX430.02G088700	D	no	no	no	D	no	no	no	D	no	U	no	1	3	4	SbiRTX430.02G088700	203.41
SbiRTX430.02G089800	Sobic.002G089300	0	0	0	LTPL54 - Protease inhibitor/seed storage/LTP family protein precursor, putative, expressed	no	0	0	0	0	0	0	0	0	0	0	0	0	SbiRTX430.02G089800	1	1	1	1	1	1	1	1	1	1	1	1	SbiRTX430.02G089800	no	no	no	no	no	no	no	no	no	no	no	no	0	0	0	SbiRTX430.02G089800	0
SbiRTX430.02G090900	Sobic.002G090600	0	0	0	OsFBX40 - F-box domain containing protein, expressed	10	-0.0494746	0.9016	2.2003	0.46802	0.57174	-0.590404	0.42643	0.76789	1.54957	0.684027	1.76496	0.656396	SbiRTX430.02G090900	1	1	0.00526081	0.392537	0.289321	0.332031	1	0.265401	0.0207268	0.0716517	0.000177011	0.0990069	SbiRTX430.02G090900	no	no	U	no	no	no	no	U	no	no	U	no	3	0	3	SbiRTX430.02G090900	0.19298
SbiRTX430.02G091300	Sobic.002G091000	0	0	0	0	no	0	0	0	0	0	0	-Inf	-Inf	-Inf	0	-Inf	Inf	SbiRTX430.02G091300	1	1	1	1	1	1	1	1	1	1	1	1	SbiRTX430.02G091300	no	no	no	no	no	no	no	no	no	no	no	no	0	0	0	SbiRTX430.02G091300	0
SbiRTX430.02G092900	Sobic.002G092801	0	0	0	harpin-induced protein 1 domain containing protein, expressed	17	0.168594	0.975798	0.467266	0.86906	0.786745	1.16501	-0.306052	-0.155101	-0.296862	0.900064	0.709027	0.109626	SbiRTX430.02G092900	0.430144	0.000177011	0.0148835	0.000177011	0.000177011	0.000177011	0.099774	0.436081	0.113723	0.000177011	0.000177011	0.625863	SbiRTX430.02G092900	no	no	no	no	no	no	U	no	no	no	no	no	1	0	1	SbiRTX430.02G092900	32.5089
SbiRTX430.02G093100	Sobic.002G093000	AT5G22280	0	0	expressed protein	17	0.0161094	0.0502635	0.268467	-0.0123946	0.0531685	0.0747991	0.0691927	-0.109237	-0.122668	0.673166	0.78924	1.38641	SbiRTX430.02G093100	0.94838	0.829314	0.189869	0.957926	0.817363	0.742872	0.761742	0.621827	0.575467	0.000794667	0.000177011	0.000177011	SbiRTX430.02G093100	no	no	no	no	no	no	no	no	no	no	no	U	1	0	1	SbiRTX430.02G093100	20.2685
SbiRTX430.02G094100	Sobic.002G094400	0	0	0	expressed protein	no	0.0554576	-0.65009	-0.878998	-0.376184	1.28121	1.47494	0	0	0	-1.05829	-0.765191	0	SbiRTX430.02G094100	1	1	1	1	1	1	1	1	1	1	1	1	SbiRTX430.02G094100	no	no	no	no	no	no	no	no	no	no	no	no	0	0	0	SbiRTX430.02G094100	0.0287197
SbiRTX430.02G094500	Sobic.002G094700	0	0	0	0	19	0	0	0	Inf	Inf	Inf	0	Inf	0	Inf	3.45819	Inf	SbiRTX430.02G094500	1	1	1	1	1	0.000177011	1	1	1	1	0.107168	1	SbiRTX430.02G094500	no	no	no	no	no	no	U	no	no	no	no	no	1	0	1	SbiRTX430.02G094500	0
SbiRTX430.02G094600	Sobic.002G094800	0	0	0	expressed protein	8	-0.785142	0.411626	0.183173	-0.563682	1.89298	1.377	0.24872	1.78479	1.44937	-0.66111	-0.090046	-1.64452	SbiRTX430.02G094600	0.00122273	0.0620692	0.447513	0.0350734	0.000177011	0.000177011	0.746957	0.0074586	0.0256716	0.000177011	0.674677	0.00163558	SbiRTX430.02G094600	no	no	no	no	no	U	U	no	no	U	U	D	4	1	5	SbiRTX430.02G094600	19.0622
SbiRTX430.02G094700	Sobic.002G094900	0	0	0	DEFL72 - Defensin and Defensin-like DEFL family	no	0	0	0	0	0	0	0	0	0	0	0	0	SbiRTX430.02G094700	1	1	1	1	1	1	1	1	1	1	1	1	SbiRTX430.02G094700	no	no	no	no	no	no	no	no	no	no	no	no	0	0	0	SbiRTX430.02G094700	0
SbiRTX430.02G094800	Sobic.002G095000	0	0	0	DEFL72 - Defensin and Defensin-like DEFL family	no	0	0	0	0	0	0	0	0	0	0	0	0	SbiRTX430.02G094800	1	1	1	1	1	1	1	1	1	1	1	1	SbiRTX430.02G094800	no	no	no	no	no	no	no	no	no	no	no	no	0	0	0	SbiRTX430.02G094800	0
SbiRTX430.02G095000	Sobic.002G095200	AT2G33793	0	0	expressed protein	no	0	0	0	0	0	0	0	0	0	0	0	0	SbiRTX430.02G095000	1	1	1	1	1	1	1	1	1	1	1	1	SbiRTX430.02G095000	no	no	no	no	no	no	no	no	no	no	no	no	0	0	0	SbiRTX430.02G095000	0
SbiRTX430.02G095500	Sobic.002G095800	AT1G48580	0	0	expressed protein	7	-0.386649	-2.51447	-3.38049	-0.329414	-4.6831	-3.8596	-0.0219794	-6.23077	-3.84321	-1.86497	-0.206015	-4.07556	SbiRTX430.02G095500	0.313062	0.000177011	0.00122273	0.391561	0.0118432	0.00108196	0.962308	0.251816	0.0183417	0.000939655	1	0.00319484	SbiRTX430.02G095500	no	D	D	D	no	D	D	no	no	no	D	D	0	7	7	SbiRTX430.02G095500	1.78635
SbiRTX430.02G096200	Sobic.002G096501	0	0	0	OsFBX234 - F-box domain containing protein, expressed	no	0	0	0	0	0	0	0	0	0	0	0	0	SbiRTX430.02G096200	1	1	1	1	1	1	1	1	1	1	1	1	SbiRTX430.02G096200	no	no	no	no	no	no	no	no	no	no	no	no	0	0	0	SbiRTX430.02G096200	0
SbiRTX430.02G096300	Sobic.002G096600	0	0	0	OsFBL33 - F-box domain and LRR containing protein, expressed	no	0	0	0	0	0	0	0	0	0	0	0	0	SbiRTX430.02G096300	1	1	1	1	1	1	1	1	1	1	1	1	SbiRTX430.02G096300	no	no	no	no	no	no	no	no	no	no	no	no	0	0	0	SbiRTX430.02G096300	0
SbiRTX430.02G096700	Sobic.002G097000	AT4G33625	0	0	expressed protein	no	-Inf	-Inf	-Inf	0	0	0	0	0	Inf	0	Inf	0	SbiRTX430.02G096700	1	1	1	1	1	1	1	1	1	1	1	1	SbiRTX430.02G096700	no	no	no	no	no	no	no	no	no	no	no	no	0	0	0	SbiRTX430.02G096700	0.0388167
SbiRTX430.02G096900	Sobic.002G097200	0	0	0	OsFBLD4 - F-box, LRR and FBD domain containing protein, expressed	no	Inf	0	Inf	0.208695	-0.989666	-0.0257823	-0.350312	-1.05343	-Inf	0	0.344675	-1.96102	SbiRTX430.02G096900	1	1	1	1	1	1	1	1	1	1	1	0.0657836	SbiRTX430.02G096900	no	no	no	no	no	no	no	no	no	no	no	no	0	0	0	SbiRTX430.02G096900	0
SbiRTX430.02G097100	Sobic.002G097400	0	0	0	expressed protein	no	0.0563353	-0.24736	-0.0024095	0.0596648	-0.00786296	0.251236	0.108021	-0.159818	-0.0458865	-0.0120658	0.296331	0.554484	SbiRTX430.02G097100	0.889661	0.495971	0.991705	0.863621	0.983733	0.408371	0.734921	0.613806	0.892948	0.973221	0.35439	0.0448902	SbiRTX430.02G097100	no	no	no	no	no	no	no	no	no	no	no	no	0	0	0	SbiRTX430.02G097100	0.844854
SbiRTX430.02G097300	Sobic.002G097500	0	0	0	expressed protein	no	-0.299065	0.808441	0.29593	0.00517924	0.438479	0.33983	-0.222055	-0.382148	0.63452	1.26636	-0.717613	2.81283	SbiRTX430.02G097300	1	1	1	1	1	1	1	1	1	1	1	1	SbiRTX430.02G097300	no	no	no	no	no	no	no	no	no	no	no	no	0	0	0	SbiRTX430.02G097300	0.0714379
SbiRTX430.02G097400	Sobic.002G097700	0	0	0	expressed protein	13	-1.2146	-2.73348	-2.00316	-0.339002	-0.755038	-0.678381	-0.451491	-2.19596	-1.59304	-1.17347	0.0712981	-0.777047	SbiRTX430.02G097400	0.0046648	0.000177011	0.000177011	0.257977	0.0106615	0.0190408	0.0398425	0.000177011	0.000177011	0.0695434	0.83011	0.00149949	SbiRTX430.02G097400	D	D	D	no	no	no	no	no	no	D	D	no	0	5	5	SbiRTX430.02G097400	2.02858
SbiRTX430.02G097500	Sobic.002G097900	0	0	0	expressed protein	1	0.0904447	-1.15241	-1.61087	-0.507341	-0.989493	-1.14534	-0.487723	-2.73703	-2.22755	0.030387	0.149023	-1.98025	SbiRTX430.02G097500	0.812659	0.00190401	0.000939655	0.00406031	0.000177011	0.000177011	0.0459397	0.000177011	0.000177011	1	0.472726	0.000177011	SbiRTX430.02G097500	no	D	D	no	no	no	D	no	no	D	D	D	0	6	6	SbiRTX430.02G097500	1.2215
SbiRTX430.02G097700	Sobic.002G098200	0	0	0	expressed protein	no	-Inf	0.547431	1.3492	0	0	0	-0.538291	0.949876	-0.338021	Inf	-3.00424	4.37574	SbiRTX430.02G097700	1	1	1	1	1	1	1	1	1	1	1	1	SbiRTX430.02G097700	no	no	no	no	no	no	no	no	no	no	no	no	0	0	0	SbiRTX430.02G097700	0.00524004
SbiRTX430.02G099300	Sobic.002G099350	0	0	0	0	no	-0.706344	-2.12517	0.833202	0.108725	-0.345376	-0.613135	0.416062	0.509619	0.796838	0.796714	-0.783579	-0.726025	SbiRTX430.02G099300	1	1	1	0.846793	0.513914	0.248718	0.48079	0.379755	0.15352	1	0.150738	0.152833	SbiRTX430.02G099300	no	no	no	no	no	no	no	no	no	no	no	no	0	0	0	SbiRTX430.02G099300	0.203242
SbiRTX430.02G099500	Sobic.002G099500	0	0	0	expressed protein	no	0	0	0	0	0	0	0	0	0	0	0	0	SbiRTX430.02G099500	1	1	1	1	1	1	1	1	1	1	1	1	SbiRTX430.02G099500	no	no	no	no	no	no	no	no	no	no	no	no	0	0	0	SbiRTX430.02G099500	0
SbiRTX430.02G099800	Sobic.002G099800	0	0	0	OsFBX209 - F-box domain containing protein, expressed	no	0	0	0	0	0	0	0	0	0	0	0	0	SbiRTX430.02G099800	1	1	1	1	1	1	1	1	1	1	1	1	SbiRTX430.02G099800	no	no	no	no	no	no	no	no	no	no	no	no	0	0	0	SbiRTX430.02G099800	0
SbiRTX430.02G100100	Sobic.002G100000	0	0	0	OsFBX209 - F-box domain containing protein, expressed	no	0	0	0	0	0	0	-Inf	-Inf	-Inf	0	0	0	SbiRTX430.02G100100	1	1	1	1	1	1	1	1	1	1	1	1	SbiRTX430.02G100100	no	no	no	no	no	no	no	no	no	no	no	no	0	0	0	SbiRTX430.02G100100	0
SbiRTX430.02G100200	Sobic.002G100100	0	0	0	expressed protein	19	0	0	0	-3.19829	-1.55689	-1.37723	0	0	0	0	3.32586	0	SbiRTX430.02G100200	1	1	1	1	1	1	1	1	1	1	0.000177011	1	SbiRTX430.02G100200	no	no	no	no	no	no	no	U	no	no	no	no	1	0	1	SbiRTX430.02G100200	0
SbiRTX430.02G100400	Sobic.002G100200	0	0	0	expressed protein	no	-1.24362	5.60146	4.90108	0.465711	1.06743	2.69175	-0.133214	0.83284	1.06516	3.75982	2.0506	2.77	SbiRTX430.02G100400	1	0.343681	1	1	1	1	1	1	1	0.178262	1	0.134095	SbiRTX430.02G100400	no	no	no	no	no	no	no	no	no	no	no	no	0	0	0	SbiRTX430.02G100400	0.00965061
SbiRTX430.02G100900	Sobic.002G100700	0	0	0	expressed protein	no	-0.18781	-0.55585	0.139811	0	0	0	-2.18202	-1.35984	0.0243406	-0.227369	0	0.460129	SbiRTX430.02G100900	1	1	0.814898	1	1	1	1	1	1	1	1	1	SbiRTX430.02G100900	no	no	no	no	no	no	no	no	no	no	no	no	0	0	0	SbiRTX430.02G100900	0.395012
SbiRTX430.02G101100	Sobic.002G100950	0	0	0	0	no	0	0	0	0	0	0	0	0	0	0	0	0	SbiRTX430.02G101100	1	1	1	1	1	1	1	1	1	1	1	1	SbiRTX430.02G101100	no	no	no	no	no	no	no	no	no	no	no	no	0	0	0	SbiRTX430.02G101100	0
SbiRTX430.02G101300	Sobic.002G101100	0	0	0	0	no	Inf	0	Inf	-0.182798	1.96302	-Inf	1.20515	-0.700729	-0.605954	-Inf	0	0	SbiRTX430.02G101300	1	1	1	1	1	1	1	1	1	1	1	1	SbiRTX430.02G101300	no	no	no	no	no	no	no	no	no	no	no	no	0	0	0	SbiRTX430.02G101300	0
SbiRTX430.02G101800	Sobic.002G101550	0	0	0	0	no	0	0	0	0	0	0	0	0	0	0	0	0	SbiRTX430.02G101800	1	1	1	1	1	1	1	1	1	1	1	1	SbiRTX430.02G101800	no	no	no	no	no	no	no	no	no	no	no	no	0	0	0	SbiRTX430.02G101800	0
SbiRTX430.02G103000	Sobic.002G101900	0	0	0	0	no	0	0	0	0	0	0	0	0	0	0	0	0	SbiRTX430.02G103000	1	1	1	1	1	1	1	1	1	1	1	1	SbiRTX430.02G103000	no	no	no	no	no	no	no	no	no	no	no	no	0	0	0	SbiRTX430.02G103000	0
SbiRTX430.02G103400	Sobic.002G102000	0	0	0	0	no	-0.645129	0.0688586	0.322623	0.107798	0.142269	0.0886105	-0.721298	-1.15905	-0.769886	0.334618	0.332709	-0.243072	SbiRTX430.02G103400	0.289674	0.913577	0.568688	0.87848	0.844997	0.904264	0.194655	0.0560561	0.18593	0.526861	0.593985	0.708292	SbiRTX430.02G103400	no	no	no	no	no	no	no	no	no	no	no	no	0	0	0	SbiRTX430.02G103400	1.04343
SbiRTX430.02G103600	Sobic.002G102132	0	0	0	0	no	0	0	0	0	0	0	0	0	0	0	0	0	SbiRTX430.02G103600	1	1	1	1	1	1	1	1	1	1	1	1	SbiRTX430.02G103600	no	no	no	no	no	no	no	no	no	no	no	no	0	0	0	SbiRTX430.02G103600	0
SbiRTX430.02G104200	Sobic.002G103100	0	0	0	0	no	0	0	0	Inf	0	0	0	0	0	0	0	0	SbiRTX430.02G104200	1	1	1	1	1	1	1	1	1	1	1	1	SbiRTX430.02G104200	no	no	no	no	no	no	no	no	no	no	no	no	0	0	0	SbiRTX430.02G104200	0
SbiRTX430.02G104700	Sobic.002G103700	0	0	0	0	no	0	0	0	0.764398	0.332835	1.2883	Inf	0	0	0	0.66758	0	SbiRTX430.02G104700	1	1	1	1	1	1	1	1	1	1	1	1	SbiRTX430.02G104700	no	no	no	no	no	no	no	no	no	no	no	no	0	0	0	SbiRTX430.02G104700	0
SbiRTX430.02G105000	Sobic.002G104000	0	0	0	0	10	-0.65923	-0.872681	-0.572481	-1.14823	-0.311545	-1.20268	-0.716154	-0.331014	0.20568	0.482271	-0.835864	-1.26522	SbiRTX430.02G105000	0.000177011	0.000177011	0.000495703	0.000177011	0.0669296	0.000177011	0.000177011	0.06414	0.252278	0.00344449	0.000177011	0.000177011	SbiRTX430.02G105000	no	no	no	no	D	no	D	no	no	no	no	D	0	3	3	SbiRTX430.02G105000	103.319
SbiRTX430.02G105400	Sobic.002G104450	0	0	0	0	21	-0.232838	0.12198	0.0404668	2.33772	1.74498	3.42461	-0.442601	-0.974955	-0.467439	1.156	4.02333	0.142548	SbiRTX430.02G105400	0.61807	0.796112	0.934292	0.113425	1	0.081769	0.197593	0.00990149	0.170195	0.00642944	0.22539	0.786839	SbiRTX430.02G105400	no	no	no	U	no	no	no	no	no	no	no	no	1	0	1	SbiRTX430.02G105400	3.81192
SbiRTX430.02G105800	Sobic.002G104700	AT1G49290	0	0	expressed protein	no	0	0	0	3.03825	2.63422	2.48699	0	0	0	0	-0.640581	0	SbiRTX430.02G105800	1	1	1	1	1	1	1	1	1	1	1	1	SbiRTX430.02G105800	no	no	no	no	no	no	no	no	no	no	no	no	0	0	0	SbiRTX430.02G105800	0
SbiRTX430.02G106200	Sobic.002G105101	0	0	0	expressed protein	21	0.269269	0.0813409	0.366063	0.66088	0.4617	0.722896	-0.233005	-0.717889	-0.0396296	-0.94343	-1.43415	-1.06015	SbiRTX430.02G106200	0.434508	0.829314	0.267529	0.374666	0.563443	0.331976	0.465657	0.0219036	0.912732	0.00108196	0.0871622	0.000339836	SbiRTX430.02G106200	no	no	no	no	no	no	no	no	no	no	no	D	0	1	1	SbiRTX430.02G106200	4.4413
SbiRTX430.02G107700	Sobic.002G106800	0	0	0	expressed protein	no	0	0	0	0	0	0	0	0	0	0	0	0	SbiRTX430.02G107700	1	1	1	1	1	1	1	1	1	1	1	1	SbiRTX430.02G107700	no	no	no	no	no	no	no	no	no	no	no	no	0	0	0	SbiRTX430.02G107700	0
SbiRTX430.02G108300	Sobic.002G107532	0	0	0	0	no	0.361217	0.283266	0.329951	0.222712	0.407225	0.62543	0.35667	0.981143	0.883607	-0.368256	-0.646653	0.586631	SbiRTX430.02G108300	0.277601	0.402307	0.331921	0.570836	0.270085	0.0668481	0.315685	0.00122273	0.00584887	0.326259	0.0897288	0.0793243	SbiRTX430.02G108300	no	no	no	no	no	no	no	no	no	no	no	no	0	0	0	SbiRTX430.02G108300	4.04526
SbiRTX430.02G111300	Sobic.002G110500	AT1G24310	0	0	expressed protein	no	0.119666	-0.265161	-0.580812	0.252486	-0.548201	-0.350741	0.129216	-0.59858	-0.140197	-0.57077	-0.218479	-0.632943	SbiRTX430.02G111300	0.607603	0.228086	0.00573167	0.223266	0.0079098	0.0938222	0.581532	0.00711762	0.560434	0.00902402	0.35272	0.00281446	SbiRTX430.02G111300	no	no	no	no	no	no	no	no	no	no	no	no	0	0	0	SbiRTX430.02G111300	8.82924
SbiRTX430.02G111800	Sobic.002G111100	AT2G03630	0	0	expressed protein	no	-Inf	0.6412	1.05664	0.692292	1.13299	0.93176	-0.299512	-0.142541	-0.79065	-Inf	-0.545749	0	SbiRTX430.02G111800	1	1	1	1	1	1	1	1	1	1	1	1	SbiRTX430.02G111800	no	no	no	no	no	no	no	no	no	no	no	no	0	0	0	SbiRTX430.02G111800	0.0123321
SbiRTX430.02G112300	Sobic.002G111600	AT1G28250	0	0	expressed protein	no	0.367301	0.423758	0.583623	0.552971	0.287026	0.537717	0.161791	0.272978	0.281789	0.554894	0.887801	0.775081	SbiRTX430.02G112300	0.108216	0.0584928	0.0074586	0.00869187	0.229131	0.0130073	0.496071	0.229511	0.21137	0.0211214	0.000177011	0.000794667	SbiRTX430.02G112300	no	no	no	no	no	no	no	no	no	no	no	no	0	0	0	SbiRTX430.02G112300	8.86112
SbiRTX430.02G113400	Sobic.002G113066	0	0	0	0	no	0	0	0	0	0	0	0	0	0	0	0	0	SbiRTX430.02G113400	1	1	1	1	1	1	1	1	1	1	1	1	SbiRTX430.02G113400	no	no	no	no	no	no	no	no	no	no	no	no	0	0	0	SbiRTX430.02G113400	0
SbiRTX430.02G117500	Sobic.002G116900	AT2G45990	0	0	expressed protein	no	-0.225218	0.0750406	-0.0588408	-0.0249553	0.336084	0.165836	-0.206794	0.0909381	-0.0522491	-0.0791774	0.13041	-0.00804745	SbiRTX430.02G117500	0.22333	0.710368	0.769183	0.905116	0.0488005	0.361558	0.250204	0.639615	0.795298	0.692691	0.487283	0.96836	SbiRTX430.02G117500	no	no	no	no	no	no	no	no	no	no	no	no	0	0	0	SbiRTX430.02G117500	44.4769
SbiRTX430.02G117600	Sobic.002G117000	AT2G45980	0	0	expressed protein	no	-0.576153	-0.508998	-0.303766	-0.626313	-0.107541	-0.112221	-0.770516	-0.290006	-0.355998	-0.632959	-0.213982	-0.752745	SbiRTX430.02G117600	0.00331983	0.00869187	0.139089	0.00514257	0.656578	0.637036	0.000177011	0.141706	0.0642231	0.000177011	0.292017	0.000177011	SbiRTX430.02G117600	no	no	no	no	no	no	no	no	no	no	no	no	0	0	0	SbiRTX430.02G117600	16.1622
SbiRTX430.02G118500	Sobic.002G117850	0	0	0	0	no	0	0	0	0.0824848	1.8275	2.13391	0	0	0	Inf	Inf	0	SbiRTX430.02G118500	1	1	1	1	1	1	1	1	1	1	1	1	SbiRTX430.02G118500	no	no	no	no	no	no	no	no	no	no	no	no	0	0	0	SbiRTX430.02G118500	0
SbiRTX430.02G119600	Sobic.002G118801	0	0	0	expressed protein	no	0	0	0	0	0	0	0	0	Inf	0	0	0	SbiRTX430.02G119600	1	1	1	1	1	1	1	1	1	1	1	1	SbiRTX430.02G119600	no	no	no	no	no	no	no	no	no	no	no	no	0	0	0	SbiRTX430.02G119600	0
SbiRTX430.02G119900	Sobic.002G119000	0	0	0	retrotransposon protein, putative, unclassified, expressed	no	0	0	0	0	0	0	0	0	0	0	Inf	0	SbiRTX430.02G119900	1	1	1	1	1	1	1	1	1	1	1	1	SbiRTX430.02G119900	no	no	no	no	no	no	no	no	no	no	no	no	0	0	0	SbiRTX430.02G119900	0
SbiRTX430.02G120400	Sobic.006G169100	AT4G02210	0	0	expressed protein	no	0	0	0	-0.589087	0.817048	0.245565	0	0	0	0	0	0	SbiRTX430.02G120400	1	1	1	1	1	1	1	1	1	1	1	1	SbiRTX430.02G120400	no	no	no	no	no	no	no	no	no	no	no	no	0	0	0	SbiRTX430.02G120400	0
SbiRTX430.02G121900	Sobic.002G120850	0	0	0	0	no	0	0	0	0	0	0	0	0	0	0	0	0	SbiRTX430.02G121900	1	1	1	1	1	1	1	1	1	1	1	1	SbiRTX430.02G121900	no	no	no	no	no	no	no	no	no	no	no	no	0	0	0	SbiRTX430.02G121900	0
SbiRTX430.02G122000	Sobic.002G120900	0	0	0	0	no	0	0	0	0	0	0	0	0	0	0	0	0	SbiRTX430.02G122000	1	1	1	1	1	1	1	1	1	1	1	1	SbiRTX430.02G122000	no	no	no	no	no	no	no	no	no	no	no	no	0	0	0	SbiRTX430.02G122000	0
SbiRTX430.02G122900	Sobic.002G122000	0	0	0	0	3	0.250175	0.96993	-0.535713	1.25579	1.14683	0.550732	-0.17089	1.24918	0.123124	-0.197346	4.06785	-2.94178	SbiRTX430.02G122900	0.668336	0.0505263	0.366807	0.00108196	0.0025581	0.181312	1	0.126168	1	1	0.0459397	1	SbiRTX430.02G122900	no	no	no	no	U	U	no	U	no	no	no	no	3	0	3	SbiRTX430.02G122900	0.628739
SbiRTX430.02G123000	Sobic.002G122100	0	0	0	0	11	-Inf	1.04484	0.0686441	Inf	Inf	Inf	-0.348612	-0.229699	-1.96685	-Inf	-1.54229	-1.21221	SbiRTX430.02G123000	1	1	1	1	1	1	0.756938	0.831806	0.303659	0.00190401	1	0.45635	SbiRTX430.02G123000	no	no	no	D	no	no	no	no	no	no	no	no	0	1	1	SbiRTX430.02G123000	3.35602
SbiRTX430.02G123200	Sobic.002G122300	0	0	0	expressed protein	18	0	Inf	Inf	0	0	0	Inf	Inf	Inf	Inf	0	0	SbiRTX430.02G123200	1	1	0.000177011	1	1	1	1	0.000177011	1	1	1	1	SbiRTX430.02G123200	no	no	U	no	no	no	no	no	no	U	no	no	2	0	2	SbiRTX430.02G123200	0
SbiRTX430.02G124500	Sobic.002G123300	AT1G78922	0	0	expressed protein	no	0	0	0	0	0	0	0	0	0	0	0	0	SbiRTX430.02G124500	1	1	1	1	1	1	1	1	1	1	1	1	SbiRTX430.02G124500	no	no	no	no	no	no	no	no	no	no	no	no	0	0	0	SbiRTX430.02G124500	0
SbiRTX430.02G125900	Sobic.002G124832	0	0	0	0	no	-Inf	0.694007	-Inf	-Inf	0.799023	-Inf	2.89779	-Inf	0.400726	-Inf	Inf	Inf	SbiRTX430.02G125900	1	1	1	1	1	1	1	1	1	1	1	1	SbiRTX430.02G125900	no	no	no	no	no	no	no	no	no	no	no	no	0	0	0	SbiRTX430.02G125900	0.0117134
SbiRTX430.02G126900	Sobic.002G126000	0	0	0	kinesin-like protein, identical, putative, expressed	1	-0.237007	-1.10301	-1.5838	-0.267172	-0.533266	-0.793819	-0.468391	-1.07431	-0.611296	-0.807026	-0.67706	-1.50978	SbiRTX430.02G126900	0.533285	0.00514257	0.000339836	0.232233	0.0125868	0.000177011	0.213946	0.00891335	0.110154	0.00902402	0.00203657	0.000177011	SbiRTX430.02G126900	no	D	D	no	no	no	no	no	no	D	no	D	0	4	4	SbiRTX430.02G126900	2.73159
SbiRTX430.02G127400	Sobic.002G126300	AT5G40520	0	0	expressed protein	no	0.176977	0.189167	0.496255	0.0337169	0.438394	0.212193	-0.0139777	0.507629	0.318697	-0.0821585	0.0247512	-0.121537	SbiRTX430.02G127400	0.446883	0.407619	0.0144694	0.89622	0.0287914	0.3363	0.95681	0.0117372	0.13816	0.730979	0.92161	0.597813	SbiRTX430.02G127400	no	no	no	no	no	no	no	no	no	no	no	no	0	0	0	SbiRTX430.02G127400	4.47603
SbiRTX430.02G127500	Sobic.002G126400	0	0	0	0	12	-Inf	-Inf	-Inf	-2.70376	-2.33677	-Inf	0	0	Inf	0	Inf	Inf	SbiRTX430.02G127500	1	1	1	0.237122	0.287198	0.0179403	1	1	1	1	1	1	SbiRTX430.02G127500	no	no	no	no	no	no	D	no	no	no	no	no	0	1	1	SbiRTX430.02G127500	0.536825
SbiRTX430.02G128600	Sobic.002G127700	0	0	0	0	no	-0.898803	-0.299044	-0.118074	-2.32596	-0.0173753	0.527246	0.628971	0.298026	2.24344	-0.190926	0.124783	1.27552	SbiRTX430.02G128600	1	1	1	1	1	1	1	1	1	1	1	1	SbiRTX430.02G128600	no	no	no	no	no	no	no	no	no	no	no	no	0	0	0	SbiRTX430.02G128600	0.0248954
SbiRTX430.02G131200	Sobic.002G129500	0	0	0	LTPL62 - Protease inhibitor/seed storage/LTP family protein precursor, putative, expressed	no	0	0	0	0	0	0	0	0	Inf	0	0	0	SbiRTX430.02G131200	1	1	1	1	1	1	1	1	1	1	1	1	SbiRTX430.02G131200	no	no	no	no	no	no	no	no	no	no	no	no	0	0	0	SbiRTX430.02G131200	0
SbiRTX430.02G131500	Sobic.002G129700	0	0	0	LTPL62 - Protease inhibitor/seed storage/LTP family protein precursor, putative, expressed	no	0	Inf	0	0	0	0	0	Inf	0	-Inf	0	Inf	SbiRTX430.02G131500	1	1	1	1	1	1	1	1	1	1	1	1	SbiRTX430.02G131500	no	no	no	no	no	no	no	no	no	no	no	no	0	0	0	SbiRTX430.02G131500	0
SbiRTX430.02G131900	Sobic.002G130500	0	0	0	expressed protein	21	-0.32004	-1.68263	-1.70534	-0.209172	-2.75795	-1.49185	0.302566	-1.86547	-1.6154	0.646931	0.408867	-0.756582	SbiRTX430.02G131900	0.130292	0.000177011	0.000177011	0.7955	0.0983263	0.147363	0.111725	0.000177011	0.000177011	0.00768408	0.797559	0.00108196	SbiRTX430.02G131900	no	D	D	no	no	no	no	no	no	D	D	no	0	4	4	SbiRTX430.02G131900	8798.63
SbiRTX430.02G132900	Sobic.002G131600	0	0	0	expressed protein	no	0.0308393	-0.185436	-0.0826799	-0.0619661	-0.603178	-0.309762	0.151375	-0.11188	0.178198	-0.342434	-0.523365	-0.661322	SbiRTX430.02G132900	0.915272	0.474937	0.765606	0.810897	0.0113089	0.195039	0.571255	0.69329	0.487485	0.120644	0.019339	0.00177036	SbiRTX430.02G132900	no	no	no	no	no	no	no	no	no	no	no	no	0	0	0	SbiRTX430.02G132900	17.2702
SbiRTX430.02G133200	Sobic.002G131900	AT1G24560	0	0	expressed protein	no	-0.0246006	0.120778	0.123379	0.139216	0.359902	0.378657	0.0267562	0.154049	0.222361	0.266594	0.209907	0.719762	SbiRTX430.02G133200	0.907476	0.534011	0.518033	0.479022	0.0412671	0.0308407	0.901878	0.4141	0.225163	0.152694	0.270479	0.000177011	SbiRTX430.02G133200	no	no	no	no	no	no	no	no	no	no	no	no	0	0	0	SbiRTX430.02G133200	14.4568
SbiRTX430.02G133700	Sobic.002G132500	0	0	0	0	no	0.593046	-1.00856	-1.56894	-1.33443	-Inf	-0.959216	0	0	0	0.82025	-Inf	0	SbiRTX430.02G133700	1	1	1	1	1	1	1	1	1	1	1	1	SbiRTX430.02G133700	no	no	no	no	no	no	no	no	no	no	no	no	0	0	0	SbiRTX430.02G133700	0.0619146
SbiRTX430.02G136100	Sobic.002G134800	0	0	0	0	no	0	0	0	0	0	0	0	0	0	0	0	0	SbiRTX430.02G136100	1	1	1	1	1	1	1	1	1	1	1	1	SbiRTX430.02G136100	no	no	no	no	no	no	no	no	no	no	no	no	0	0	0	SbiRTX430.02G136100	0
SbiRTX430.02G136200	Sobic.002G135000	AT5G20130	0	0	expressed protein	14	-0.79531	-1.99242	-1.97984	-0.548814	-0.810909	-1.2748	-0.990727	-2.2283	-2.37555	-1.07059	-0.459066	-1.76427	SbiRTX430.02G136200	0.000495703	0.000177011	0.000177011	0.0270024	0.00306847	0.000177011	0.000177011	0.000177011	0.000177011	0.000177011	0.0743013	0.000177011	SbiRTX430.02G136200	no	D	D	D	no	no	D	no	no	D	D	D	0	7	7	SbiRTX430.02G136200	7.80798
SbiRTX430.02G138200	Sobic.002G136400	AT4G18400	0	0	expressed protein	no	-0.0947745	-0.23438	-0.326508	-0.304873	-0.426262	-0.234555	0.415863	0.173708	-0.00835709	-0.405669	0.0875798	-0.38148	SbiRTX430.02G138200	0.663382	0.246828	0.0956625	0.361949	0.199148	0.497381	0.177188	0.612007	0.981713	0.0292589	0.806654	0.216858	SbiRTX430.02G138200	no	no	no	no	no	no	no	no	no	no	no	no	0	0	0	SbiRTX430.02G138200	26.8954
SbiRTX430.02G138400	Sobic.002G136600	AT3G19508	0	0	expressed protein	11	-0.316716	-0.811683	-1.40256	-0.27485	-1.94893	-1.05865	-0.0111839	-2.66115	-1.32112	0.09519	1.09961	0.600789	SbiRTX430.02G138400	0.557354	0.146517	0.0263404	0.578251	0.00393785	0.0569848	0.987	0.00306847	0.0134275	0.894932	0.0515546	0.159682	SbiRTX430.02G138400	no	no	D	no	no	D	no	no	no	D	D	no	0	4	4	SbiRTX430.02G138400	61.3661
SbiRTX430.02G138500	Sobic.002G136700	0	0	0	expressed protein	no	0.209082	0.455754	-0.506438	-0.0122088	-0.744528	-0.16806	0.352109	0.0187614	-0.553563	0.688797	0.488318	0.0751555	SbiRTX430.02G138500	0.636045	0.267012	0.261539	0.972328	0.0614026	0.684206	0.347383	0.968394	0.166737	0.0791689	0.170804	0.844222	SbiRTX430.02G138500	no	no	no	no	no	no	no	no	no	no	no	no	0	0	0	SbiRTX430.02G138500	3.53579
SbiRTX430.02G139900	Sobic.002G137850	0	0	0	0	no	0	0	0	0	0	0	0	0	0	0	0	0	SbiRTX430.02G139900	1	1	1	1	1	1	1	1	1	1	1	1	SbiRTX430.02G139900	no	no	no	no	no	no	no	no	no	no	no	no	0	0	0	SbiRTX430.02G139900	0
SbiRTX430.02G140700	Sobic.002G138300	AT4G12700	0	0	expressed protein	no	0.363045	0.210043	0.0677437	-0.508171	-0.0943321	-0.338993	-0.302027	0.171591	0.559944	-0.314963	-0.898886	-0.977612	SbiRTX430.02G140700	0.280979	0.559662	0.862732	0.08732	0.77172	0.264369	0.416782	0.65288	0.0871622	0.283996	0.00190401	0.00319484	SbiRTX430.02G140700	no	no	no	no	no	no	no	no	no	no	no	no	0	0	0	SbiRTX430.02G140700	1.94726
SbiRTX430.02G140900	Sobic.002G138500	AT1G63720	0	0	expressed protein	18	0.118962	1.57599	1.6208	0.501376	1.43332	1.87084	-0.106114	1.568	1.35977	1.29634	1.41554	2.05342	SbiRTX430.02G140900	0.619909	0.000177011	0.000177011	0.0418003	0.000177011	0.000177011	0.64409	0.000177011	0.000177011	0.000177011	0.000177011	0.000177011	SbiRTX430.02G140900	no	U	U	U	no	U	U	U	no	U	U	U	9	0	9	SbiRTX430.02G140900	47.7661
SbiRTX430.02G142700	Sobic.002G140100	AT2G20390	0	0	expressed protein	no	0.246217	0.0316255	-0.164019	0.0943587	-0.379658	-0.289498	0.0524531	-0.36	-0.56456	-0.116497	0.536965	-0.413292	SbiRTX430.02G142700	0.380463	0.92371	0.592997	0.752629	0.174698	0.307551	0.863125	0.192716	0.0360728	0.694339	0.0472466	0.100454	SbiRTX430.02G142700	no	no	no	no	no	no	no	no	no	no	no	no	0	0	0	SbiRTX430.02G142700	6.78714
SbiRTX430.02G144400	Sobic.002G141800	0	0	0	expressed protein	11	1.6806	1.6324	1.64821	-0.0686446	0.994226	1.10906	0.0468634	0.833542	-0.841804	1.71696	Inf	-1.91748	SbiRTX430.02G144400	0.224725	0.235411	0.236135	0.945543	0.288754	0.22812	0.96503	0.21362	0.377024	0.166396	0.0153991	0.0733434	SbiRTX430.02G144400	no	no	no	no	no	no	no	U	no	no	no	no	1	0	1	SbiRTX430.02G144400	12.7498
SbiRTX430.02G144700	Sobic.002G142132	0	0	0	GRF zinc finger family protein, expressed	no	-0.0697443	-0.257315	-0.402997	-0.146403	-0.556859	-0.678363	0.0512424	0.0737464	-0.0764893	0.227819	0.517482	0.747112	SbiRTX430.02G144700	0.821977	0.36471	0.147293	0.549049	0.0102278	0.00514257	0.872507	0.810073	0.802548	0.39983	0.0321379	0.00136185	SbiRTX430.02G144700	no	no	no	no	no	no	no	no	no	no	no	no	0	0	0	SbiRTX430.02G144700	5.28024
SbiRTX430.02G145200	Sobic.002G142500	AT1G74160	0	0	expressed protein	15	-0.449236	-1.02144	-1.62037	0.566762	0.338011	0.221273	-0.078962	-0.543895	-0.667312	-0.866277	-0.473993	-1.07923	SbiRTX430.02G145200	0.0599935	0.000177011	0.000177011	0.0203327	0.191701	0.412868	0.77758	0.0290727	0.00734486	0.000794667	0.122547	0.000495703	SbiRTX430.02G145200	no	D	D	no	no	no	no	no	no	no	no	D	0	3	3	SbiRTX430.02G145200	2.12292
SbiRTX430.02G145300	Sobic.002G142550	0	0	0	0	no	0	Inf	0	0	0	0	0	0	0	0	0	0	SbiRTX430.02G145300	1	1	1	1	1	1	1	1	1	1	1	1	SbiRTX430.02G145300	no	no	no	no	no	no	no	no	no	no	no	no	0	0	0	SbiRTX430.02G145300	0
SbiRTX430.02G145900	Sobic.002G143100	0	0	0	0	17	0.27052	0.371361	-0.406732	0.298611	0.210138	-0.0145907	0.802667	0.75626	0.402822	1.22231	0.0408218	-1.46809	SbiRTX430.02G145900	0.579092	0.44445	0.429672	0.583905	0.715109	0.980965	0.114169	0.137098	0.464574	0.0639748	0.94678	0.0498379	SbiRTX430.02G145900	no	no	no	no	no	no	no	no	no	no	no	D	0	1	1	SbiRTX430.02G145900	13.2062
SbiRTX430.02G146200	Sobic.002G143300	AT4G31830	0	0	expressed protein	4	-0.204375	-1.10057	-0.349649	2.385	2.62286	1.38225	0.0379688	-0.061272	-0.49112	0.182382	2.28426	1.66594	SbiRTX430.02G146200	0.825467	0.282096	0.702358	0.0212197	0.0137395	0.134168	0.966798	0.958715	0.58092	1	0.0793243	0.102124	SbiRTX430.02G146200	no	no	no	no	U	U	no	no	no	no	no	no	2	0	2	SbiRTX430.02G146200	0.529755
SbiRTX430.02G146400	Sobic.002G143600	0	0	0	expressed protein	no	0	0	0	0	0	0	Inf	0	Inf	0	0	0	SbiRTX430.02G146400	1	1	1	1	1	1	1	1	1	1	1	1	SbiRTX430.02G146400	no	no	no	no	no	no	no	no	no	no	no	no	0	0	0	SbiRTX430.02G146400	0
SbiRTX430.02G147200	Sobic.002G144600	0	0	0	0	no	0	0	0	Inf	0	Inf	Inf	0	Inf	0	0.0790803	-0.0105099	SbiRTX430.02G147200	1	1	1	1	1	1	1	1	1	1	1	1	SbiRTX430.02G147200	no	no	no	no	no	no	no	no	no	no	no	no	0	0	0	SbiRTX430.02G147200	0
SbiRTX430.02G148200	Sobic.002G145200	0	0	0	0	13	-0.661984	-1.03549	-1.04635	-0.435984	-0.183645	-0.321925	-0.34816	-0.200952	0.145798	-0.238015	0.0754091	-1.40663	SbiRTX430.02G148200	0.174243	0.0488005	0.0396648	0.342407	0.701359	0.50537	0.513464	0.724795	0.786483	0.660588	0.887603	0.00654531	SbiRTX430.02G148200	no	D	D	no	no	no	no	no	no	no	no	D	0	3	3	SbiRTX430.02G148200	2.2906
SbiRTX430.02G149200	Sobic.002G146400	0	0	0	0	15	-0.481543	-0.696657	-0.935017	-0.333639	-0.898826	-0.869488	-0.414661	-0.892433	-1.16553	-0.230658	0.389338	-0.185393	SbiRTX430.02G149200	0.0249061	0.00216837	0.000339836	0.157259	0.000339836	0.000794667	0.0460261	0.000177011	0.000177011	0.353947	0.130941	0.460508	SbiRTX430.02G149200	no	no	no	no	no	no	no	no	no	no	D	no	0	1	1	SbiRTX430.02G149200	16.9589
SbiRTX430.02G150200	Sobic.002G147300	0	0	0	0	no	-0.512116	-Inf	-1.70644	-Inf	-Inf	-Inf	0	0	0	-Inf	-Inf	-1.38125	SbiRTX430.02G150200	1	1	1	1	1	1	1	1	1	1	1	1	SbiRTX430.02G150200	no	no	no	no	no	no	no	no	no	no	no	no	0	0	0	SbiRTX430.02G150200	0.0785072
SbiRTX430.02G151000	Sobic.002G148300	0	0	0	0	14	-0.38933	-0.443399	-0.707377	-0.196607	-0.158086	-0.014966	-0.417284	-0.703431	-1.04606	-0.0192168	0.360198	-0.909675	SbiRTX430.02G151000	0.0517263	0.0265281	0.00122273	0.432098	0.534011	0.958607	0.0377869	0.000495703	0.000177011	0.940063	0.104017	0.000177011	SbiRTX430.02G151000	no	no	no	no	no	no	no	no	no	no	D	no	0	1	1	SbiRTX430.02G151000	191.841
SbiRTX430.02G151800	Sobic.002G148750	0	0	0	0	no	-0.094085	-0.0131852	-0.385718	-0.111454	0.297257	0.467052	-0.0434793	0.435346	0.508538	-0.722678	-0.18944	-0.780944	SbiRTX430.02G151800	0.835489	0.978213	0.357342	0.782353	0.394105	0.174377	0.919878	0.225106	0.140711	0.0712476	0.61653	0.0435704	SbiRTX430.02G151800	no	no	no	no	no	no	no	no	no	no	no	no	0	0	0	SbiRTX430.02G151800	30.6048
SbiRTX430.02G152900	Sobic.002G149900	0	0	0	0	no	0	0	0	0	0	0	0	0	0	0	0	0	SbiRTX430.02G152900	1	1	1	1	1	1	1	1	1	1	1	1	SbiRTX430.02G152900	no	no	no	no	no	no	no	no	no	no	no	no	0	0	0	SbiRTX430.02G152900	0
SbiRTX430.02G153800	Sobic.002G150766	0	0	0	0	14	0.215185	-2.80163	-0.714595	-Inf	-Inf	-Inf	0.142472	-1.42125	-0.249421	-2.13304	-Inf	-Inf	SbiRTX430.02G153800	0.890541	0.237952	0.659305	1	1	1	0.922237	0.338038	0.858144	0.217868	1	0.000177011	SbiRTX430.02G153800	no	no	no	no	no	no	no	no	no	no	no	D	0	1	1	SbiRTX430.02G153800	1.15964
SbiRTX430.02G154200	Sobic.002G150932	0	0	0	0	no	0	0	0	0	0	0	0	0	0	0	Inf	0	SbiRTX430.02G154200	1	1	1	1	1	1	1	1	1	1	1	1	SbiRTX430.02G154200	no	no	no	no	no	no	no	no	no	no	no	no	0	0	0	SbiRTX430.02G154200	0
SbiRTX430.02G154500	Sobic.002G151300	0	0	0	0	17	0.283881	0.662102	0.505305	0.159972	1.0422	0.978453	-0.149841	1.10163	0.759406	0.0364639	-0.644594	-0.253428	SbiRTX430.02G154500	0.236454	0.00242892	0.0255756	0.517285	0.000177011	0.000177011	0.611678	0.000177011	0.00149949	0.896921	0.00642944	0.448658	SbiRTX430.02G154500	no	no	no	no	no	U	no	no	no	U	no	no	2	0	2	SbiRTX430.02G154500	85.8768
SbiRTX430.02G155400	Sobic.002G152300	AT2G42180	0	0	expressed protein	no	0	0	0	0	0	0	0	0	0	0	0	0	SbiRTX430.02G155400	1	1	1	1	1	1	1	1	1	1	1	1	SbiRTX430.02G155400	no	no	no	no	no	no	no	no	no	no	no	no	0	0	0	SbiRTX430.02G155400	0
SbiRTX430.02G156700	Sobic.002G153600	AT4G12070	0	0	expressed protein	11	-0.470342	-0.707822	-0.167305	-0.77192	-1.47125	-1.17387	0.139364	0.153819	-0.0558946	0.717088	1.12145	1.3329	SbiRTX430.02G156700	0.120129	0.0231706	0.602365	0.000794667	0.000177011	0.000177011	0.607603	0.578769	0.848155	0.0175355	0.000177011	0.000177011	SbiRTX430.02G156700	no	no	no	no	no	D	D	U	no	no	no	U	2	2	4	SbiRTX430.02G156700	4.68952
SbiRTX430.02G157300	Sobic.003G181201	0	0	0	0	no	-0.48234	-0.661545	-0.555618	0	0	0	0	0	0	-0.577404	0	0	SbiRTX430.02G157300	0.0390391	0.00631435	0.0186402	1	1	1	1	1	1	0.00779682	1	1	SbiRTX430.02G157300	no	no	no	no	no	no	no	no	no	no	no	no	0	0	0	SbiRTX430.02G157300	28.8974
SbiRTX430.02G158100	Sobic.002G154700	AT4G19970	0	0	regulatory protein, putative, expressed	no	0	0	0	0	0	0	0	0	0	0	0	0	SbiRTX430.02G158100	1	1	1	1	1	1	1	1	1	1	1	1	SbiRTX430.02G158100	no	no	no	no	no	no	no	no	no	no	no	no	0	0	0	SbiRTX430.02G158100	0
SbiRTX430.02G159100	Sobic.002G155700	0	0	0	0	no	0	0	0	Inf	0	Inf	0	Inf	Inf	0	-0.65809	Inf	SbiRTX430.02G159100	1	1	1	1	1	1	1	1	1	1	1	1	SbiRTX430.02G159100	no	no	no	no	no	no	no	no	no	no	no	no	0	0	0	SbiRTX430.02G159100	0
SbiRTX430.02G160300	Sobic.002G156800	0	0	0	expressed protein	no	0	0	0	0	0	0	0	0	0	0	0	0	SbiRTX430.02G160300	1	1	1	1	1	1	1	1	1	1	1	1	SbiRTX430.02G160300	no	no	no	no	no	no	no	no	no	no	no	no	0	0	0	SbiRTX430.02G160300	0
SbiRTX430.02G160600	Sobic.002G157050	0	0	0	hypothetical protein	no	0	0	0	0	0	0	0	0	0	0	0	Inf	SbiRTX430.02G160600	1	1	1	1	1	1	1	1	1	1	1	1	SbiRTX430.02G160600	no	no	no	no	no	no	no	no	no	no	no	no	0	0	0	SbiRTX430.02G160600	0
SbiRTX430.02G160800	Sobic.002G157200	AT4G22320	0	0	expressed protein	no	-0.0173457	0.272665	-0.260929	-0.165433	0.248687	0.38356	-0.258133	0.193668	-0.166128	-0.167167	0.251641	-0.712493	SbiRTX430.02G160800	0.936848	0.224469	0.149264	0.412386	0.200127	0.038414	0.156	0.295046	0.390094	0.392372	0.196848	0.000177011	SbiRTX430.02G160800	no	no	no	no	no	no	no	no	no	no	no	no	0	0	0	SbiRTX430.02G160800	60.8644
SbiRTX430.02G161600	Sobic.002G158000	0	0	0	0	no	-Inf	-Inf	-Inf	0	0	0	-Inf	-Inf	-Inf	0	0	-Inf	SbiRTX430.02G161600	1	1	1	1	1	1	1	1	1	1	1	1	SbiRTX430.02G161600	no	no	no	no	no	no	no	no	no	no	no	no	0	0	0	SbiRTX430.02G161600	0.0528227
SbiRTX430.02G162200	Sobic.002G098050	0	0	0	0	no	0	0	0	0	0	0	0	0	0	0	0	0	SbiRTX430.02G162200	1	1	1	1	1	1	1	1	1	1	1	1	SbiRTX430.02G162200	no	no	no	no	no	no	no	no	no	no	no	no	0	0	0	SbiRTX430.02G162200	0
SbiRTX430.02G163500	Sobic.002G159700	0	0	0	0	no	-0.00643683	-0.00426079	0.0684493	-0.0568279	-0.253429	-0.328859	0.0170051	0.216104	-0.1066	0.370781	0.336547	0.540912	SbiRTX430.02G163500	0.975833	0.983595	0.73217	0.775281	0.153798	0.0532638	0.934328	0.226934	0.578631	0.035255	0.0515546	0.00122273	SbiRTX430.02G163500	no	no	no	no	no	no	no	no	no	no	no	no	0	0	0	SbiRTX430.02G163500	60.7681
SbiRTX430.02G163600	Sobic.002G159750	0	0	0	0	no	0.377053	0.285459	0.238699	-0.107635	0.136085	0.0277506	-0.0890406	0.460632	0.184107	0.238543	1.07918	-0.0172204	SbiRTX430.02G163600	0.814047	0.846909	0.867391	0.958781	0.951212	0.989985	0.958429	0.769998	0.911445	1	0.687955	1	SbiRTX430.02G163600	no	no	no	no	no	no	no	no	no	no	no	no	0	0	0	SbiRTX430.02G163600	0.422917
SbiRTX430.02G163700	Sobic.002G159800	0	0	0	metallo-beta-lactamase family protein, putative, expressed	11	0.567669	0.693058	0.869291	0.815536	0.757761	0.118526	0.704079	1.22213	1.5314	-0.706789	0.677485	-0.192155	SbiRTX430.02G163700	0.361504	0.25753	0.150598	0.150738	0.185075	0.868147	0.226167	0.0315814	0.0079098	0.227047	0.292193	0.742914	SbiRTX430.02G163700	no	no	no	no	no	no	no	no	no	U	U	no	2	0	2	SbiRTX430.02G163700	267.178
SbiRTX430.02G164100	Sobic.002G160200	0	0	0	expressed protein	no	0	0	0	0	0	0	0	0	0	0	0	0	SbiRTX430.02G164100	1	1	1	1	1	1	1	1	1	1	1	1	SbiRTX430.02G164100	no	no	no	no	no	no	no	no	no	no	no	no	0	0	0	SbiRTX430.02G164100	0
SbiRTX430.02G164900	Sobic.002G160901	0	0	0	0	no	0	0	0	0	0	0	0	0	0	0	0	0	SbiRTX430.02G164900	1	1	1	1	1	1	1	1	1	1	1	1	SbiRTX430.02G164900	no	no	no	no	no	no	no	no	no	no	no	no	0	0	0	SbiRTX430.02G164900	0
SbiRTX430.02G165100	Sobic.002G161100	0	0	0	ulp1 protease family, C-terminal catalytic domain containing protein, expressed	no	0	0	0	0	0	0	0	0	0	0	0	0	SbiRTX430.02G165100	1	1	1	1	1	1	1	1	1	1	1	1	SbiRTX430.02G165100	no	no	no	no	no	no	no	no	no	no	no	no	0	0	0	SbiRTX430.02G165100	0
SbiRTX430.02G166300	Sobic.002G162000	0	0	0	0	7	0.11823	-0.754936	-1.17789	-0.0154851	-1.07553	-0.647249	-0.0459229	-0.989554	-0.852013	-0.945134	-1.41288	-1.24531	SbiRTX430.02G166300	0.80298	0.0993891	0.0173341	1	1	1	0.927922	0.0434827	0.0915836	0.0348915	1	0.020531	SbiRTX430.02G166300	no	no	D	no	no	no	no	no	no	no	no	D	0	2	2	SbiRTX430.02G166300	0.614864
SbiRTX430.02G166400	Sobic.002G162300	AT5G52220	0	0	expressed protein	7	-0.0958457	0.745673	-0.0903057	0.696815	0.0906333	-0.774545	0.154246	0.0512014	-0.479454	-0.32907	-0.550832	-1.78198	SbiRTX430.02G166400	1	0.282213	1	0.201323	0.887678	0.234987	1	1	1	0.593559	0.340921	0.0292589	SbiRTX430.02G166400	no	no	no	no	no	no	no	no	no	no	no	D	0	1	1	SbiRTX430.02G166400	0.34856
SbiRTX430.02G167200	Sobic.002G162900	0	0	0	0	11	3.74825	0.05226	1.78447	0	0	Inf	0.647907	1.93626	1.34443	-Inf	0	-0.961919	SbiRTX430.02G167200	1	1	1	1	1	1	0.12494	0.000177011	0.00149949	1	1	0.071409	SbiRTX430.02G167200	no	no	no	no	no	no	no	no	no	U	U	no	2	0	2	SbiRTX430.02G167200	0.0236964
SbiRTX430.02G169500	Sobic.002G164833	0	0	0	0	no	0	0	0	0	0	0	0	0	Inf	0	0	0	SbiRTX430.02G169500	1	1	1	1	1	1	1	1	1	1	1	1	SbiRTX430.02G169500	no	no	no	no	no	no	no	no	no	no	no	no	0	0	0	SbiRTX430.02G169500	0
SbiRTX430.02G169900	Sobic.002G165080	0	0	0	transposon protein, putative, unclassified, expressed	no	0	0	0	0	0	0	0	0	0	0	0	0	SbiRTX430.02G169900	1	1	1	1	1	1	1	1	1	1	1	1	SbiRTX430.02G169900	no	no	no	no	no	no	no	no	no	no	no	no	0	0	0	SbiRTX430.02G169900	0
SbiRTX430.02G173100	Sobic.002G167500	AT3G14910	0	0	expressed protein	no	0.344815	0.499276	0.492607	0.18462	0.526664	0.342016	0.225355	0.757383	0.602096	0.750008	0.492488	0.716334	SbiRTX430.02G173100	0.0863879	0.00723149	0.00913457	0.361667	0.00369203	0.0668481	0.272776	0.000177011	0.00136185	0.000177011	0.00502404	0.000177011	SbiRTX430.02G173100	no	no	no	no	no	no	no	no	no	no	no	no	0	0	0	SbiRTX430.02G173100	10.7407
SbiRTX430.02G174600	Sobic.002G168750	0	0	0	carotenoid cleavage dioxygenase, putative, expressed	no	0	0	0	0	0	0	0	0	0	0	0	0	SbiRTX430.02G174600	1	1	1	1	1	1	1	1	1	1	1	1	SbiRTX430.02G174600	no	no	no	no	no	no	no	no	no	no	no	no	0	0	0	SbiRTX430.02G174600	0
SbiRTX430.02G175100	Sobic.002G169000	0	0	0	expressed protein	no	0	0	0	0	0	0	0	0	0	0	0	0	SbiRTX430.02G175100	1	1	1	1	1	1	1	1	1	1	1	1	SbiRTX430.02G175100	no	no	no	no	no	no	no	no	no	no	no	no	0	0	0	SbiRTX430.02G175100	0
SbiRTX430.02G175700	Sobic.002G169500	0	0	0	0	no	0	0	0	0	0	0	0	0	0	0	0	0	SbiRTX430.02G175700	1	1	1	1	1	1	1	1	1	1	1	1	SbiRTX430.02G175700	no	no	no	no	no	no	no	no	no	no	no	no	0	0	0	SbiRTX430.02G175700	0
SbiRTX430.02G176300	Sobic.002G170400	0	0	0	expressed protein	no	0	0	0	0	0	0	0	0	0	0	0	0	SbiRTX430.02G176300	1	1	1	1	1	1	1	1	1	1	1	1	SbiRTX430.02G176300	no	no	no	no	no	no	no	no	no	no	no	no	0	0	0	SbiRTX430.02G176300	0
SbiRTX430.02G176800	Sobic.002G170780	0	0	0	0	no	0	0	0	0	0	0	0	0	0	0	0	0	SbiRTX430.02G176800	1	1	1	1	1	1	1	1	1	1	1	1	SbiRTX430.02G176800	no	no	no	no	no	no	no	no	no	no	no	no	0	0	0	SbiRTX430.02G176800	0
SbiRTX430.02G177500	Sobic.002G171800	0	0	0	0	no	0	0	0	0	0	0	2.1834	2.3143	3.08772	0	0	-0.10086	SbiRTX430.02G177500	1	1	1	1	1	1	1	1	1	1	1	1	SbiRTX430.02G177500	no	no	no	no	no	no	no	no	no	no	no	no	0	0	0	SbiRTX430.02G177500	0
SbiRTX430.02G179600	Sobic.002G173800	0	0	0	hydroxyproline-rich glycoprotein family protein, putative, expressed	21	0.55452	0.604922	-0.165701	0.699476	1.13896	2.02277	-0.623477	0.690424	-0.626214	-1.95873	0.658421	-2.26283	SbiRTX430.02G179600	0.0422431	0.0259594	0.612464	0.390313	0.140074	0.0134275	0.0745367	0.0249061	0.0791689	0.000177011	0.270297	0.000177011	SbiRTX430.02G179600	no	no	no	D	no	no	U	no	no	no	no	D	1	2	3	SbiRTX430.02G179600	12.9537
SbiRTX430.02G180200	Sobic.002G174500	0	0	0	OsFBX252 - F-box domain containing protein, expressed	no	-0.430993	0.436634	-1.84057	-1.27722	-Inf	0.206716	0	0	0	-2.28797	-Inf	-Inf	SbiRTX430.02G180200	1	1	1	1	1	1	1	1	1	1	1	1	SbiRTX430.02G180200	no	no	no	no	no	no	no	no	no	no	no	no	0	0	0	SbiRTX430.02G180200	0.121785
SbiRTX430.02G181900	Sobic.002G175900	AT1G15230	0	0	expressed protein	no	-0.0327636	-0.0914889	-0.265156	-0.244691	0.33504	0.123621	-0.655813	-0.309786	-0.462122	-0.0502164	0.30646	-0.116278	SbiRTX430.02G181900	0.924969	0.788864	0.385804	0.463699	0.269789	0.724328	0.0222946	0.294578	0.107019	0.884008	0.31637	0.74566	SbiRTX430.02G181900	no	no	no	no	no	no	no	no	no	no	no	no	0	0	0	SbiRTX430.02G181900	19.7587
SbiRTX430.02G183400	Sobic.002G177500	AT1G15215	0	0	retrotransposon protein, putative, unclassified, expressed	no	-0.0671556	-0.2327	-0.219127	0.0866152	-0.0732042	-0.217255	-0.0788266	-0.410985	-0.234734	-0.281971	-0.00404251	-0.101602	SbiRTX430.02G183400	0.789922	0.302342	0.339663	0.726376	0.773802	0.351102	0.747417	0.0532638	0.287686	0.211562	0.987248	0.675081	SbiRTX430.02G183400	no	no	no	no	no	no	no	no	no	no	no	no	0	0	0	SbiRTX430.02G183400	9.87255
SbiRTX430.02G184300	Sobic.006G046400	0	0	0	0	no	-0.0364448	-0.134123	0.11571	-0.0365401	-0.555473	-0.196011	0.124601	-0.289824	-0.0863174	-0.365997	0.272735	-0.355277	SbiRTX430.02G184300	0.900622	0.62178	0.664587	0.894408	0.021514	0.440318	0.61626	0.244296	0.744394	0.114681	0.256977	0.111502	SbiRTX430.02G184300	no	no	no	no	no	no	no	no	no	no	no	no	0	0	0	SbiRTX430.02G184300	44.1372
SbiRTX430.02G184400	Sobic.002G178601	0	0	0	0	no	1.32064	2.19489	1.49767	1.26768	0.749425	0.229668	0.427823	0.444772	1.83563	0.415643	-1.14687	-0.253237	SbiRTX430.02G184400	1	1	1	1	1	1	1	1	1	1	1	1	SbiRTX430.02G184400	no	no	no	no	no	no	no	no	no	no	no	no	0	0	0	SbiRTX430.02G184400	0.0126968
[truncated: 33,401 more rows]
[truncated: 17 more columns]

## Sheet: KEGG
KEGG	http://structuralbiology.cau.edu.cn/PlantGSEA/analysis.php	P-value<0.0.5; Bonferroni
[truncated: 33 more rows]

## Sheet: Module_description
Module_ID	Description
[truncated: 21 more rows]

[truncated: 6 more sheets: Defense related, Protein comp, JA, Lignin, ROS, Overall up DEGs in Res line]
