# Supplementary material for: Temporal transcriptomic profiling elucidates sorghum defense mechanisms against sugarcane aphids
Source: BMC Genomics. 2023 Aug 5;24:441. doi: 10.1186/s12864-023-09529-5 (PMC10403856; doi:10.1186/s12864-023-09529-5)
Supplement: Supplementary file 2 — Additional file 2: Supplemental Table 2. Mapping statistics. [file 12864_2023_9529_MOESM2_ESM.xlsx]

## Sheet: input-1
Supplemental Table 2: Output mapping statistics
R1: Reverse reads; R2: Forward reads
	Raw_reads		Trimming		Mapping
Samples_ID	Raw_reads_R1	Raw_reads_R2	Count_R1	Count_R2	Mapped_R1	%_Mapped_R1	Mapped_R1	%_Mapped_R2
RTx_0H_1	30117456	30117456	28594365	28599404	20569941	0.719	21973644	0.768
RTx_0H_2	33660459	33660459	31812156	31817483	22885799	0.719	23462573	0.737
RTx_0H_3	38216463	38216463	35740775	35748544	25269920	0.707	27555959	0.771
RTx_1DI_1	29513864	29513864	27836565	27844264	18808035	0.676	19646206	0.706
RTx_1DI_2	28719716	28719716	27027642	27027973	18038000	0.667	19746939	0.731
RTx_1DI_3	32136022	32136022	30300243	30308215	20357617	0.672	21914083	0.723
RTx_2DI_1	27578528	27578528	26188799	26199360	16659580	0.636	18136816	0.692
RTx_2DI_2	28687026	28687026	27112813	27118531	18427350	0.68	19984773	0.737
RTx_2DI_3	33743798	33743798	31928121	31932411	21757344	0.681	23477888	0.735
RTx_6HI_1	27558297	27558297	25939138	25943380	16586578	0.639	17966619	0.693
RTx_6HI_2	26695033	26695033	25213785	25217666	16541993	0.656	17437166	0.691
RTx_6HI_3	26703387	26703387	25272305	25277017	16519037	0.654	17854475	0.706
RTx_7DI_1	27763977	27763977	26131703	26145133	17701306	0.677	18833688	0.72
RTx_7DI_2	30190348	30190348	28421744	28438557	19025998	0.669	20190030	0.71
RTx_7DI_3	30536699	30536699	28478628	28500321	18405312	0.646	19454873	0.683
RTx_7DU_1	32211908	32211908	30124038	30144291	21639269	0.718	23497136	0.779
RTx_7DU_2	28955957	28955957	27258620	27271319	19705138	0.723	20942537	0.768
RTx_7DU_3	26201623	26201623	24732580	24744183	17774582	0.719	19315048	0.781
SC1345_0H_1	44363237	44363237	42246483	42239996	34374457	0.814	34310700	0.812
SC1345_0H_2	36135605	36135605	34012331	34015018	27576711	0.811	26630780	0.783
SC1345_0H_3	32333739	32333739	30956822	30957065	25113579	0.811	24576907	0.794
SC1345_1DI_1	30344642	30344642	29072262	29072197	21806924	0.75	22176555	0.763
SC1345_1DI_2	29876452	29876452	28438833	28442288	20407000	0.718	20520500	0.721
SC1345_1DI_3	26650468	26650468	25259761	25265055	18957834	0.751	19204079	0.76
SC1345_2DI_1	30115778	30115778	28856223	28857842	21764949	0.754	22267159	0.772
SC1345_2DI_2	30793607	30793607	29298710	29300555	21499263	0.734	21625300	0.738
SC1345_2DI_3	31867093	31867093	30596148	30601664	22547816	0.737	23050752	0.753
SC1345_6HI_1	26437005	26437005	25329190	25327636	19738781	0.779	19994299	0.789
SC1345_6HI_2	28343447	28343447	27107039	27105163	20980763	0.774	21223873	0.783
SC1345_6HI_3	29829438	29829438	28421687	28416705	21629798	0.761	21960527	0.773
SC1345_7DI_1	31090826	31090826	29887060	29887518	20641174	0.691	20971311	0.702
SC1345_7DI_2	28435301	28435301	27023764	27025360	18485828	0.684	18739406	0.693
SC1345_7DI_3	26424454	26424454	25410732	25411150	18077792	0.711	18381136	0.723
SC1345_7DU_1	28351107	28351107	27220741	27217472	22238930	0.817	22443575	0.825
SC1345_7DU_2	27262358	27262358	25986461	25985462	21165129	0.814	21314194	0.82
SC1345_7DU_3	28095091	28095091	26926909	26931054	21863201	0.812	22211202	0.825
SC265_0H_1	29626979	29626979	27949564	27952950	22392887	0.801	22116550	0.791
SC265_0H_2	33177047	33177047	31377572	31377912	25226141	0.804	25022812	0.797
SC265_0H_3	42450128	42450128	40176224	40179555	32284667	0.804	32065513	0.798
SC265_1DI_1	40134354	40134354	37938084	37941322	29583833	0.78	29213670	0.77
SC265_1DI_2	30272606	30272606	28725543	28729239	22610621	0.787	22616469	0.787
SC265_1DI_3	27162524	27162524	25592796	25596254	19387006	0.758	19110884	0.747
SC265_2DI_1	27736384	27736384	26233133	26233279	18353302	0.7	18428147	0.702
SC265_2DI_2	26206551	26206551	24807945	24807807	19169007	0.773	19015628	0.767
SC265_2DI_3	31270184	31270184	29644555	29645260	22720390	0.766	22643200	0.764
SC265_6HI_1	32309432	32309432	30440979	30442925	24199101	0.795	23716425	0.779
SC265_6HI_2	27538452	27538452	26021417	26022310	20846686	0.801	20561935	0.79
SC265_6HI_3	33566623	33566623	31695142	31695304	24913623	0.786	24557967	0.775
SC265_7DI_1	28146383	28146383	26702650	26701968	20408973	0.764	20315101	0.761
SC265_7DI_2	32042839	32042839	30245847	30247523	23124868	0.765	23001414	0.76
SC265_7DI_3	30154233	30154233	28737747	28735632	21979923	0.765	22016738	0.766
SC265_7DU_1	33883569	33883569	32165752	32175770	26021153	0.809	25685349	0.798
SC265_7DU_2	31610395	31610395	30021539	30035604	24815839	0.827	24668635	0.821
SC265_7DU_3	33229682	33229682	31399740	31415206	25583134	0.815	25219520	0.803
